# Supplementary material for: Secreted protein markers in oral squamous cell carcinoma (OSCC)
Source: Clin Proteomics. 2022 Feb 8;19:4. doi: 10.1186/s12014-022-09341-5 (PMC8903575; doi:10.1186/s12014-022-09341-5)
Supplement: Supplementary file 2 — Additional file 2: Table S1. List of 5123 identified proteins tumors compared to NAT of OSCC patients [file 12014_2022_9341_MOESM2_ESM.xlsx]

## Sheet: OSCC tissue vs NAT
Additional file 2: Table S1
MaxQuant.pgID	Gene.names	HGNCplus.gene.names	Kinase.names	Mol.weight.kDa	Percentage.sequence.coverage	Raw count (A) Normal_Head.Neck_[pair.S1]	Raw count (C) Normal_Head.Neck_[pair.M1]	Raw count (E) Normal_Tongue_[pair.E]	Raw count (G) Normal_Buccal.Mucosa_[pair.S2]	Raw count (I) Normal_Tongue_[pair.M2]	Raw count (K) Normal_Molar.Area_[pair.N]	Raw count (M) Normal_Tongue_[pair.B]	Raw count (O) Normal_Buccal.Mucosa_[pair.A]	Raw count (Q) Normal_Hard.Palate_[pair.M3]	Raw count (S) Normal_Soft.Palate._[pair.GUL]	Raw count (U) Normal_Left.Retroalveolar.Area_[pair.AN]	Raw count (W) Normal_Buccal.Mucosa_[pair.J]	Raw count (Y) Normal_Tongue_[pair.G]	Raw count (AA) Normal_Upper.Lip_[pair.NO]	Raw count (B) Tumor_Stage.IVA_Head.Neck_[pair.S1]	Raw count (D) Tumor_Stage.III_Head.Neck_[pair.M1]	Raw count (F) Tumor_Stage.II_Tongue_[pair.E]	Raw count (H) Tumor_Stage.III_Buccal.Mucosa_[pair.S2]	Raw count (J) Tumor_Stage.IVA_Tongue_[pair.M2]	Raw count (L) Tumor_Stage.IVA_Molar.Area._[pair.N]	Raw count (N) Tumor_Stage.IVA_Tongue_[pair.B]	Raw count (P) Tumor_Stage.IVA_Buccal.Mucosa.Area_[pair.A]	Raw count (R) Tumor_Stage.III_Hard.Palate._[pair.M3]	Raw count (T) Tumor_Stage.III_Soft.Palate_[pair.GUL]	Raw count (V) Tumor_Stage.IVA_Left.Retroalveolar.Area_[pair.AT]	Raw count (X) Tumor_Stage.IVA_Buccal.Mucosa_[pair.J]	Raw count (Z) Tumor_Stage.III_Tongue_[pair.G]	Raw count (AB) Tumor_Stage.IVA_Upper.Lip_[pair.NO]	Normalised count (A) Normal_Head.Neck_[pair.S1]	Normalised count (C) Normal_Head.Neck_[pair.M1]	Normalised count (E) Normal_Tongue_[pair.E]	Normalised count (G) Normal_Buccal.Mucosa_[pair.S2]	Normalised count (I) Normal_Tongue_[pair.M2]	Normalised count (K) Normal_Molar.Area_[pair.N]	Normalised count (M) Normal_Tongue_[pair.B]	Normalised count (O) Normal_Buccal.Mucosa_[pair.A]	Normalised count (Q) Normal_Hard.Palate_[pair.M3]	Normalised count (S) Normal_Soft.Palate._[pair.GUL]	Normalised count (U) Normal_Left.Retroalveolar.Area_[pair.AN]	Normalised count (W) Normal_Buccal.Mucosa_[pair.J]	Normalised count (Y) Normal_Tongue_[pair.G]	Normalised count (AA) Normal_Upper.Lip_[pair.NO]	Normalised count (B) Tumor_Stage.IVA_Head.Neck_[pair.S1]	Normalised count (D) Tumor_Stage.III_Head.Neck_[pair.M1]
3813	TTN	TTN	TTN	3994.6	63.9	246	249	3977	5488	33	3009	3276	23	1696	8	4	6942	2887	6528	2	123	142	3854	2233	737	1045	4	3	8	4	435	43	2026	250.892	248.327	3532.41	5900.49	33.4811	3389.48	3195.67	36.247	1706.64	6.92863	3.83507	6895.01	3281.86	7166.07	1.77578	110.754
4892	MYH2	MYH2		223.04	81.6	192	238	1724	3089	291	1102	1484	298	565	40	52	2449	1273	2192	43	292	360	1865	1013	673	880	55	39	40	85	526	293	859	195.818	237.356	1531.28	3321.17	295.242	1241.34	1447.61	469.635	568.544	34.6431	49.8559	2432.42	1447.11	2406.25	38.1793	262.929
89	ALB	ALB		69.366	94.4	1374	1398	849	584	1440	503	857	756	1187	585	955	518	1512	483	600	499	1216	785	1264	674	754	804	819	1320	1009	1078	756	1455	1401.32	1394.22	754.091	627.894	1460.99	566.603	835.986	1191.42	1194.45	506.656	915.623	514.494	1718.8	530.21	532.734	449.32
1211	MYH7;CCDC153	MYH7;CCDC153		223.09	82.1	450	449	1139	1355	198	1232	977	150	721	22	38	1997	881	1710	29	183	224	1249	1042	448	347	25	31	32	62	345	244	755	458.949	447.786	1011.67	1456.84	200.887	1387.78	953.043	236.394	725.523	19.0537	36.4332	1983.48	1001.5	1877.14	25.7488	164.781
2401	ACTA1	ACTA1		42.051	85.9	363	329	687	1020	359	847	684	285	467	288	277	982	561	949	298	306	453	891	696	401	455	310	337	346	401	581	483	430	370.219	328.11	610.201	1096.66	364.234	954.1	667.228	449.148	469.93	249.431	265.579	975.353	637.729	1041.76	264.591	275.535
1189	COL6A3	COL6A3		343.67	53.9	772	747	431	384	612	348	492	379	742	267	450	353	668	337	258	329	580	516	605	310	420	475	519	383	386	591	495	627	787.352	744.98	382.819	412.862	620.922	392.003	479.936	597.288	746.655	231.243	431.445	350.61	759.364	369.939	229.076	296.245
85	KRT14	KRT14		51.621	85	571	710	592	62	254	168	304	250	503	691	276	56	70	59	1595	1561	163	162	72	332	527	941	272	249	240	265	196	71	582.355	708.08	525.821	66.66	257.703	189.243	296.546	393.989	506.155	598.46	264.62	55.6209	79.574	64.7668	1416.19	1405.59
2412	HBA1	HBA1		15.257	100	183	181	267	391	527	180	320	289	524	763	567	290	384	200	229	111	767	387	527	331	228	751	463	303	398	650	370	516	186.639	180.51	237.152	420.388	534.683	202.76	312.153	455.452	527.287	660.818	543.621	288.037	436.52	219.549	203.327	99.9489
2965	PLEC	PLEC		531.78	64	449	440	399	276	176	209	281	215	411	646	339	421	240	378	1031	1012	216	217	220	366	443	544	365	351	360	279	515	178	457.929	438.81	354.396	296.745	178.566	235.427	274.11	338.831	413.578	559.487	325.022	418.15	272.825	414.947	915.415	911.246
2634	AHNAK	AHNAK		629.09	80.7	608	570	442	121	127	262	578	147	526	527	401	198	321	176	977	882	303	159	164	967	397	282	331	461	767	9	441	284	620.091	568.458	392.589	130.095	128.852	295.129	563.827	231.666	529.3	456.423	384.466	196.66	364.904	193.203	867.469	794.189
1773	MYH9	MYH9		226.53	71.1	327	346	288	235	364	95	248	331	262	654	445	159	234	115	686	641	370	303	235	351	408	566	405	507	581	564	608	187	333.503	345.064	255.805	252.663	369.307	107.012	241.919	521.642	263.644	566.415	426.652	157.924	266.005	126.24	609.093	577.183
1452	NEB	NEB		986.67	76.9	25	24	630	633	4	1360	422	7	287	0	0	1352	530	1275	1	10	12	769	528	64	133	1	0	0	1	1	12	275	25.4972	23.9351	559.573	680.577	4.05832	1531.97	411.652	11.0317	288.8	0	0	1342.85	602.489	1399.62	0.887891	9.00441
2408	HBB	HBB		15.998	100	182	180	276	350	399	195	303	292	429	618	486	255	308	209	216	136	637	340	437	339	210	580	415	275	369	500	335	430	185.619	179.513	245.146	376.307	404.817	219.657	295.57	460.18	431.691	535.236	465.961	253.274	350.126	229.428	191.784	122.46
104	KRT5	KRT5		62.378	71.4	366	538	582	57	231	143	254	249	326	593	294	41	121	47	1066	1038	204	134	73	282	469	596	226	215	275	228	205	70	373.278	536.545	516.939	61.2842	234.368	161.082	247.772	392.413	328.045	513.584	281.878	40.7225	137.549	51.5939	946.492	934.658
1055	VIM	VIM		53.651	94.8	336	348	319	203	383	226	323	269	314	252	315	184	288	192	385	290	359	373	313	402	323	294	256	378	457	182	456	302	342.682	347.059	283.339	218.258	388.584	254.577	315.08	423.933	315.97	218.252	302.012	182.754	327.39	210.767	341.838	261.128
1462	FLNA	FLNA		280.01	60.5	279	277	188	94	200	101	241	307	237	392	263	130	190	130	376	348	391	152	175	332	288	347	302	408	264	276	447	244	284.548	276.251	166.984	101.065	202.916	113.771	235.091	483.819	238.487	339.503	252.156	129.12	215.987	142.707	333.847	313.353
764	C3	C3		187.15	63.8	267	265	196	204	453	130	231	355	244	210	306	114	496	110	142	128	392	224	352	198	235	283	227	337	196	240	292	442	272.31	264.283	174.089	219.333	459.604	146.438	225.336	559.465	245.531	181.876	293.383	113.228	563.839	120.752	126.08	115.256
1777	ACTN2	ACTN2		103.85	77.9	121	131	394	424	94	353	341	67	251	50	42	573	304	531	39	85	106	421	368	157	183	45	41	40	47	149	86	224	123.406	130.646	349.955	455.868	95.3704	397.636	332.638	105.589	252.575	43.3039	40.2682	569.121	345.579	582.902	34.6277	76.5375
856	TF	TF		77.063	74.6	313	336	182	199	349	128	238	249	285	175	270	112	374	93	149	154	304	231	290	204	237	216	213	339	232	278	199	337	319.224	335.091	161.654	213.957	354.088	144.185	232.164	392.413	286.788	151.564	258.867	111.242	425.153	102.09	132.296	138.668
1312	DSP	DSP		331.77	62.9	400	413	477	2	46	93	292	106	390	499	290	7	37	3	589	636	29	22	11	468	356	459	180	114	285	175	66	1	407.954	411.883	423.676	2.15032	46.6706	104.76	284.84	167.052	392.447	432.173	278.043	6.95262	42.0606	3.29323	522.968	572.68
799	IGHG1	IGHG1		36.105	76.7	237	242	141	189	300	84	145	326	215	160	235	120	367	99	130	126	201	202	237	124	189	206	181	341	223	324	228	370	241.713	241.345	125.238	203.206	304.374	94.6215	141.445	513.762	216.349	138.573	225.31	119.188	417.195	108.677	115.426	113.456
87	KRT6A	KRT6A		60.044	75.4	186	248	526	43	163	122	252	203	154	271	197	24	42	28	641	700	151	86	57	240	399	511	142	111	90	150	110	45	189.699	247.329	467.199	46.2319	165.376	137.426	245.821	319.919	154.966	234.707	188.877	23.8375	47.7444	30.7368	569.138	630.309
821	LMNA	LMNA		74.139	84.9	255	242	229	144	221	206	223	142	244	186	220	132	172	126	247	221	191	215	175	290	201	224	195	228	213	134	238	170	260.071	241.345	203.4	154.823	224.222	232.048	217.532	223.786	245.531	161.091	210.929	131.106	195.525	138.316	219.309	198.997
831	FGB	FGB		55.928	73.7	120	124	128	223	228	108	164	299	181	129	169	157	318	136	94	135	408	203	274	163	118	189	220	191	133	499	291	323	122.386	123.665	113.691	239.761	231.324	121.656	159.979	471.211	182.135	111.724	162.032	155.937	361.493	149.293	83.4617	121.56
2460	HSPG2	HSPG2		468.83	47.5	238	252	176	240	82	156	117	295	217	92	257	163	178	151	110	111	289	204	107	83	158	146	219	327	193	331	442	223	242.733	251.318	156.325	258.039	83.1955	175.726	114.131	464.908	218.361	79.6792	246.403	161.897	202.345	165.759	97.668	99.9489
846	FN1	FN1		262.62	50.4	138	134	89	164	167	107	182	244	109	226	164	96	169	71	327	258	317	122	203	236	194	342	117	180	115	276	259	230	140.744	133.638	79.0507	176.326	169.435	120.53	177.537	384.534	109.684	195.734	157.238	95.3502	192.114	77.9398	290.34	232.314
2486	MYBPC1	MYBPC1		131.69	78.8	47	44	316	307	27	556	250	17	153	0	0	470	238	455	0	27	31	318	285	103	106	0	0	0	1	35	37	127	47.9347	43.881	280.675	330.075	27.3936	626.304	243.87	26.7913	153.96	0	0	466.819	270.552	499.473	0	24.3119
889	GAPDH;GAPDHS	GAPDH;GAPDHS		36.053	83	132	146	201	150	143	197	184	94	150	208	157	195	135	164	190	186	135	168	172	201	194	132	186	176	206	122	134	114	134.625	145.605	178.53	161.274	145.085	221.91	179.488	148.14	150.941	180.144	150.527	193.68	153.464	180.03	168.699	167.482
1186	COL6A1	COL6A1		108.53	43.2	248	238	168	159	248	133	184	104	257	75	151	145	218	123	70	104	205	203	219	107	127	135	180	93	151	134	160	214	252.932	237.356	149.219	170.951	251.616	149.817	179.488	163.9	258.612	64.9559	144.774	144.018	247.816	135.022	62.1524	93.6458
830	FGA	FGA		94.972	60	121	107	121	119	212	84	153	231	163	141	159	107	279	109	92	97	308	119	190	185	119	155	160	175	121	123	226	300	123.406	106.711	107.473	127.944	215.091	94.6215	149.248	364.046	164.023	122.117	152.444	106.276	317.159	119.654	81.6859	87.3428
967	TPM3	TPM3		32.95	98.2	89	86	186	248	83	485	205	70	152	64	58	266	147	276	66	60	78	229	232	127	90	62	61	71	88	94	81	103	90.7699	85.7674	165.207	266.64	84.21	546.326	199.973	110.317	152.954	55.429	55.6085	264.199	167.105	302.977	58.6008	54.0265
1187	COL6A2	COL6A2		108.58	36.2	261	250	145	144	243	95	163	110	214	61	142	100	185	90	45	84	204	164	214	86	127	125	168	81	123	118	130	194	266.19	249.324	128.791	154.823	246.543	107.012	159.003	173.355	215.342	52.8308	136.145	99.3231	210.303	98.7969	39.9551	75.637
2252	ACTB	ACTB		41.736	83.5	133	137	105	96	154	68	99	110	124	172	156	86	98	68	216	178	154	91	103	113	166	173	156	167	289	189	208	101	135.645	136.629	93.2621	103.216	156.245	76.5984	96.5725	173.355	124.778	148.965	149.568	85.4179	111.404	74.6465	191.784	160.278
2864	FLNC	FLNC		291.02	61.3	65	66	250	283	14	252	193	44	140	13	16	408	149	394	37	22	68	188	248	60	203	16	14	26	10	72	58	168	66.2926	65.8215	222.053	304.271	14.2041	283.864	188.268	69.3421	140.878	11.259	15.3403	405.238	169.379	432.511	32.852	19.8097
1785	MYH11	MYH11		227.34	62.7	249	237	128	43	172	13	39	227	177	3	201	88	102	87	76	22	359	143	84	4	90	14	259	367	56	222	294	157	253.952	236.359	113.691	46.2319	174.508	14.6438	38.0437	357.742	178.11	2.59823	192.712	87.4043	115.951	95.5037	67.4797	19.8097
986	ANXA2;ANXA2P2	ANXA2;ANXA2P2		38.604	88.8	182	177	142	95	143	78	107	120	156	175	155	74	141	83	198	149	124	117	124	107	144	155	159	156	157	111	170	119	185.619	176.521	126.126	102.14	145.085	87.8628	104.376	189.115	156.979	151.564	148.609	73.4991	160.285	91.1127	175.802	134.166
1153	HSPA8	HSPA8		70.897	66.6	121	125	140	77	116	180	174	80	101	174	118	141	89	130	168	178	92	110	119	235	149	160	143	137	168	121	133	73	123.406	124.662	124.349	82.7874	117.691	202.76	169.733	126.077	101.634	150.698	113.135	140.046	101.173	142.707	149.166	160.278
963	ENO1	ENO1		47.168	76.5	143	144	150	95	126	120	152	76	135	185	140	97	76	81	167	172	109	115	89	220	148	120	148	153	195	144	109	70	145.844	143.611	133.232	102.14	127.837	135.174	148.273	119.773	135.847	160.224	134.227	96.3434	86.3947	88.9172	148.278	154.876
1271	PKM	PKM		58.061	85.3	127	127	152	123	128	114	139	64	127	198	120	109	95	99	170	181	91	119	113	164	157	158	144	147	163	135	112	67	129.526	126.657	135.008	132.245	129.866	128.415	135.592	100.861	127.797	171.483	115.052	108.262	107.993	108.677	150.941	162.98
801	IGHG3	IGHG3		41.287	60.5	257	217	116	116	254	37	77	173	234	72	95	32	198	36	120	117	183	117	188	73	121	129	60	179	113	84	110	181	262.111	216.413	103.032	124.719	257.703	41.6785	75.1119	272.641	235.468	62.3576	91.0829	31.7834	225.081	39.5188	106.547	105.352
873	ALDOA;ALDOB	ALDOA;ALDOB		39.42	96.4	94	87	157	196	98	182	147	76	119	126	91	196	139	201	110	124	93	166	166	115	121	86	107	111	116	115	83	114	95.8693	86.7647	139.449	210.732	99.4287	205.013	143.395	119.773	119.747	109.126	87.2479	194.673	158.011	220.646	97.668	111.655
103				49.586	77.5	41	68	676	53	156	81	204	143	24	116	280	48	208	13	23	110	195	76	45	126	449	130	38	50	314	53	48	35	41.8153	67.8161	600.43	56.9836	158.274	91.2422	198.998	225.362	24.1506	100.465	268.455	47.6751	236.449	14.2707	20.4215	99.0485
2404	TUBB4B	TUBB4B		49.83	68.1	143	135	106	62	147	70	85	105	126	190	147	73	84	62	179	178	117	108	117	105	145	163	182	176	186	98	150	90	145.844	134.635	94.1503	66.66	149.143	78.8512	82.9157	165.476	126.79	164.555	140.939	72.5059	95.4888	68.0601	158.932	160.278
101	KRT16	KRT16		51.267	84.8	125	152	230	19	102	94	172	127	88	126	108	14	10	11	435	455	75	46	30	192	234	311	92	57	40	129	65	13	127.486	151.589	204.288	20.4281	103.487	105.886	167.782	200.147	88.5521	109.126	103.547	13.9052	11.3677	12.0752	386.232	409.701
1013	TPM2	TPM2		32.85	91.5	77	68	167	227	76	288	162	65	116	31	46	208	130	216	44	52	92	188	165	101	105	40	57	77	50	93	74	110	78.5312	67.8161	148.331	244.062	77.108	324.417	158.028	102.437	116.728	26.8484	44.1033	206.592	147.78	237.113	39.0672	46.8229
389	ACTN4	ACTN4		104.85	72.9	142	161	121	52	142	53	85	87	128	181	145	60	83	50	178	158	125	95	86	100	142	154	156	172	165	170	160	84	144.824	160.565	107.473	55.9084	144.07	59.7017	82.9157	137.108	128.803	156.76	139.021	59.5939	94.3521	54.8872	158.045	142.27
760	SERPINA1	SERPINA1		46.736	59.1	169	177	81	90	172	75	150	150	143	83	140	46	179	51	67	62	140	116	159	152	131	115	98	157	70	124	125	182	172.361	176.521	71.9451	96.7645	174.508	84.4835	146.322	236.394	143.897	71.8845	134.227	45.6886	203.482	55.9849	59.4887	55.8273
1029	HSP90AB1;HSP90AB3P;HSP90AB4P	HSP90AB1;HSP90AB3P;HSP90AB4P		83.263	59.9	116	119	119	64	117	102	122	69	114	252	123	79	66	72	163	172	79	90	76	176	175	194	164	149	179	64	123	40	118.307	118.678	105.697	68.8103	118.706	114.898	119.008	108.741	114.715	218.252	117.928	78.4652	75.0269	79.0375	144.726	154.876
1148	HSPA5	HSPA5		72.332	57.6	77	87	73	42	155	95	128	75	81	183	125	54	48	44	158	138	50	94	77	193	136	165	209	199	164	138	146	52	78.5312	86.7647	64.8394	45.1568	157.26	107.012	124.861	118.197	81.5081	158.492	119.846	53.6345	54.565	48.3007	140.287	124.261
763	A2M;PZP	A2M;PZP		163.29	51.6	181	185	76	75	145	20	62	152	163	77	115	57	223	41	53	60	186	77	148	41	67	96	107	139	74	223	137	197	184.599	184.5	67.504	80.6371	147.114	22.5289	60.4797	239.546	164.023	66.688	110.258	56.6142	253.5	45.0075	47.0582	54.0265
2805	SPTAN1	SPTAN1		284.54	58.3	188	162	102	84	104	42	69	112	140	80	173	57	117	39	121	106	148	88	130	122	123	88	160	144	217	96	120	88	191.739	161.562	90.5975	90.3136	105.516	47.3107	67.3081	176.507	140.878	69.2863	165.867	56.6142	133.002	42.812	107.435	95.4467
5063	TLN1	TLN1		269.76	47.9	113	106	66	65	118	42	82	133	99	127	112	44	77	37	149	145	202	72	86	132	125	127	122	185	189	82	223	90	115.247	105.713	58.6219	69.8855	119.72	47.3107	79.9893	209.602	99.6211	109.992	107.382	43.7022	87.5314	40.6165	132.296	130.564
832	FGG	FGG		49.496	70.7	71	69	79	117	131	64	103	164	93	83	99	86	159	80	60	73	197	116	127	117	78	102	111	103	73	218	150	168	72.4119	68.8134	70.1686	125.794	132.91	72.0926	100.474	258.457	93.5834	71.8845	94.918	85.4179	180.747	87.8195	53.2734	65.7322
1021	ANXA6	ANXA6		75.872	68.9	108	106	108	128	101	123	87	91	112	63	91	124	102	119	73	60	129	120	117	59	121	81	90	147	196	154	178	77	110.148	105.713	95.9267	137.621	102.472	138.553	84.8667	143.412	112.703	54.5629	87.2479	123.161	115.951	130.631	64.816	54.0265
962	CKM	CKM		43.101	82.7	45	42	219	173	35	339	180	34	109	3	3	279	163	243	4	36	50	184	225	79	98	6	14	3	24	69	39	104	45.8949	41.8864	194.518	186.003	35.5103	381.865	175.586	53.5826	109.684	2.59823	2.8763	277.111	185.294	266.752	3.55156	32.4159
2573	COL14A1	COL14A1		191.9	35.5	140	146	55	45	197	34	50	91	129	15	118	84	197	74	80	42	109	109	242	25	170	136	92	109	97	233	170	198	142.784	145.605	48.8516	48.3823	199.872	38.2992	48.774	143.412	129.809	12.9912	113.135	83.4314	223.944	81.233	71.0313	37.8185
2488	SPTBN1	SPTBN1		274.61	61.2	150	146	102	84	80	21	32	112	130	91	176	78	125	61	96	82	169	100	127	20	104	82	183	142	204	123	128	112	152.983	145.605	90.5975	90.3136	81.1663	23.6554	31.2153	176.507	130.816	78.8131	168.743	77.472	142.096	66.9623	85.2375	73.8361
1562	ATP5F1A	ATP5F1A		59.75	64.4	86	92	129	97	86	182	105	46	105	93	79	151	85	150	83	87	62	96	96	92	84	80	114	103	120	61	92	59	87.7102	91.7512	114.579	104.291	87.2538	205.013	102.425	72.4941	105.659	80.5453	75.7426	149.978	96.6256	164.661	73.6949	78.3384
116	KRT17;KRT222	KRT17;KRT222		48.105	98.1	122	147	56	13	33	37	73	90	118	227	42	11	7	14	405	443	20	29	19	107	97	357	86	78	18	90	63	24	124.426	146.602	49.7398	13.9771	33.4811	41.6785	71.21	141.836	118.74	196.6	40.2682	10.9255	7.9574	15.3684	359.596	398.895
982	P4HB	P4HB		57.116	69.9	86	96	80	52	174	75	94	60	91	128	146	40	51	36	140	132	47	92	61	150	105	119	213	176	103	141	103	43	87.7102	95.7404	71.0568	55.9084	176.537	84.4835	91.6951	94.5575	91.5709	110.858	139.98	39.7292	57.9754	39.5188	124.305	118.858
1662	PDIA3	PDIA3		56.782	74.9	85	90	68	47	151	74	109	68	70	136	128	49	56	35	123	114	71	97	76	149	117	137	192	149	135	146	117	54	86.6903	89.7566	60.3983	50.5326	153.201	83.357	106.327	107.165	70.4391	117.787	122.722	48.6683	63.6592	38.421	109.211	102.65
954	ATP5F1B	ATP5F1B		56.559	69.2	79	71	121	169	87	192	113	56	91	75	70	132	62	128	65	74	60	124	98	108	94	79	95	91	98	88	83	48	80.571	70.808	107.473	181.702	88.2684	216.278	110.229	88.2536	91.5709	64.9559	67.1137	131.106	70.4799	140.511	57.7129	66.6326
1273	HSP90B1;HSP90B2P	HSP90B1;HSP90B2P		92.468	60.3	74	79	44	14	182	62	97	55	69	141	152	23	51	17	107	124	53	92	65	160	149	151	210	188	170	64	154	42	75.4716	78.7863	39.0813	15.0523	184.653	69.8397	94.6215	86.6777	69.4329	122.117	145.733	22.8443	57.9754	18.6616	95.0043	111.655
950	GSN	GSN		85.696	40.8	115	117	79	73	136	90	100	62	120	114	104	56	121	57	88	82	94	87	119	113	113	85	112	113	100	104	107	90	117.287	116.684	70.1686	78.4868	137.983	101.38	97.5479	97.7094	120.753	98.7329	99.7118	55.6209	137.549	62.5714	78.1344	73.8361
797	IGKC	IGKC		11.765	97.2	144	138	66	71	177	63	78	95	134	70	96	50	149	57	76	69	102	81	119	78	93	99	76	159	103	126	90	124	146.864	137.627	58.6219	76.3365	179.58	70.9661	76.0874	149.716	134.841	60.6255	92.0417	49.6615	169.379	62.5714	67.4797	62.1304
2476	CLTC	CLTC		187.89	45.5	109	117	78	46	91	6	33	60	101	145	134	50	57	27	193	187	83	60	58	28	116	134	183	143	152	168	160	41	111.168	116.684	69.2804	49.4574	92.3267	6.75868	32.1908	94.5575	101.634	125.581	128.475	49.6615	64.796	29.6391	171.363	168.382
739	PGK1	PGK1		44.614	87.3	93	91	78	69	118	92	130	60	97	116	104	58	85	61	103	103	88	80	88	158	109	81	113	122	151	106	81	78	94.8494	90.7539	69.2804	74.1861	119.72	103.633	126.812	94.5575	97.6085	100.465	99.7118	57.6074	96.6256	66.9623	91.4527	92.7454
896	HSPB1	HSPB1		22.782	90.7	88	87	102	71	75	160	133	68	88	153	96	90	76	81	116	124	65	87	82	175	130	137	77	86	96	49	63	68	89.75	86.7647	90.5975	76.3365	76.0934	180.231	129.739	107.165	88.5521	132.51	92.0417	89.3908	86.3947	88.9172	102.995	111.655
743	HP	HP		45.205	62.1	122	123	68	135	106	49	85	104	100	76	85	56	130	48	66	67	89	122	87	108	75	91	111	109	67	149	99	118	124.426	122.667	60.3983	145.147	107.545	55.1959	82.9157	163.9	100.627	65.8219	81.4953	55.6209	147.78	52.6917	58.6008	60.3295
2105	MYOM1	MYOM1		187.62	70.3	5	7	161	241	2	309	135	1	70	0	0	311	130	293	1	2	6	194	140	32	38	0	0	0	0	8	2	69	5.09943	6.98107	143.002	259.114	2.02916	348.072	131.69	1.57596	70.4391	0	0	308.895	147.78	321.639	0.887891	1.80088
107	KRT4	KRT4		63.91	72.6	26	43	401	27	45	57	117	98	10	105	221	43	256	18	20	83	105	53	20	73	292	103	42	31	349	10	59	19	26.517	42.8837	356.172	29.0294	45.656	64.2074	114.131	154.444	10.0627	90.9382	211.888	42.7089	291.014	19.7594	17.7578	74.7366
804	IGHA1	IGHA1		37.654	76.8	137	137	47	68	127	30	58	109	131	57	116	54	103	41	72	72	87	108	98	49	84	83	97	181	94	129	88	103	139.724	136.629	41.7459	73.111	128.852	33.7934	56.5778	171.779	131.822	49.3665	111.217	53.6345	117.087	45.0075	63.9281	64.8317
755	CA1	CA1		28.87	80.8	54	54	84	63	99	50	76	84	117	122	120	61	96	70	50	32	226	101	105	75	63	116	103	67	73	131	93	155	55.0739	53.854	74.6097	67.7352	100.443	56.3223	74.1364	132.38	117.734	105.662	115.052	60.5871	109.13	76.842	44.3945	28.8141
1118	HSPA1B;HSPA1A	HSPA1B;HSPA1A		70.051	57.7	101	93	103	60	78	104	105	52	101	98	107	85	64	80	88	72	63	91	76	132	95	104	134	89	112	73	66	49	103.009	92.7485	91.4857	64.5097	79.1371	117.15	102.425	81.9498	101.634	84.8757	102.588	84.4246	72.7534	87.8195	78.1344	64.8317
876	APOB	APOB		515.6	38.9	71	63	109	55	93	4	59	187	46	66	166	26	162	23	31	17	211	46	91	53	73	160	54	74	97	185	113	210	72.4119	62.8296	96.815	59.1339	94.3558	4.50579	57.5533	294.704	46.2886	57.1612	159.155	25.824	184.157	25.2481	27.5246	15.3075
518	FLNB	FLNB		275.66	63	135	102	39	20	46	2	48	60	92	136	137	8	32	9	166	176	54	31	28	145	87	150	143	141	126	86	263	39	137.685	101.724	34.6402	21.5032	46.6706	2.25289	46.823	94.5575	92.5771	117.787	131.351	7.94585	36.3767	9.87969	147.39	158.478
1365	DES	DES		53.535	82.3	63	61	151	141	25	212	122	36	103	1	8	169	81	174	8	14	147	136	159	51	122	3	9	89	8	41	39	77	64.2528	60.835	134.12	151.598	25.3645	238.807	119.008	56.7345	103.646	0.866078	7.67014	167.856	92.0785	191.007	7.10313	12.6062
2402	TUBA1B;TUBAL3;TUBA4B	TUBA1B;TUBAL3;TUBA4B		50.151	63.9	83	81	89	42	104	60	66	66	90	126	88	51	66	41	122	117	82	80	86	75	109	105	107	104	127	59	113	65	84.6506	80.7809	79.0507	45.1568	105.516	67.5868	64.3816	104.013	90.5646	109.126	84.3716	50.6548	75.0269	45.0075	108.323	105.352
886	KRT1	KRT1		66.038	71.4	321	318	79	21	58	83	118	89	290	30	177	13	18	20	22	45	84	22	47	146	93	177	39	39	22	37	39	40	327.383	317.14	70.1686	22.5784	58.8456	93.495	115.107	140.26	291.819	25.9823	169.702	12.912	20.4619	21.9549	19.5336	40.5198
2400	EEF1A1;EEF1A1P5	EEF1A1;EEF1A1P5		50.14	73.6	83	91	107	34	107	50	73	56	71	132	96	50	54	43	147	144	67	64	60	96	113	103	146	119	138	50	82	48	84.6506	90.7539	95.0385	36.5555	108.56	56.3223	71.21	88.2536	71.4454	114.322	92.0417	49.6615	61.3857	47.203	130.52	129.663
996	DCN	DCN		39.746	68	153	153	63	74	93	48	60	123	141	26	108	62	139	49	44	29	147	101	91	32	55	67	75	71	95	143	83	75	156.043	152.586	55.9573	79.562	94.3558	54.0694	58.5288	193.843	141.885	22.518	103.547	61.5803	158.011	53.7894	39.0672	26.1128
857	LTF	LTF		78.181	76.6	34	42	27	201	54	36	45	169	55	79	141	47	91	40	43	87	138	105	22	74	26	108	48	309	54	130	110	74	34.6761	41.8864	23.9817	216.107	54.7873	40.5521	43.8966	266.337	55.345	68.4202	135.186	46.6819	103.446	43.9097	38.1793	78.3384
875	ANXA1	ANXA1		38.714	80.1	79	81	147	44	81	58	119	70	62	95	93	32	97	27	126	110	70	52	59	158	103	91	92	87	129	79	85	53	80.571	80.7809	130.567	47.3071	82.1809	65.3339	116.082	110.317	62.3889	82.2774	89.1654	31.7834	110.267	29.6391	111.874	99.0485
2159	MYOM2	MYOM2		164.89	72.2	13	10	131	313	4	65	120	0	96	0	0	246	140	235	0	0	1	249	134	25	27	0	0	0	0	5	3	53	13.2585	9.97295	116.356	336.526	4.05832	73.219	117.058	0	96.6022	0	0	244.335	159.148	257.97	0	0
1572	MSN	MSN		67.819	65.3	83	91	60	26	71	67	79	71	65	151	92	30	65	22	120	115	77	52	57	148	105	94	85	123	171	39	111	52	84.6506	90.7539	53.2926	27.9542	72.0351	75.4719	77.0629	111.893	65.4078	130.778	88.2066	29.7969	73.8902	24.1503	106.547	103.551
1770	FBN1	FBN1		312.24	43.5	65	73	44	186	1	23	28	146	82	33	149	105	67	89	42	56	254	42	44	19	34	29	91	22	37	250	61	136	66.2926	72.8026	39.0813	199.98	1.01458	25.9083	27.3134	230.09	82.5144	28.5806	142.856	104.289	76.1637	97.6991	37.2914	50.4247
2098	LUM	LUM		38.429	51.8	105	103	60	73	137	62	77	99	103	36	85	64	115	59	47	39	97	90	123	66	75	66	64	93	87	121	99	112	107.088	102.721	53.2926	78.4868	138.997	69.8397	75.1119	156.02	103.646	31.1788	81.4953	63.5668	130.729	64.7668	41.7309	35.1172
275	ATP2A1	ATP2A1		110.25	42.1	7	5	143	265	10	115	125	11	33	10	4	213	95	217	5	11	13	171	82	33	55	4	6	6	6	40	13	67	7.1392	4.98648	127.014	284.918	10.1458	129.541	121.935	17.3355	33.207	8.66078	3.83507	211.558	107.993	238.21	4.43945	9.90485
2851	DYNC1H1	DYNC1H1		532.4	40.9	98	103	86	32	47	0	14	44	58	176	143	41	38	33	159	177	41	69	18	7	84	79	169	125	153	95	141	12	99.9488	102.721	76.3861	34.4052	47.6852	0	13.6567	69.3421	58.3639	152.43	137.104	40.7225	43.1973	36.2255	141.175	159.378
1979	IDH2	IDH2		50.909	56.2	54	51	112	116	79	143	88	26	68	50	56	142	79	132	47	51	51	96	92	49	61	49	78	78	66	54	56	37	55.0739	50.8621	99.4796	124.719	80.1517	161.082	85.8422	40.9749	68.4266	43.3039	53.691	141.039	89.805	144.902	41.7309	45.9225
1162	PYGM	PYGM		97.091	69.5	21	23	202	152	11	209	112	11	53	10	15	235	122	221	10	18	23	149	109	41	56	8	16	11	12	26	15	51	21.4176	22.9378	179.419	163.425	11.1604	235.427	109.254	17.3355	53.3325	8.66078	14.3815	233.409	138.686	242.601	8.87891	16.2079
823	SPTA1	SPTA1		280.01	56.9	9	8	46	38	51	50	52	129	91	118	131	60	85	54	26	0	376	51	158	49	12	213	66	17	24	56	143	187	9.17898	7.97836	40.8577	40.8561	51.7435	56.3223	50.7249	203.299	91.5709	102.197	125.599	59.5939	96.6256	59.2781	23.0852	0
1145	HSPD1	HSPD1		61.054	61.1	70	72	56	53	77	108	110	65	68	117	70	61	40	63	73	74	48	58	53	169	89	136	89	81	86	84	88	34	71.392	71.8053	49.7398	56.9836	78.1226	121.656	107.303	102.437	68.4266	101.331	67.1137	60.5871	45.4709	69.1578	64.816	66.6326
1165	SPTB	SPTB		267.82	60.2	9	11	73	54	48	29	48	118	87	109	127	114	98	110	26	3	300	63	152	15	24	174	69	8	20	52	129	157	9.17898	10.9702	64.8394	58.0587	48.6998	32.6669	46.823	185.963	87.5458	94.4025	121.763	113.228	111.404	120.752	23.0852	2.70132
816	MB	MB		17.184	95.5	45	48	130	159	34	132	136	27	90	6	11	146	125	140	8	29	46	146	126	80	79	15	37	18	30	105	25	67	45.8949	47.8702	115.467	170.951	34.4957	148.691	132.665	42.5509	90.5646	5.19647	10.5464	145.012	142.096	153.684	7.10313	26.1128
1206	ACTN1	ACTN1		105.57	71.7	80	80	46	33	88	22	43	67	73	117	86	28	48	35	124	119	79	72	48	61	70	135	103	120	71	134	138	46	81.5909	79.7836	40.8577	35.4803	89.2829	24.7818	41.9456	105.589	73.458	101.331	82.454	27.8105	54.565	38.421	110.098	107.152
748	PLG;PLGLA;PLGLB1	PLG;PLGLA;PLGLB1		90.568	63.7	56	62	53	126	142	57	107	107	56	46	73	35	105	31	22	49	117	77	108	74	65	99	46	79	43	94	104	142	57.1136	61.8323	47.0752	135.47	144.07	64.2074	104.376	168.627	56.3513	39.8396	69.99	34.7631	119.361	34.03	19.5336	44.1216
1149	LAMC1;LAMC3	LAMC1;LAMC3		177.6	43.9	81	86	75	98	17	108	57	128	73	32	75	88	67	78	42	37	133	39	71	57	68	53	76	85	58	134	123	81	82.6108	85.7674	66.6158	105.366	17.2478	121.656	55.6023	201.723	73.458	27.7145	71.9076	87.4043	76.1637	85.624	37.2914	33.3163
1228	EEF2	EEF2		95.337	46.2	62	75	88	26	88	43	54	38	70	150	96	39	36	29	140	160	42	57	48	69	102	83	131	94	129	60	72	31	63.2329	74.7972	78.1625	27.9542	89.2829	48.4372	52.6759	59.8864	70.4391	129.912	92.0417	38.736	40.9238	31.8346	124.305	144.071
2187	VCP	VCP		89.321	58.4	68	69	67	42	91	55	64	44	68	75	84	53	32	45	113	117	70	65	61	105	94	102	95	98	99	88	90	45	69.3523	68.8134	59.5101	45.1568	92.3267	61.9546	62.4307	69.3421	68.4266	64.9559	80.5365	52.6412	36.3767	49.3984	100.332	105.352
1049	CFH	CFH		139.09	60.6	118	126	45	59	120	25	96	84	103	58	97	17	101	18	27	29	93	37	98	73	81	83	56	95	70	109	91	116	120.347	125.659	39.9695	63.4345	121.749	28.1612	93.646	132.38	103.646	50.2325	93.0005	16.8849	114.814	19.7594	23.9731	26.1128
2099	PRELP	PRELP		43.809	54.7	116	99	79	70	115	40	109	88	86	14	104	60	142	38	22	18	114	82	101	50	52	51	51	65	86	134	70	92	118.307	98.7322	70.1686	75.2613	116.677	45.0579	106.327	138.684	86.5395	12.1251	99.7118	59.5939	161.422	41.7142	19.5336	16.2079
2947	POSTN	POSTN		93.313	53.9	113	110	12	1	119	34	58	50	78	99	42	40	14	42	152	110	17	26	57	92	75	171	60	153	9	83	207	54	115.247	109.702	10.6585	1.07516	120.735	38.2992	56.5778	78.7979	78.4893	85.7417	40.2682	39.7292	15.9148	46.1052	134.959	99.0485
733	CP	CP		122.2	45.8	101	106	36	91	97	20	47	107	83	48	90	30	131	29	29	24	100	76	78	36	58	66	60	108	77	90	85	118	103.009	105.713	31.9756	97.8397	98.4141	22.5289	45.8475	168.627	83.5207	41.5718	86.2891	29.7969	148.917	31.8346	25.7488	21.6106
1083	TPM1	TPM1		32.708	94	19	24	96	167	42	140	98	28	54	18	26	149	71	128	25	21	55	110	77	58	50	23	36	46	24	60	45	66	19.3778	23.9351	85.2682	179.552	42.6123	157.702	95.597	44.1268	54.3388	15.5894	24.928	147.991	80.7108	140.511	22.1973	18.9093
1120	IGLC2;IGLC6	IGLC2;IGLC6		11.293	96.2	86	99	49	49	107	19	63	88	99	45	66	34	97	31	56	42	80	67	80	53	68	79	49	124	62	82	77	90	87.7102	98.7322	43.5223	52.6829	108.56	21.4025	61.4552	138.684	99.6211	38.9735	63.2787	33.7698	110.267	34.03	49.7219	37.8185
482	LDB3	LDB3		66.67	64	18	21	122	105	17	252	106	6	73	0	0	217	85	197	0	6	19	143	133	38	44	0	0	8	14	7	15	67	18.358	20.9432	108.362	112.892	17.2478	283.864	103.401	9.45575	73.458	0	0	215.531	96.6256	216.255	0	5.40265
4174	ACO2	ACO2		85.424	51.8	43	50	113	98	68	114	86	15	61	39	56	118	64	105	28	28	39	93	78	44	51	30	88	67	81	51	44	30	43.8551	49.8648	100.368	105.366	68.9914	128.415	83.8912	23.6394	61.3827	33.7771	53.691	117.201	72.7534	115.263	24.8609	25.2123
2246	TPI1	TPI1		26.669	92	63	59	65	68	63	79	78	35	64	73	79	66	57	66	71	71	60	74	67	80	79	41	78	81	95	72	50	54	64.2528	58.8404	57.7337	73.111	63.9185	88.9893	76.0874	55.1585	64.4015	63.2237	75.7426	65.5532	64.796	72.451	63.0402	63.9313
2793	FHL1	FHL1		33.578	85.5	29	34	125	170	27	113	112	21	42	1	16	230	72	193	7	25	47	121	114	46	63	6	17	28	43	12	32	61	29.5767	33.908	111.026	182.777	27.3936	127.288	109.254	33.0951	42.2635	0.866078	15.3403	228.443	81.8476	211.864	6.21524	22.511
858	HPX	HPX		51.676	60.4	112	119	40	66	108	23	55	97	83	41	60	27	134	23	25	22	75	61	80	51	46	60	56	104	52	89	52	131	114.227	118.678	35.5284	70.9607	109.575	25.9083	53.6514	152.868	83.5207	35.5092	57.5261	26.8172	152.327	25.2481	22.1973	19.8097
4512	MUC5B	MUC5B		596.33	36.3	0	0	0	0	166	9	0	0	15	23	301	6	4	1	0	0	0	84	22	0	0	0	576	201	22	437	30	1	0	0	0	0	168.42	10.138	0	0	15.0941	19.9198	288.589	5.95939	4.54709	1.09774	0	0
2594	CKAP4	CKAP4		66.022	70.6	46	50	41	10	106	53	81	46	44	122	67	14	22	12	119	107	20	45	44	130	68	115	118	94	54	81	101	25	46.9148	49.8648	36.4166	10.7516	107.545	59.7017	79.0138	72.4941	44.276	105.662	64.2374	13.9052	25.009	13.1729	105.659	96.3472
3919	MYLPF	MYLPF		19.014	95.3	3	4	130	170	16	181	126	16	26	0	0	154	85	146	0	16	25	125	80	47	63	2	0	1	18	27	16	63	3.05966	3.98918	115.467	182.777	16.2333	203.887	122.91	25.2153	26.1631	0	0	152.958	96.6256	160.271	0	14.4071
4166	COL12A1	COL12A1		333.14	42.4	104	101	3	0	182	14	37	85	112	103	5	18	69	10	140	136	1	2	43	42	77	232	15	42	11	71	175	43	106.068	100.727	2.66463	0	184.653	15.7702	36.0927	133.956	112.703	89.2061	4.79384	17.8782	78.4373	10.9774	124.305	122.46
803	IGHM	IGHM		49.439	50.8	62	68	41	49	103	31	47	105	59	61	81	23	128	25	18	18	89	67	94	39	53	76	73	119	58	74	93	82	63.2329	67.8161	36.4166	52.6829	104.502	34.9198	45.8475	165.476	59.3701	52.8308	77.6602	22.8443	145.507	27.4436	15.982	16.2079
1111	C4B	C4B		192.75	40.5	81	86	47	36	135	26	50	66	77	46	96	14	126	15	44	31	92	50	84	57	40	74	80	68	65	73	67	110	82.6108	85.7674	41.7459	38.7058	136.968	29.2876	48.774	104.013	77.483	39.8396	92.0417	13.9052	143.233	16.4661	39.0672	27.9137
1496	HNRNPA2B1	HNRNPA2B1		37.429	75.1	64	68	54	13	76	51	82	34	55	96	86	37	31	35	91	82	61	53	33	105	78	73	84	82	125	12	75	35	65.2727	67.8161	47.9634	13.9771	77.108	57.4488	79.9893	53.5826	55.345	83.1435	82.454	36.7495	35.2399	38.421	80.7981	73.8361
939	MYL1	MYL1		21.145	93.3	21	20	85	110	29	160	118	35	42	6	14	123	59	151	10	27	36	113	79	55	60	10	12	10	23	42	34	58	21.4176	19.9459	75.4979	118.268	29.4228	180.231	115.107	55.1585	42.2635	5.19647	13.4227	122.167	67.0695	165.759	8.87891	24.3119
1381	VCL	VCL		116.72	57.1	66	71	49	37	73	36	57	71	61	59	66	39	34	39	56	55	107	68	59	87	63	64	58	92	63	80	91	59	67.3125	70.808	43.5223	39.781	74.0643	40.5521	55.6023	111.893	61.3827	51.0986	63.2787	38.736	38.6502	42.812	49.7219	49.5242
1547	TNC	TNC		240.85	41.4	62	67	7	0	3	10	129	20	34	182	21	3	0	0	140	134	41	1	5	227	82	58	13	99	81	145	154	13	63.2329	66.8188	6.21747	0	3.04374	11.2645	125.837	31.5192	34.2133	157.626	20.1341	2.97969	0	0	124.305	120.659
1990	FASN	FASN		273.42	45	303	307	58	5	11	0	4	90	260	120	61	0	9	0	88	103	67	23	14	6	34	50	66	30	31	27	11	35	309.026	306.17	51.5162	5.37581	11.1604	0	3.90192	141.836	261.631	103.929	58.4848	0	10.2309	0	78.1344	92.7454
1850	MDH2	MDH2		35.503	71.9	41	48	86	89	55	83	64	24	56	50	43	94	45	84	53	56	35	74	55	58	52	49	68	56	66	67	45	24	41.8153	47.8702	76.3861	95.6894	55.8018	93.495	62.4307	37.823	56.3513	43.3039	41.227	93.3637	51.1547	92.2104	47.0582	50.4247
800	IGHG2	IGHG2		35.9	73.6	80	87	54	43	92	31	55	90	73	38	59	35	112	33	33	42	74	45	73	43	60	57	53	78	55	77	60	93	81.5909	86.7647	47.9634	46.2319	93.3412	34.9198	53.6514	141.836	73.458	32.911	56.5673	34.7631	127.318	36.2255	29.3004	37.8185
825	APOA1	APOA1		30.777	82.8	81	82	40	51	111	25	75	82	60	49	79	22	81	20	43	39	70	49	73	88	68	69	43	77	68	51	53	78	82.6108	81.7782	35.5284	54.8332	112.618	28.1612	73.161	129.229	60.3764	42.4378	75.7426	21.8511	92.0785	21.9549	38.1793	35.1172
1713	SFN	SFN		27.774	79.4	77	72	77	9	29	54	141	39	59	92	47	10	17	4	175	169	27	17	17	209	92	96	41	29	46	56	21	10	78.5312	71.8053	68.3922	9.67645	29.4228	60.8281	137.543	61.4623	59.3701	79.6792	45.0621	9.93231	19.3251	4.39097	155.381	152.175
1484	TNXB;TNXA	TNXB;TNXA		458.22	38.4	177	153	110	105	4	29	40	18	125	0	92	52	127	40	3	0	157	64	77	0	7	0	58	5	84	32	3	104	180.52	152.586	97.7032	112.892	4.05832	32.6669	39.0192	28.3672	125.784	0	88.2066	51.648	144.37	43.9097	2.66367	0
4750	RRBP1;NIN	RRBP1;NIN		152.45	46.9	34	34	19	4	101	30	71	25	28	74	94	7	12	7	96	89	21	74	32	128	92	95	144	135	69	52	77	17	34.6761	33.908	16.876	4.30065	102.472	33.7934	69.259	39.3989	28.1757	64.0898	90.1242	6.95262	13.6413	7.6842	85.2375	80.1392
1281	JUP	JUP		81.744	63.5	112	113	127	2	44	33	62	34	101	116	88	2	25	0	121	126	30	32	3	84	85	81	60	51	82	41	27	1	114.227	112.694	112.803	2.15032	44.6415	37.1727	60.4797	53.5826	101.634	100.465	84.3716	1.98646	28.4193	0	107.435	113.456
1342	ATP2A2	ATP2A2		109.69	43.6	20	20	97	118	16	61	57	14	41	36	24	142	56	128	32	37	19	102	60	22	27	23	24	27	25	35	34	44	20.3977	19.9459	86.1564	126.869	16.2333	68.7132	55.6023	22.0634	41.2572	31.1788	23.0104	141.039	63.6592	140.511	28.4125	33.3163
2198	LAMB2	LAMB2		195.98	44.9	73	77	58	108	29	59	38	105	73	3	68	55	62	57	12	11	125	66	66	8	39	13	55	65	39	116	90	60	74.4517	76.7917	51.5162	116.117	29.4228	66.4603	37.0682	165.476	73.458	2.59823	65.1962	54.6277	70.4799	62.5714	10.6547	9.90485
1852	HADHA	HADHA		82.999	61.6	44	43	71	61	29	128	58	33	44	44	33	114	40	98	58	48	28	51	53	37	43	51	54	53	49	46	50	30	44.875	42.8837	63.063	65.5849	29.4228	144.185	56.5778	52.0066	44.276	38.1074	31.6393	113.228	45.4709	107.579	51.4977	43.2212
2365	PPIA;PPIAL4F;PPIAL4C;PPIAL4H;PPIAL4E;PPIAL4A;PPIAL4D;PPIAL4G	PPIA;PPIAL4F;PPIAL4C;PPIAL4H;PPIAL4E;PPIAL4A;PPIAL4D;PPIAL4G		18.012	85.5	64	66	57	30	58	41	68	44	53	81	71	27	37	28	85	80	54	48	45	93	66	70	69	76	89	56	47	41	65.2727	65.8215	50.628	32.2548	58.8456	46.1843	66.3326	69.3421	53.3325	70.1523	68.0725	26.8172	42.0606	30.7368	75.4707	72.0353
1230	PDIA4	PDIA4		72.932	59.5	30	36	12	5	103	25	38	21	40	100	98	11	18	5	67	64	24	53	28	67	78	64	167	137	97	78	95	15	30.5966	35.9026	10.6585	5.37581	104.502	28.1612	37.0682	33.0951	40.2509	86.6078	93.9592	10.9255	20.4619	5.48872	59.4887	57.6282
820	CRYAB	CRYAB		20.159	76.6	33	31	68	113	30	133	78	55	47	6	22	119	83	116	18	26	33	95	94	40	56	23	22	18	18	29	23	54	33.6562	30.9162	60.3983	121.493	30.4374	149.817	76.0874	86.6777	47.2948	5.19647	21.0929	118.194	94.3521	127.338	15.982	23.4115
1006	HSP90AA1;HSP90AA2P;HSP90AA5P;HSP90AA4P	HSP90AA1;HSP90AA2P;HSP90AA5P;HSP90AA4P		84.659	59.3	68	66	42	26	56	51	48	33	63	95	69	30	37	30	76	68	46	54	35	70	71	68	85	73	93	39	67	30	69.3523	65.8215	37.3048	27.9542	56.8164	57.4488	46.823	52.0066	63.3952	82.2774	66.155	29.7969	42.0606	32.9323	67.4797	61.23
3014	TGFBI	TGFBI		74.68	48	68	72	41	34	61	33	58	34	60	111	58	14	56	23	45	38	77	54	52	79	42	80	46	65	71	62	86	53	69.3523	71.8053	36.4166	36.5555	61.8893	37.1727	56.5778	53.5826	60.3764	96.1347	55.6085	13.9052	63.6592	25.2481	39.9551	34.2168
1428	TPSAB1;TPSB2;TPSD1;PRSS29P;HPN	TPSAB1;TPSB2;TPSD1;PRSS29P;HPN		30.515	54.9	93	87	36	69	87	19	48	40	78	28	62	18	74	13	41	35	24	73	61	23	80	50	70	80	88	67	93	34	94.8494	86.7647	31.9756	74.1861	88.2684	21.4025	46.823	63.0383	78.4893	24.2502	59.4436	17.8782	84.1211	14.2707	36.4035	31.5154
1443	OGN	OGN		33.922	35.2	70	76	40	16	78	36	75	44	64	8	57	51	117	45	26	20	95	59	90	31	32	28	47	78	41	78	40	79	71.392	75.7944	35.5284	17.2026	79.1371	40.5521	73.161	69.3421	64.4015	6.92863	54.6498	50.6548	133.002	49.3984	23.0852	18.0088
1604	CALR	CALR		48.141	59.7	46	48	38	25	85	46	52	38	39	84	67	22	29	17	64	66	39	50	35	79	53	65	94	81	70	82	57	28	46.9148	47.8702	33.752	26.879	86.2392	51.8165	50.7249	59.8864	39.2447	72.7506	64.2374	21.8511	32.9664	18.6616	56.825	59.4291
2898	GANAB	GANAB		106.87	47.2	53	51	37	30	84	28	25	36	50	80	71	22	34	16	80	78	44	50	36	39	59	73	93	73	82	70	78	23	54.054	50.8621	32.8638	32.2548	85.2246	31.5405	24.387	56.7345	50.3137	69.2863	68.0725	21.8511	38.6502	17.5639	71.0313	70.2344
2499	CAP1	CAP1		51.83	53.8	54	56	32	12	62	35	71	51	39	88	74	7	29	13	67	58	65	35	30	103	68	126	58	68	93	42	79	29	55.0739	55.8485	28.4227	12.9019	62.9039	39.4256	69.259	80.3738	39.2447	76.2149	70.9488	6.95262	32.9664	14.2707	59.4887	52.2256
2590	PRDX1	PRDX1		22.11	76.9	46	48	52	44	60	43	64	43	45	68	54	32	43	31	45	52	67	54	50	73	72	50	57	61	80	51	50	45	46.9148	47.8702	46.187	47.3071	60.8747	48.4372	62.4307	67.7662	45.2823	58.8933	51.7735	31.7834	48.8812	34.03	39.9551	46.8229
1516	PPIB	PPIB		23.742	65.3	45	48	28	15	81	18	50	33	38	72	70	16	26	9	74	67	36	47	31	71	63	83	90	85	77	75	78	26	45.8949	47.8702	24.8699	16.1274	82.1809	20.276	48.774	52.0066	38.2384	62.3576	67.1137	15.8917	29.5561	9.87969	65.7039	60.3295
1469	VDAC1	VDAC1		30.772	80.2	33	31	66	89	35	87	33	16	38	55	30	96	34	80	51	48	28	66	47	31	33	47	52	44	44	61	39	21	33.6562	30.9162	58.6219	95.6894	35.5103	98.0008	32.1908	25.2153	38.2384	47.6343	28.763	95.3502	38.6502	87.8195	45.2824	43.2212
2511	TAGLN	TAGLN		22.611	89.1	47	53	29	19	73	18	47	55	49	38	56	28	39	26	43	33	141	54	40	46	47	38	74	105	33	52	86	92	47.9347	52.8567	25.7581	20.4281	74.0643	20.276	45.8475	86.6777	49.3074	32.911	53.691	27.8105	44.3341	28.5413	38.1793	29.7145
3239	OBSCN	OBSCN	OBSCN	924.96	37	0	0	105	173	0	59	24	0	24	0	0	344	16	279	0	0	0	77	54	0	22	0	0	0	1	3	0	13	0	0	93.2621	186.003	0	66.4603	23.4115	0	24.1506	0	0	341.671	18.1883	306.27	0	0
2497	FABP5;FABP5P3	FABP5;FABP5P3		15.164	93.3	48	61	74	14	50	37	110	50	36	101	65	4	14	3	118	126	30	11	8	150	99	119	21	38	37	41	18	8	48.9545	60.835	65.7276	15.0523	50.7289	41.6785	107.303	78.7979	36.2258	87.4739	62.3199	3.97292	15.9148	3.29323	104.771	113.456
726	LDHA;LDHAL6A;LDHC	LDHA;LDHAL6A;LDHC		36.688	54.5	57	53	53	50	50	39	43	22	49	93	40	52	34	46	72	78	37	52	40	43	50	53	56	50	45	46	47	31	58.1335	52.8567	47.0752	53.7581	50.7289	43.9314	41.9456	34.6711	49.3074	80.5453	38.3507	51.648	38.6502	50.4962	63.9281	70.2344
2367	RPS27A;UBA52;UBB;UBC	RPS27A;UBA52;UBB;UBC		17.965	69.9	44	47	54	45	42	29	37	25	44	66	57	46	46	22	60	69	51	46	29	63	45	70	58	55	79	78	52	23	44.875	46.8729	47.9634	48.3823	42.6123	32.6669	36.0927	39.3989	44.276	57.1612	54.6498	45.6886	52.2915	24.1503	53.2734	62.1304
728	GLUD1;GLUD2	GLUD1;GLUD2		61.397	62.7	64	70	51	37	68	16	24	35	60	72	56	31	28	20	73	60	46	50	31	22	58	57	76	66	80	74	71	24	65.2727	69.8107	45.2987	39.781	68.9914	18.0231	23.4115	55.1585	60.3764	62.3576	53.691	30.7902	31.8296	21.9549	64.816	54.0265
870	CAT	CAT		59.755	59.6	38	38	35	38	66	28	36	63	59	72	78	27	50	26	24	21	108	48	68	40	33	71	59	33	51	58	59	86	38.7557	37.8972	31.0874	40.8561	66.9622	31.5405	35.1173	99.2853	59.3701	62.3576	74.7839	26.8172	56.8386	28.5413	21.3094	18.9093
852	GC	GC		52.917	59.5	72	71	41	36	82	21	54	58	60	29	51	17	72	12	24	29	68	50	70	47	55	41	41	66	39	56	46	79	73.4318	70.808	36.4166	38.7058	83.1955	23.6554	52.6759	91.4055	60.3764	25.1163	48.8972	16.8849	81.8476	13.1729	21.3094	26.1128
1147	MYL2;MYL10	MYL2;MYL10		18.789	95.2	24	27	66	59	15	190	78	18	48	0	4	116	50	119	3	12	22	72	81	26	23	3	6	4	15	23	16	36	24.4773	26.927	58.6219	63.4345	15.2187	214.025	76.0874	28.3672	48.3011	0	3.83507	115.215	56.8386	130.631	2.66367	10.8053
1210	MYH1	MYH1		223.14	72.2	6	4	39	81	3	384	50	4	22	0	0	91	49	78	1	2	4	104	46	22	83	0	0	1	2	80	2	53	6.11932	3.98918	34.6402	87.0881	3.04374	432.555	48.774	6.30383	22.138	0	0	90.384	55.7018	85.624	0.887891	1.80088
1942	IQGAP1	IQGAP1		189.25	42.4	59	67	52	9	61	11	36	26	39	81	76	11	30	8	86	89	33	32	20	66	55	56	102	72	96	40	64	11	60.1733	66.8188	46.187	9.67645	61.8893	12.3909	35.1173	40.9749	39.2447	70.1523	72.8663	10.9255	34.1032	8.78195	76.3586	80.1392
903	ATP1A1;ATP4A	ATP1A1;ATP4A		113	40.3	68	68	27	35	56	15	22	20	74	94	92	35	24	36	31	33	19	40	26	29	44	66	101	88	48	91	51	13	69.3523	67.8161	23.9817	37.6307	56.8164	16.8967	21.4605	31.5192	74.4642	81.4114	88.2066	34.7631	27.2825	39.5188	27.5246	29.7145
479	WDR1	WDR1		66.193	70.1	44	54	43	33	57	33	38	29	41	56	54	39	35	30	61	60	63	52	45	49	53	41	74	67	80	37	62	33	44.875	53.854	38.1931	35.4803	57.831	37.1727	37.0682	45.7028	41.2572	48.5004	51.7735	38.736	39.787	32.9323	54.1613	54.0265
3104	IMMT	IMMT		82.624	57.2	38	37	52	71	42	104	47	23	41	33	40	65	27	65	25	29	26	58	41	46	43	37	49	46	50	41	49	21	38.7557	36.8999	46.187	76.3365	42.6123	117.15	45.8475	36.247	41.2572	28.5806	38.3507	64.56	30.6928	71.3533	22.1973	26.1128
2049	SERPINH1	SERPINH1		46.44	56.7	36	36	17	5	56	40	67	33	34	91	26	14	20	16	105	89	19	20	44	102	55	122	46	53	27	31	76	29	36.7159	35.9026	15.0996	5.37581	56.8164	45.0579	65.3571	52.0066	34.2133	78.8131	24.928	13.9052	22.7354	17.5639	93.2285	80.1392
2043	GDI2	GDI2		50.663	69.9	45	44	44	16	72	12	26	19	42	77	71	20	26	15	77	66	55	45	35	30	56	36	92	63	91	74	54	23	45.8949	43.881	39.0813	17.2026	73.0497	13.5174	25.3625	29.9432	42.2635	66.688	68.0725	19.8646	29.5561	16.4661	68.3676	59.4291
2907	MVP	MVP		99.326	46.5	44	52	43	12	44	31	57	25	40	71	45	18	20	14	81	89	26	29	37	98	70	71	38	43	56	69	76	10	44.875	51.8594	38.1931	12.9019	44.6415	34.9198	55.6023	39.3989	40.2509	61.4916	43.1445	17.8782	22.7354	15.3684	71.9192	80.1392
993	CA3	CA3		29.557	83.5	42	43	29	68	27	76	82	18	84	6	11	117	101	108	0	2	23	107	149	38	50	5	11	3	13	51	20	51	42.8352	42.8837	25.7581	73.111	27.3936	85.6099	79.9893	28.3672	84.527	5.19647	10.5464	116.208	114.814	118.556	0	1.80088
1440	LMNB1	LMNB1		66.408	59.6	39	49	27	11	54	23	33	28	54	63	70	21	19	12	51	44	67	33	26	50	50	60	52	64	152	31	95	23	39.7756	48.8675	23.9817	11.8268	54.7873	25.9083	32.1908	44.1268	54.3388	54.5629	67.1137	20.8578	21.5987	13.1729	45.2824	39.6194
1245	LCP1	LCP1		70.288	62.7	45	46	31	28	45	10	32	40	41	77	68	21	25	0	43	39	86	30	14	47	83	51	48	58	142	70	78	19	45.8949	45.8756	27.5345	30.1045	45.656	11.2645	31.2153	63.0383	41.2572	66.688	65.1962	20.8578	28.4193	0	38.1793	35.1172
1824	HSPA9	HSPA9		73.68	52.3	34	32	42	50	51	58	46	26	38	69	45	48	15	43	37	43	16	49	33	74	51	70	62	51	60	49	54	16	34.6761	31.9135	37.3048	53.7581	51.7435	65.3339	44.872	40.9749	38.2384	59.7594	43.1445	47.6751	17.0516	47.203	32.852	38.719
1635	TKT	TKT		67.877	52	64	75	43	25	55	16	31	39	61	59	72	7	28	2	58	61	49	40	29	47	71	41	73	48	84	58	55	27	65.2727	74.7972	38.1931	26.879	55.8018	18.0231	30.2399	61.4623	61.3827	51.0986	69.0313	6.95262	31.8296	2.19549	51.4977	54.9269
1470	BGN	BGN		41.654	52.7	45	46	34	17	52	14	63	35	49	33	60	19	122	16	27	20	56	34	20	36	27	59	45	93	60	99	81	36	45.8949	45.8756	30.1992	18.2777	52.7581	15.7702	61.4552	55.1585	49.3074	28.5806	57.5261	18.8714	138.686	17.5639	23.9731	18.0088
3244	MYOM3	MYOM3		162.19	54.2	2	1	89	129	1	165	66	0	34	0	0	143	60	122	0	0	1	109	73	6	12	0	0	0	0	6	0	20	2.03977	0.997295	79.0507	138.696	1.01458	185.864	64.3816	0	34.2133	0	0	142.032	68.2063	133.925	0	0
2190	HADHB	HADHB		48.879	58.4	32	35	44	54	37	109	47	19	31	35	34	72	28	77	52	40	28	35	38	41	29	42	51	46	41	27	35	23	32.6364	34.9053	39.0813	58.0587	37.5394	122.783	45.8475	29.9432	31.1945	30.3127	32.5981	71.5126	31.8296	84.5262	46.1703	36.0176
1060	ANXA5	ANXA5		35.936	70.3	58	59	28	21	74	23	36	34	48	44	54	23	43	22	46	38	40	38	48	39	60	48	96	73	51	57	65	32	59.1534	58.8404	24.8699	22.5784	75.0788	25.9083	35.1173	53.5826	48.3011	38.1074	51.7735	22.8443	48.8812	24.1503	40.843	34.2168
737	GOT2	GOT2		47.517	72.1	34	31	71	95	43	83	43	8	42	30	27	83	40	78	23	32	14	62	51	18	31	24	48	36	37	40	35	17	34.6761	30.9162	63.063	102.14	43.6269	93.495	41.9456	12.6077	42.2635	25.9823	25.8867	82.4382	45.4709	85.624	20.4215	28.8141
2375	YWHAZ	YWHAZ		27.745	79.2	44	46	43	14	44	18	51	46	47	62	49	14	25	21	82	81	39	31	22	57	62	75	58	44	71	63	51	31	44.875	45.8756	38.1931	15.0523	44.6415	20.276	49.7494	72.4941	47.2948	53.6969	46.9796	13.9052	28.4193	23.0526	72.807	72.9357
837	SLC4A1	SLC4A1		101.79	33	19	22	39	21	43	12	35	49	64	72	71	37	54	36	28	6	120	47	55	21	18	104	52	22	33	55	82	78	19.3778	21.9405	34.6402	22.5784	43.6269	13.5174	34.1418	77.2219	64.4015	62.3576	68.0725	36.7495	61.3857	39.5188	24.8609	5.40265
83				24.409	25.1	41	43	34	36	45	59	41	62	42	44	43	35	41	60	37	44	50	46	49	34	50	41	42	42	33	42	50	56	41.8153	42.8837	30.1992	38.7058	45.656	66.4603	39.9947	97.7094	42.2635	38.1074	41.227	34.7631	46.6076	65.8646	32.852	39.6194
734	F13A1	F13A1		83.266	46.2	63	72	33	27	56	1	6	54	58	35	53	11	71	12	34	25	67	45	42	5	37	33	41	72	38	64	152	66	64.2528	71.8053	29.3109	29.0294	56.8164	1.12645	5.85288	85.1017	58.3639	30.3127	50.8147	10.9255	80.7108	13.1729	30.1883	22.511
1705	UQCRC1	UQCRC1		52.645	53.5	29	31	69	74	29	78	42	19	34	31	25	76	32	68	22	28	32	52	43	22	37	32	42	33	43	53	33	24	29.5767	30.9162	61.2865	79.562	29.4228	87.8628	40.9701	29.9432	34.2133	26.8484	23.9692	75.4855	36.3767	74.6465	19.5336	25.2123
1995	TUFM	TUFM		49.541	59.3	39	36	47	46	49	57	36	15	35	50	43	53	24	59	42	36	26	45	33	49	45	44	56	55	59	34	51	13	39.7756	35.9026	41.7459	49.4574	49.7144	64.2074	35.1173	23.6394	35.2196	43.3039	41.227	52.6412	27.2825	64.7668	37.2914	32.4159
98				44.091	87.8	61	58	19	2	58	4	7	10	75	21	124	6	9	5	23	23	5	63	14	6	72	26	125	116	99	59	105	6	62.2131	57.8431	16.876	2.15032	58.8456	4.50579	6.82836	15.7596	75.4705	18.1876	118.887	5.95939	10.2309	5.48872	20.4215	20.7101
1608	CANX;CLGN	CANX;CLGN		67.567	43.1	43	40	26	23	55	25	32	24	39	50	57	23	17	20	48	47	30	34	34	55	50	57	59	69	65	52	77	13	43.8551	39.8918	23.0935	24.7287	55.8018	28.1612	31.2153	37.823	39.2447	43.3039	54.6498	22.8443	19.3251	21.9549	42.6188	42.3207
2102	HNRNPA3	HNRNPA3		39.594	53.2	44	40	37	8	48	18	39	10	27	85	59	21	25	18	60	57	46	24	15	56	55	55	59	68	115	5	58	19	44.875	39.8918	32.8638	8.60129	48.6998	20.276	38.0437	15.7596	27.1694	73.6167	56.5673	20.8578	28.4193	19.7594	53.2734	51.3251
2570	CALD1	CALD1		93.23	52	37	28	22	6	32	41	61	39	27	53	41	23	16	18	51	53	68	35	22	124	38	49	48	85	33	0	98	50	37.7358	27.9243	19.5406	6.45097	32.4665	46.1843	59.5042	61.4623	27.1694	45.9021	39.3095	22.8443	18.1883	19.7594	45.2824	47.7234
2012	ACADVL	ACADVL		68.058	54.5	47	47	51	51	37	80	28	16	41	21	33	66	35	67	21	22	27	42	33	17	34	21	48	40	41	46	35	20	47.9347	46.8729	45.2987	54.8332	37.5394	90.1157	27.3134	25.2153	41.2572	18.1876	31.6393	65.5532	39.787	73.5488	18.6457	19.8097
756	CA2	CA2		29.246	70	21	18	28	23	53	18	34	28	52	48	76	24	47	23	41	28	82	51	40	34	21	57	64	77	35	50	28	63	21.4176	17.9513	24.8699	24.7287	53.7727	20.276	33.1663	44.1268	52.3262	41.5718	72.8663	23.8375	53.4283	25.2481	36.4035	25.2123
759	SERPINC1	SERPINC1		52.602	38.6	46	55	43	35	68	27	49	50	38	24	43	19	60	17	23	22	55	39	46	53	40	46	30	50	32	41	56	59	46.9148	54.8512	38.1931	37.6307	68.9914	30.4141	47.7985	78.7979	38.2384	20.7859	41.227	18.8714	68.2063	18.6616	20.4215	19.8097
1324	ANK1	ANK1		208.88	52.6	5	4	20	8	62	17	25	41	42	63	71	30	67	29	14	0	188	48	99	16	1	100	42	6	15	11	87	80	5.09943	3.98918	17.7642	8.60129	62.9039	19.1496	24.387	64.6143	42.2635	54.5629	68.0725	29.7969	76.1637	31.8346	12.4305	0
2809	PKP1	PKP1		80.496	67.5	89	84	88	0	15	17	69	9	62	113	39	0	10	0	104	108	6	2	0	97	62	64	12	34	50	19	6	0	90.7699	83.7728	78.1625	0	15.2187	19.1496	67.3081	14.1836	62.3889	97.8668	37.3919	0	11.3677	0	92.3406	97.2476
2306	HNRNPK	HNRNPK		48.562	55.7	37	47	32	9	51	27	51	14	38	68	59	19	25	15	57	59	31	24	22	78	46	48	55	56	92	13	41	26	37.7358	46.8729	28.4227	9.67645	51.7435	30.4141	49.7494	22.0634	38.2384	58.8933	56.5673	18.8714	28.4193	16.4661	50.6098	53.126
2515	OGDH;OGDHL	OGDH;OGDHL		115.51	49.2	38	31	74	71	32	64	28	10	40	25	22	78	34	75	31	27	24	53	37	9	27	30	32	30	28	38	33	14	38.7557	30.9162	65.7276	76.3365	32.4665	72.0926	27.3134	15.7596	40.2509	21.652	21.0929	77.472	38.6502	82.3307	27.5246	24.3119
102	KRT10	KRT10		59.51	58	176	166	16	9	26	38	39	46	156	22	48	4	7	10	13	22	29	9	20	48	56	79	21	18	9	28	17	20	179.5	165.551	14.2114	9.67645	26.379	42.805	38.0437	72.4941	156.979	19.0537	46.0208	3.97292	7.9574	10.9774	11.5426	19.8097
752	CFB	CFB		85.532	39.7	43	49	23	28	91	12	43	40	46	29	51	13	81	9	16	13	61	40	59	30	37	30	37	65	31	34	38	69	43.8551	48.8675	20.4288	30.1045	92.3267	13.5174	41.9456	63.0383	46.2886	25.1163	48.8972	12.912	92.0785	9.87969	14.2063	11.7057
1253	ENO3	ENO3		46.986	63.4	4	9	90	96	6	96	89	5	27	0	0	90	61	90	1	7	12	75	85	27	38	0	0	0	3	19	4	52	4.07954	8.97566	79.939	103.216	6.08747	108.139	86.8177	7.87979	27.1694	0	0	89.3908	69.3431	98.7969	0.887891	6.30309
2061	CCT8	CCT8		59.62	67.9	41	42	27	17	50	29	41	31	42	56	46	21	21	21	46	48	51	26	31	63	60	47	52	51	60	33	64	27	41.8153	41.8864	23.9817	18.2777	50.7289	32.6669	39.9947	48.8547	42.2635	48.5004	44.1033	20.8578	23.8722	23.0526	40.843	43.2212
1215	XRCC5	XRCC5		82.704	43	45	55	36	9	41	8	21	17	43	72	63	17	27	11	64	65	45	35	24	31	55	42	54	60	93	33	62	10	45.8949	54.8512	31.9756	9.67645	41.5977	9.01157	20.4851	26.7913	43.2698	62.3576	60.4024	16.8849	30.6928	12.0752	56.825	58.5287
3355	SBSN	SBSN		60.54	84.7	101	96	176	2	33	25	122	13	97	1	90	1	11	0	5	17	23	6	5	148	81	102	4	1	32	0	0	0	103.009	95.7404	156.325	2.15032	33.4811	28.1612	119.008	20.4874	97.6085	0.866078	86.2891	0.993231	12.5045	0	4.43945	15.3075
297	LAMA5	LAMA5		399.73	31.6	53	47	35	43	13	15	6	55	35	4	81	19	40	19	17	13	90	24	16	3	27	15	58	54	52	120	144	42	54.054	46.8729	31.0874	46.2319	13.1895	16.8967	5.85288	86.6777	35.2196	3.46431	77.6602	18.8714	45.4709	20.8571	15.0941	11.7057
1981	TNNI2	TNNI2		21.354	59.3	2	2	79	112	11	109	62	9	16	0	0	111	43	116	0	7	20	87	45	29	44	0	0	0	8	9	9	24	2.03977	1.99459	70.1686	120.418	11.1604	122.783	60.4797	14.1836	16.1004	0	0	110.249	48.8812	127.338	0	6.30309
1546	ACAT1	ACAT1		45.199	54.6	29	30	56	52	47	69	40	17	39	10	31	70	32	70	11	11	31	56	40	22	21	21	69	54	40	33	28	21	29.5767	29.9189	49.7398	55.9084	47.6852	77.7248	39.0192	26.7913	39.2447	8.66078	29.7218	69.5262	36.3767	76.842	9.7668	9.90485
1146	CLU	CLU		48.803	46.6	75	75	29	39	68	32	46	58	77	15	40	13	44	14	9	12	62	32	47	43	26	36	20	44	38	25	44	56	76.4915	74.7972	25.7581	41.9313	68.9914	36.0463	44.872	91.4055	77.483	12.9912	38.3507	12.912	50.018	15.3684	7.99102	10.8053
1488	UBA1	UBA1		113.8	41.8	45	43	44	27	45	29	24	27	44	44	47	30	38	29	50	46	37	44	28	24	44	35	67	52	69	35	36	24	45.8949	42.8837	39.0813	29.0294	45.656	32.6669	23.4115	42.5509	44.276	38.1074	45.0621	29.7969	43.1973	31.8346	44.3945	41.4203
2253	EIF4A1	EIF4A1		46.153	57.4	42	49	53	9	43	10	30	25	39	70	46	13	16	11	77	74	34	25	15	48	66	62	57	47	63	24	43	13	42.8352	48.8675	47.0752	9.67645	43.6269	11.2645	29.2644	39.3989	39.2447	60.6255	44.1033	12.912	18.1883	12.0752	68.3676	66.6326
844	APOH	APOH		38.298	47.2	43	42	37	25	61	30	38	44	36	26	45	16	45	14	28	29	46	20	49	47	31	52	24	54	38	56	58	47	43.8551	41.8864	32.8638	26.879	61.8893	33.7934	37.0682	69.3421	36.2258	22.518	43.1445	15.8917	51.1547	15.3684	24.8609	26.1128
4298	ASPN	ASPN		43.417	52.6	18	18	56	15	76	31	57	52	14	5	42	41	77	35	16	16	63	34	67	28	28	36	24	68	52	52	38	53	18.358	17.9513	49.7398	16.1274	77.108	34.9198	55.6023	81.9498	14.0878	4.33039	40.2682	40.7225	87.5314	38.421	14.2063	14.4071
2832	TRIM29	TRIM29		65.834	68.4	71	75	74	0	23	30	74	12	59	53	48	0	19	0	113	116	5	4	1	116	70	69	13	18	48	3	1	0	72.4119	74.7972	65.7276	0	23.3353	33.7934	72.1855	18.9115	59.3701	45.9021	46.0208	0	21.5987	0	100.332	104.451
802	IGHG4	IGHG4		35.94	69.7	88	73	22	16	136	13	12	55	58	17	33	4	63	2	19	21	62	33	99	22	14	30	13	52	27	37	32	8	89.75	72.8026	19.5406	17.2026	137.983	14.6438	11.7058	86.6777	58.3639	14.7233	31.6393	3.97292	71.6166	2.19549	16.8699	18.9093
1070	GSTP1	GSTP1		23.356	75.2	38	40	40	17	55	20	44	27	40	66	39	15	31	10	62	70	34	25	23	54	56	50	67	47	45	30	26	20	38.7557	39.8918	35.5284	18.2777	55.8018	22.5289	42.9211	42.5509	40.2509	57.1612	37.3919	14.8985	35.2399	10.9774	55.0492	63.0309
1499	UQCRC2	UQCRC2		48.442	51	23	26	63	63	26	69	32	22	29	26	28	71	25	73	24	22	20	44	36	19	27	30	34	27	31	33	31	20	23.4574	25.9297	55.9573	67.7352	26.379	77.7248	31.2153	34.6711	29.1819	22.518	26.8455	70.5194	28.4193	80.1353	21.3094	19.8097
921	MPO	MPO		73.853	48	2	6	21	109	32	10	21	80	10	36	76	16	76	13	22	45	104	46	15	30	19	62	19	21	12	81	72	31	2.03977	5.98377	18.6524	117.193	32.4665	11.2645	20.4851	126.077	10.0627	31.1788	72.8663	15.8917	86.3947	14.2707	19.5336	40.5198
965	GPI;SIX5	GPI;SIX5		63.146	49.3	41	41	57	57	31	18	30	19	42	48	39	53	43	51	28	31	29	44	38	25	44	27	37	34	49	38	32	18	41.8153	40.8891	50.628	61.2842	31.4519	20.276	29.2644	29.9432	42.2635	41.5718	37.3919	52.6412	48.8812	55.9849	24.8609	27.9137
1661	PEBP1	PEBP1		21.057	85.6	34	42	35	40	46	41	35	9	36	33	58	35	34	28	29	35	35	45	35	40	42	20	66	60	53	36	29	28	34.6761	41.8864	31.0874	43.0065	46.6706	46.1843	34.1418	14.1836	36.2258	28.5806	55.6085	34.7631	38.6502	30.7368	25.7488	31.5154
1096	HNRNPA1;HNRNPA1L2	HNRNPA1;HNRNPA1L2		34.196	74.4	33	38	30	7	35	26	55	18	20	88	57	21	15	19	62	54	23	17	16	78	58	51	47	55	68	11	47	14	33.6562	37.8972	26.6463	7.52613	35.5103	29.2876	53.6514	28.3672	20.1255	76.2149	54.6498	20.8578	17.0516	20.8571	55.0492	48.6238
2540	LMNB2	LMNB2		69.948	66.5	34	36	25	21	44	48	36	14	32	52	47	24	23	20	38	37	45	40	25	56	39	24	48	45	85	17	64	25	34.6761	35.9026	22.2053	22.5784	44.6415	54.0694	35.1173	22.0634	32.2007	45.0361	45.0621	23.8375	26.1458	21.9549	33.7398	33.3163
1320	ITGB4	ITGB4		202.16	48.5	31	46	11	4	26	5	20	9	21	95	53	0	3	0	184	201	7	14	4	53	18	67	63	53	8	43	19	0	31.6165	45.8756	9.77032	4.30065	26.379	5.63223	19.5096	14.1836	21.1317	82.2774	50.8147	0	3.41032	0	163.372	180.989
2421	CCT2	CCT2		52.717	59.2	36	38	31	20	53	33	57	17	36	41	38	17	17	17	57	58	42	26	25	83	40	50	43	40	62	20	50	12	36.7159	37.8972	27.5345	21.5032	53.7727	37.1727	55.6023	26.7913	36.2258	35.5092	36.4332	16.8849	19.3251	18.6616	50.6098	52.2256
933	HLA-A	HLA-A		40.688	62.7	22	31	22	26	27	19	42	19	30	76	39	14	15	13	42	42	41	41	11	65	39	39	24	50	50	73	52	7	22.4375	30.9162	19.5406	27.9542	27.3936	21.4025	40.9701	29.9432	30.1882	65.8219	37.3919	13.9052	17.0516	14.2707	37.2914	37.8185
1267	NID1	NID1		122.02	38.4	31	43	28	53	38	37	24	45	38	4	32	41	29	30	10	17	67	44	41	11	30	21	27	55	31	73	77	38	31.6165	42.8837	24.8699	56.9836	38.554	41.6785	23.4115	70.9181	38.2384	3.46431	30.6806	40.7225	32.9664	32.9323	8.87891	15.3075
1514	SFPQ	SFPQ		76.149	46.8	34	32	18	2	31	18	49	14	29	87	57	15	9	9	60	62	14	17	12	97	42	50	60	64	85	5	52	7	34.6761	31.9135	15.9878	2.15032	31.4519	20.276	47.7985	22.0634	29.1819	75.3488	54.6498	14.8985	10.2309	9.87969	53.2734	55.8273
1803	PGM1	PGM1		61.448	53.9	30	31	49	43	36	74	49	20	32	18	31	41	47	45	28	29	13	56	46	22	35	15	51	30	35	38	22	28	30.5966	30.9162	43.5223	46.2319	36.5248	83.357	47.7985	31.5192	32.2007	15.5894	29.7218	40.7225	53.4283	49.3984	24.8609	26.1128
1951	CAPZB	CAPZB		30.628	66.2	34	37	27	31	32	42	27	30	29	55	40	23	20	18	45	45	47	31	27	32	52	28	40	39	53	43	55	25	34.6761	36.8999	23.9817	33.33	32.4665	47.3107	26.3379	47.2787	29.1819	47.6343	38.3507	22.8443	22.7354	19.7594	39.9551	40.5198
2318	YWHAE	YWHAE		29.174	67.8	45	38	30	15	50	35	31	18	39	37	44	27	22	24	41	46	32	38	28	46	53	33	67	43	35	42	43	21	45.8949	37.8972	26.6463	16.1274	50.7289	39.4256	30.2399	28.3672	39.2447	32.0449	42.1858	26.8172	25.009	26.3458	36.4035	41.4203
815	HBD	HBD		16.055	98.6	18	19	26	29	53	25	37	42	32	58	45	27	31	28	18	15	69	39	52	39	31	63	37	25	26	47	37	47	18.358	18.9486	23.0935	31.1797	53.7727	28.1612	36.0927	66.1902	32.2007	50.2325	43.1445	26.8172	35.2399	30.7368	15.982	13.5066
1361	CKMT2	CKMT2		47.504	57.3	13	7	80	56	6	106	53	5	25	2	4	128	27	106	5	7	6	46	45	16	15	4	7	4	5	10	4	14	13.2585	6.98107	71.0568	60.209	6.08747	119.403	51.7004	7.87979	25.1568	1.73216	3.83507	127.134	30.6928	116.361	4.43945	6.30309
1626	LAP3	LAP3		52.771	59	30	32	29	12	40	22	30	12	32	62	44	18	21	12	36	39	30	34	18	42	56	40	46	63	65	67	53	18	30.5966	31.9135	25.7581	12.9019	40.5832	24.7818	29.2644	18.9115	32.2007	53.6969	42.1858	17.8782	23.8722	13.1729	31.9641	35.1172
727	ALDH1A1	ALDH1A1		54.861	73.3	34	37	40	18	87	18	22	23	40	21	46	16	29	14	2	2	45	50	36	13	29	15	106	82	47	58	65	21	34.6761	36.8999	35.5284	19.3529	88.2684	20.276	21.4605	36.247	40.2509	18.1876	44.1033	15.8917	32.9664	15.3684	1.77578	1.80088
3062	DPYSL2	DPYSL2		62.293	58.4	52	51	39	17	49	14	36	20	40	28	37	16	40	15	35	28	36	43	42	31	46	21	36	48	49	35	48	30	53.0341	50.8621	34.6402	18.2777	49.7144	15.7702	35.1173	31.5192	40.2509	24.2502	35.4744	15.8917	45.4709	16.4661	31.0762	25.2123
909	ALDH2	ALDH2		56.381	42	50	43	37	43	40	48	23	36	37	34	29	35	32	32	22	20	37	31	22	20	21	13	38	41	40	53	38	29	50.9943	42.8837	32.8638	46.2319	40.5832	54.0694	22.436	56.7345	37.2321	29.4467	27.8043	34.7631	36.3767	35.1278	19.5336	18.0088
2108	HNRNPM	HNRNPM		73.62	69	27	33	23	3	35	25	44	11	21	67	41	16	14	10	55	57	23	19	16	80	42	45	54	53	111	1	41	6	27.5369	32.9107	20.4288	3.22548	35.5103	28.1612	42.9211	17.3355	21.1317	58.0272	39.3095	15.8917	15.9148	10.9774	48.834	51.3251
1398	TNNI1	TNNI1		21.692	66.3	5	12	54	25	12	145	52	10	19	0	0	89	38	89	0	5	16	60	68	25	16	0	1	0	6	9	12	22	5.09943	11.9675	47.9634	26.879	12.1749	163.335	50.7249	15.7596	19.1192	0	0	88.3975	43.1973	97.6991	0	4.5022
1401	NCL	NCL		76.613	34.4	45	45	29	6	32	31	47	18	29	77	46	8	9	9	57	54	29	12	17	79	42	53	45	49	69	5	31	9	45.8949	44.8783	25.7581	6.45097	32.4665	34.9198	45.8475	28.3672	29.1819	66.688	44.1033	7.94585	10.2309	9.87969	50.6098	48.6238
1653	PRDX6	PRDX6		25.035	60.3	32	30	33	28	41	38	39	33	33	32	42	29	35	28	22	21	56	38	43	34	38	37	40	36	39	28	30	34	32.6364	29.9189	29.3109	30.1045	41.5977	42.805	38.0437	52.0066	33.207	27.7145	40.2682	28.8037	39.787	30.7368	19.5336	18.9093
1883	LRPPRC	LRPPRC		157.9	40.5	30	32	38	27	29	27	17	14	28	47	36	36	20	39	66	55	20	32	28	17	36	35	60	35	46	37	33	7	30.5966	31.9135	33.752	29.0294	29.4228	30.4141	16.5831	22.0634	28.1757	40.7057	34.5156	35.7563	22.7354	42.812	58.6008	49.5242
898	RPN1	RPN1		68.569	56.7	27	27	22	14	40	14	24	21	27	42	51	15	18	14	45	45	28	31	23	28	43	49	64	54	48	59	59	17	27.5369	26.927	19.5406	15.0523	40.5832	15.7702	23.4115	33.0951	27.1694	36.3753	48.8972	14.8985	20.4619	15.3684	39.9551	40.5198
1048	MYL3	MYL3		21.932	84.6	16	22	36	50	13	118	41	17	38	2	3	59	36	73	0	10	13	55	50	21	14	3	3	2	10	13	13	42	16.3182	21.9405	31.9756	53.7581	13.1895	132.921	39.9947	26.7913	38.2384	1.73216	2.8763	58.6006	40.9238	80.1353	0	9.00441
887	VWF	VWF		309.26	35.2	25	23	36	31	28	4	21	51	27	8	31	12	48	4	10	16	101	33	35	4	32	42	21	94	30	89	77	40	25.4972	22.9378	31.9756	33.33	28.4082	4.50579	20.4851	80.3738	27.1694	6.92863	29.7218	11.9188	54.565	4.39097	8.87891	14.4071
4706	MYOF	MYOF		233.47	47.7	36	41	20	2	37	0	12	7	25	94	21	5	13	1	89	79	11	21	16	33	31	36	29	58	6	86	104	14	36.7159	40.8891	17.7642	2.15032	37.5394	0	11.7058	11.0317	25.1568	81.4114	20.1341	4.96615	14.778	1.09774	79.0223	71.1348
958	APOA4	APOA4		45.398	63.1	69	65	20	24	66	27	33	23	48	26	40	10	66	14	28	28	44	39	52	43	10	19	9	59	20	2	22	53	70.3721	64.8242	17.7642	25.8039	66.9622	30.4141	32.1908	36.247	48.3011	22.518	38.3507	9.93231	75.0269	15.3684	24.8609	25.2123
1172	DMD	DMD		425.64	40.2	2	2	63	88	3	94	38	0	14	0	1	157	44	146	3	1	6	60	47	0	13	1	3	7	2	10	1	11	2.03977	1.99459	55.9573	94.6142	3.04374	105.886	37.0682	0	14.0878	0	0.958768	155.937	50.018	160.271	2.66367	0.900441
3774	PDCD6IP	PDCD6IP		96.022	56.5	40	50	46	19	40	19	18	17	40	33	51	16	19	5	40	45	31	43	18	19	46	28	55	37	68	39	36	11	40.7954	49.8648	40.8577	20.4281	40.5832	21.4025	17.5586	26.7913	40.2509	28.5806	48.8972	15.8917	21.5987	5.48872	35.5156	40.5198
1528	CFL1	CFL1		18.502	83.7	30	28	32	16	29	18	38	21	21	63	40	17	24	15	55	54	34	23	21	60	37	32	32	44	73	17	36	24	30.5966	27.9243	28.4227	17.2026	29.4228	20.276	37.0682	33.0951	21.1317	54.5629	38.3507	16.8849	27.2825	16.4661	48.834	48.6238
1694	SDHA	SDHA		72.691	44.9	23	22	41	34	32	51	24	9	25	28	27	48	23	53	30	28	21	34	29	12	22	23	43	28	34	40	36	17	23.4574	21.9405	36.4166	36.5555	32.4665	57.4488	23.4115	14.1836	25.1568	24.2502	25.8867	47.6751	26.1458	58.1804	26.6367	25.2123
1913	VDAC2	VDAC2		31.566	64.3	24	25	39	41	24	49	22	15	22	38	25	45	21	34	42	48	22	34	23	25	27	32	38	30	30	32	34	15	24.4773	24.9324	34.6402	44.0816	24.3499	55.1959	21.4605	23.6394	22.138	32.911	23.9692	44.6954	23.8722	37.3233	37.2914	43.2212
565	IDH1	IDH1		46.659	56	51	41	30	9	50	13	31	21	45	45	57	9	22	8	32	33	26	41	25	35	39	22	72	51	35	37	36	21	52.0142	40.8891	26.6463	9.67645	50.7289	14.6438	30.2399	33.0951	45.2823	38.9735	54.6498	8.93908	25.009	8.78195	28.4125	29.7145
2849	DPYSL3	DPYSL3		73.91	65.8	39	42	34	18	47	12	31	14	36	21	38	16	31	12	53	27	41	36	39	30	40	37	45	53	55	20	44	26	39.7756	41.8864	30.1992	19.3529	47.6852	13.5174	30.2399	22.0634	36.2258	18.1876	36.4332	15.8917	35.2399	13.1729	47.0582	24.3119
1622	NDUFS1	NDUFS1		79.467	58	28	30	52	54	32	63	20	8	26	18	23	57	23	54	11	12	13	49	29	7	21	16	37	30	40	41	25	11	28.5568	29.9189	46.187	58.0587	32.4665	70.9661	19.5096	12.6077	26.1631	15.5894	22.0517	56.6142	26.1458	59.2781	9.7668	10.8053
741	F2	F2		70.036	52.9	32	27	33	22	97	18	34	34	31	22	29	5	66	6	6	3	60	16	55	18	15	50	27	54	22	20	54	65	32.6364	26.927	29.3109	23.6536	98.4141	20.276	33.1663	53.5826	31.1945	19.0537	27.8043	4.96615	75.0269	6.58646	5.32734	2.70132
4769	MYOT	MYOT		55.395	73.3	6	7	65	44	1	95	37	2	40	0	0	122	37	119	0	6	9	58	72	7	13	0	0	0	1	2	2	22	6.11932	6.98107	57.7337	47.3071	1.01458	107.012	36.0927	3.15192	40.2509	0	0	121.174	42.0606	130.631	0	5.40265
1992	CCT3	CCT3		60.533	53.4	38	42	29	10	35	26	30	17	33	59	32	18	16	16	39	43	34	24	25	60	35	46	44	34	51	13	45	16	38.7557	41.8864	25.7581	10.7516	35.5103	29.2876	29.2644	26.7913	33.207	51.0986	30.6806	17.8782	18.1883	17.5639	34.6277	38.719
761	SERPINA3	SERPINA3		47.65	37.6	36	37	19	38	47	17	27	49	32	21	33	12	64	10	12	20	42	28	29	38	21	36	27	58	26	26	43	53	36.7159	36.8999	16.876	40.8561	47.6852	19.1496	26.3379	77.2219	32.2007	18.1876	31.6393	11.9188	72.7534	10.9774	10.6547	18.0088
1376	TCP1	TCP1		60.343	43.9	37	38	30	10	42	20	36	19	34	46	33	15	18	15	46	46	35	24	21	53	36	49	43	34	52	17	49	12	37.7358	37.8972	26.6463	10.7516	42.6123	22.5289	35.1173	29.9432	34.2133	39.8396	31.6393	14.8985	20.4619	16.4661	40.843	41.4203
1584	EEF1G	EEF1G		50.118	41.9	27	31	35	12	35	17	28	20	25	50	40	21	16	15	56	65	19	27	15	33	46	45	50	48	44	23	40	6	27.5369	30.9162	31.0874	12.9019	35.5103	19.1496	27.3134	31.5192	25.1568	43.3039	38.3507	20.8578	18.1883	16.4661	49.7219	58.5287
3535	AHNAK2	AHNAK2		605.64	55.8	33	34	21	2	1	4	107	3	35	58	7	1	1	1	143	130	1	3	0	265	22	16	3	3	6	0	0	2	33.6562	33.908	18.6524	2.15032	1.01458	4.50579	104.376	4.72787	35.2196	50.2325	6.71137	0.993231	1.13677	1.09774	126.968	117.057
878	SOD2	SOD2		24.75	62.6	36	30	32	37	24	28	34	12	24	45	34	31	16	33	24	27	23	29	19	49	32	29	24	23	30	61	31	10	36.7159	29.9189	28.4227	39.781	24.3499	31.5405	33.1663	18.9115	24.1506	38.9735	32.5981	30.7902	18.1883	36.2255	21.3094	24.3119
1004	EPRS	EPRS1		170.59	50.6	34	32	29	7	44	2	8	4	27	70	56	11	11	7	52	49	11	24	13	16	42	49	91	59	62	25	45	1	34.6761	31.9135	25.7581	7.52613	44.6415	2.25289	7.80383	6.30383	27.1694	60.6255	53.691	10.9255	12.5045	7.6842	46.1703	44.1216
3662	TXNDC5	TXNDC5		47.628	48.6	18	20	7	3	61	15	24	10	21	33	46	6	10	7	33	38	21	39	22	43	49	31	60	77	56	44	46	11	18.358	19.9459	6.21747	3.22548	61.8893	16.8967	23.4115	15.7596	21.1317	28.5806	44.1033	5.95939	11.3677	7.6842	29.3004	34.2168
936	ITGB1	ITGB1		88.414	34.1	22	28	10	15	39	18	33	42	21	60	42	12	11	9	46	49	45	23	27	44	22	29	39	51	30	47	47	17	22.4375	27.9243	8.88211	16.1274	39.5686	20.276	32.1908	66.1902	21.1317	51.9647	40.2682	11.9188	12.5045	9.87969	40.843	44.1216
2239	EPPK1	EPPK1		555.65	49.4	61	56	8	0	1	6	53	9	57	72	26	0	0	0	78	77	0	0	1	119	95	116	25	20	9	3	3	0	62.2131	55.8485	7.10568	0	1.01458	6.75868	51.7004	14.1836	57.3576	62.3576	24.928	0	0	0	69.2555	69.3339
868	C4BPA	C4BPA		67.033	57.5	20	25	11	26	64	9	25	42	26	31	35	8	44	8	15	21	52	24	28	25	35	57	28	34	19	54	52	42	20.3977	24.9324	9.77032	27.9542	64.933	10.138	24.387	66.1902	26.1631	26.8484	33.5569	7.94585	50.018	8.78195	13.3184	18.9093
2827	NID2	NID2		151.25	36.4	32	33	9	18	27	27	17	50	35	12	33	21	14	20	13	10	57	36	29	30	26	32	23	55	24	74	78	34	32.6364	32.9107	7.9939	19.3529	27.3936	30.4141	16.5831	78.7979	35.2196	10.3929	31.6393	20.8578	15.9148	21.9549	11.5426	9.00441
1221	RNH1	RNH1		49.973	51.2	41	42	35	15	38	13	24	24	34	36	37	10	26	11	38	38	41	28	32	37	39	27	39	40	49	18	35	30	41.8153	41.8864	31.0874	16.1274	38.554	14.6438	23.4115	37.823	34.2133	31.1788	35.4744	9.93231	29.5561	12.0752	33.7398	34.2168
1419	TYMP	TYMP		49.955	70.1	34	35	14	4	25	33	65	18	28	63	34	4	8	1	54	46	14	20	12	95	44	46	24	35	35	47	28	8	34.6761	34.9053	12.4349	4.30065	25.3645	37.1727	63.4062	28.3672	28.1757	54.5629	32.5981	3.97292	9.09417	1.09774	47.9461	41.4203
1074	LGALS1	LGALS1		14.716	67.4	29	31	21	20	29	29	39	32	24	36	28	20	26	20	46	40	25	26	30	44	35	30	20	33	26	25	42	24	29.5767	30.9162	18.6524	21.5032	29.4228	32.6669	38.0437	50.4306	24.1506	31.1788	26.8455	19.8646	29.5561	21.9549	40.843	36.0176
2346	HIST1H4A	H4C1		11.367	66	15	16	32	24	27	22	13	24	20	36	41	20	27	19	22	28	51	24	19	12	28	35	45	23	38	64	57	16	15.2983	15.9567	28.4227	25.8039	27.3936	24.7818	12.6812	37.823	20.1255	31.1788	39.3095	19.8646	30.6928	20.8571	19.5336	25.2123
2482	HNRNPU	HNRNPU		90.583	45.7	29	31	24	1	29	15	17	11	22	76	49	14	10	9	45	50	26	14	10	29	35	44	66	44	80	3	45	3	29.5767	30.9162	21.3171	1.07516	29.4228	16.8967	16.5831	17.3355	22.138	65.8219	46.9796	13.9052	11.3677	9.87969	39.9551	45.022
3408	SND1	SND1		102	53.5	33	30	27	0	44	9	18	12	19	50	43	2	6	2	69	61	17	19	10	33	46	44	59	54	68	20	42	3	33.6562	29.9189	23.9817	0	44.6415	10.138	17.5586	18.9115	19.1192	43.3039	41.227	1.98646	6.82063	2.19549	61.2645	54.9269
2743	NNT	NNT		113.89	35.1	13	11	56	62	5	17	19	7	18	14	12	76	20	81	4	7	12	55	33	1	20	8	25	15	21	32	13	23	13.2585	10.9702	49.7398	66.66	5.07289	19.1496	18.5341	11.0317	18.1129	12.1251	11.5052	75.4855	22.7354	88.9172	3.55156	6.30309
3099	UGP2	UGP2		56.94	47.6	17	15	45	51	23	36	24	20	21	17	24	66	30	64	20	24	19	44	45	16	25	16	22	23	21	26	21	21	17.3381	14.9594	39.9695	54.8332	23.3353	40.5521	23.4115	31.5192	21.1317	14.7233	23.0104	65.5532	34.1032	70.2556	17.7578	21.6106
1714	STIP1	STIP1		62.639	57.8	25	29	26	10	32	20	34	14	20	50	37	24	10	20	34	36	29	26	17	66	44	39	42	40	63	5	28	10	25.4972	28.9216	23.0935	10.7516	32.4665	22.5289	33.1663	22.0634	20.1255	43.3039	35.4744	23.8375	11.3677	21.9549	30.1883	32.4159
769	KNG1	KNG1		47.883	50.4	44	40	21	22	43	13	51	30	33	23	38	12	35	8	17	8	38	23	37	42	35	32	16	37	30	28	29	53	44.875	39.8918	18.6524	23.6536	43.6269	14.6438	49.7494	47.2787	33.207	19.9198	36.4332	11.9188	39.787	8.78195	15.0941	7.20353
1191	SLC25A4	SLC25A4		33.064	51.7	13	13	48	46	13	21	23	9	20	21	23	64	22	55	18	26	11	28	28	12	17	18	26	17	21	24	19	18	13.2585	12.9648	42.6341	49.4574	13.1895	23.6554	22.436	14.1836	20.1255	18.1876	22.0517	63.5668	25.009	60.3759	15.982	23.4115
4145	PARK7	PARK7		19.891	70.9	26	28	23	24	39	32	41	13	22	33	41	23	19	16	17	17	31	38	32	47	38	11	45	42	51	33	23	20	26.517	27.9243	20.4288	25.8039	39.5686	36.0463	39.9947	20.4874	22.138	28.5806	39.3095	22.8443	21.5987	17.5639	15.0941	15.3075
2674	ILF3	ILF3		95.807	58.2	31	31	22	5	23	16	28	1	29	63	30	7	6	2	74	55	17	10	8	64	27	39	36	49	83	24	28	2	31.6165	30.9162	19.5406	5.37581	23.3353	18.0231	27.3134	1.57596	29.1819	54.5629	28.763	6.95262	6.82063	2.19549	65.7039	49.5242
817	COL1A1	COL1A1		138.94	34.8	40	31	5	11	64	13	25	25	58	22	20	12	38	14	28	24	9	7	89	28	38	50	25	46	8	33	41	40	40.7954	30.9162	4.44105	11.8268	64.933	14.6438	24.387	39.3989	58.3639	19.0537	19.1754	11.9188	43.1973	15.3684	24.8609	21.6106
1654	BLVRB	BLVRB		22.119	68.4	22	23	29	18	38	24	27	31	32	35	34	19	32	15	13	7	55	30	36	34	23	38	34	27	27	37	27	41	22.4375	22.9378	25.7581	19.3529	38.554	27.0347	26.3379	48.8547	32.2007	30.3127	32.5981	18.8714	36.3767	16.4661	11.5426	6.30309
1113	HIST1H2AJ;HIST1H2AH;H2AFJ;HIST2H2AC;HIST2H2AA3;HIST1H2AG;HIST1H2AD;HIST1H2AA;H2AFX	H2AC14;H2AC12;H2AJ;H2AC20;H2AC18;H2AC11;H2AC7;H2AC1;H2AX		13.936	41.4	28	28	21	24	20	21	24	26	24	28	32	19	22	16	32	26	24	23	19	32	28	29	34	37	69	39	40	10	28.5568	27.9243	18.6524	25.8039	20.2916	23.6554	23.4115	40.9749	24.1506	24.2502	30.6806	18.8714	25.009	17.5639	28.4125	23.4115
1402	HK1;HKDC1	HK1;HKDC1		102.48	45.5	26	34	50	27	18	14	15	4	19	32	29	35	14	31	48	41	13	20	9	4	28	30	42	42	62	23	40	4	26.517	33.908	44.4105	29.0294	18.2624	15.7702	14.6322	6.30383	19.1192	27.7145	27.8043	34.7631	15.9148	34.03	42.6188	36.9181
2955	PDIA6	PDIA6		47.837	41.2	22	21	15	9	47	17	27	17	19	44	37	12	14	9	44	45	14	24	13	41	39	40	59	47	35	36	38	13	22.4375	20.9432	13.3232	9.67645	47.6852	19.1496	26.3379	26.7913	19.1192	38.1074	35.4744	11.9188	15.9148	9.87969	39.0672	40.5198
900	GNAI2;GNAT1;GNAT2;GNAT3	GNAI2;GNAT1;GNAT2;GNAT3		40.45	55.2	38	37	25	24	32	2	10	28	27	31	38	12	24	6	37	31	40	22	15	15	33	25	28	43	68	29	59	24	38.7557	36.8999	22.2053	25.8039	32.4665	2.25289	9.75479	44.1268	27.1694	26.8484	36.4332	11.9188	27.2825	6.58646	32.852	27.9137
1817	TAGLN2;TAGLN3	TAGLN2;TAGLN3		22.391	71.9	24	24	23	7	33	21	56	20	21	41	28	12	19	13	52	49	26	17	21	78	38	30	33	31	35	21	29	20	24.4773	23.9351	20.4288	7.52613	33.4811	23.6554	54.6268	31.5192	21.1317	35.5092	26.8455	11.9188	21.5987	14.2707	46.1703	44.1216
1513	ITGA6	ITGA6		119.09	44.9	25	26	17	8	33	20	31	18	22	49	37	1	14	0	83	90	14	29	14	48	20	56	38	43	15	28	22	8	25.4972	25.9297	15.0996	8.60129	33.4811	22.5289	30.2399	28.3672	22.138	42.4378	35.4744	0.993231	15.9148	0	73.6949	81.0397
4015	PDLIM5	PDLIM5		63.944	51.3	11	10	41	25	15	69	29	4	17	17	15	63	31	54	20	17	16	28	26	30	13	23	22	28	19	12	20	20	11.2187	9.97295	36.4166	26.879	15.2187	77.7248	28.2889	6.30383	17.1066	14.7233	14.3815	62.5735	35.2399	59.2781	17.7578	15.3075
1974	CCT5	CCT5		59.67	41.2	33	37	21	7	35	27	34	18	30	44	39	11	15	12	36	44	33	20	18	55	35	39	34	31	45	9	39	16	33.6562	36.8999	18.6524	7.52613	35.5103	30.4141	33.1663	28.3672	30.1882	38.1074	37.3919	10.9255	17.0516	13.1729	31.9641	39.6194
2471	HDLBP	HDLBP		141.45	44.8	13	11	8	1	59	12	37	7	7	56	38	1	3	0	61	54	4	18	19	81	36	42	96	72	32	1	23	5	13.2585	10.9702	7.10568	1.07516	59.8601	13.5174	36.0927	11.0317	7.04391	48.5004	36.4332	0.993231	3.41032	0	54.1613	48.6238
2273	ACTR3;ACTR3C	ACTR3;ACTR3C		47.371	57.4	30	33	21	11	28	1	10	24	22	42	45	11	12	4	43	37	37	15	13	7	52	31	36	42	82	49	51	13	30.5966	32.9107	18.6524	11.8268	28.4082	1.12645	9.75479	37.823	22.138	36.3753	43.1445	10.9255	13.6413	4.39097	38.1793	33.3163
1108	LTA4H	LTA4H		69.284	54.3	26	32	22	14	44	4	15	23	27	37	52	10	31	6	18	24	43	24	24	16	43	29	54	34	65	44	28	21	26.517	31.9135	19.5406	15.0523	44.6415	4.50579	14.6322	36.247	27.1694	32.0449	49.8559	9.93231	35.2399	6.58646	15.982	21.6106
1413	ITIH2	ITIH2		106.46	29.4	33	36	19	20	40	12	25	33	29	21	33	12	45	6	16	16	46	18	35	35	25	25	23	36	21	49	46	48	33.6562	35.9026	16.876	21.5032	40.5832	13.5174	24.387	52.0066	29.1819	18.1876	31.6393	11.9188	51.1547	6.58646	14.2063	14.4071
1719	PRDX2	PRDX2		21.892	74.2	23	20	21	26	32	23	23	32	25	31	36	25	24	23	21	19	54	30	35	30	23	27	25	27	28	31	33	44	23.4574	19.9459	18.6524	27.9542	32.4665	25.9083	22.436	50.4306	25.1568	26.8484	34.5156	24.8308	27.2825	25.2481	18.6457	17.1084
72	IGLL5;IGLC1	IGLL5;IGLC1		23.063	51.4	45	45	20	14	50	4	23	43	44	17	32	5	39	4	18	19	42	35	42	24	28	27	20	46	25	29	33	39	45.8949	44.8783	17.7642	15.0523	50.7289	4.50579	22.436	67.7662	44.276	14.7233	30.6806	4.96615	44.3341	4.39097	15.982	17.1084
3870	DDX17	DDX17		80.272	49.8	30	34	18	10	29	10	16	7	21	61	43	7	15	5	46	50	27	16	12	45	38	35	36	44	67	27	38	8	30.5966	33.908	15.9878	10.7516	29.4228	11.2645	15.6077	11.0317	21.1317	52.8308	41.227	6.95262	17.0516	5.48872	40.843	45.022
1246	PLS3	PLS3		70.81	49	37	43	28	7	34	15	30	16	33	50	24	6	16	6	55	64	16	15	19	53	42	37	23	30	23	28	23	24	37.7358	42.8837	24.8699	7.52613	34.4957	16.8967	29.2644	25.2153	33.207	43.3039	23.0104	5.95939	18.1883	6.58646	48.834	57.6282
1956	LGALS7	LGALS7		15.075	88.2	74	88	37	3	13	13	46	22	66	25	24	0	8	0	72	61	9	3	5	77	52	58	10	12	3	12	5	0	75.4716	87.762	32.8638	3.22548	13.1895	14.6438	44.872	34.6711	66.414	21.652	23.0104	0	9.09417	0	63.9281	54.9269
2717	SELENBP1	SELENBP1		52.39	60	34	37	25	25	42	14	26	27	31	19	45	17	25	10	7	4	44	41	37	16	24	21	55	39	24	36	27	35	34.6761	36.8999	22.2053	26.879	42.6123	15.7702	25.3625	42.5509	31.1945	16.4555	43.1445	16.8849	28.4193	10.9774	6.21524	3.60176
3482	KTN1	KTN1		156.27	49.2	32	22	15	1	39	19	36	6	26	49	37	3	0	4	64	65	8	17	9	79	39	44	47	39	29	21	39	3	32.6364	21.9405	13.3232	1.07516	39.5686	21.4025	35.1173	9.45575	26.1631	42.4378	35.4744	2.97969	0	4.39097	56.825	58.5287
4546	MYOZ1	MYOZ1		31.744	72.6	6	7	50	42	8	123	39	5	21	0	0	70	32	62	2	8	9	46	34	18	16	1	1	2	7	7	8	29	6.11932	6.98107	44.4105	45.1568	8.11663	138.553	38.0437	7.87979	21.1317	0	0	69.5262	36.3767	68.0601	1.77578	7.20353
5126	EMILIN1	EMILIN1		106.69	42.6	38	38	5	7	37	4	16	30	43	16	37	6	22	10	20	12	33	20	26	23	30	22	27	52	35	50	99	40	38.7557	37.8972	4.44105	7.52613	37.5394	4.50579	15.6077	47.2787	43.2698	13.8573	35.4744	5.95939	25.009	10.9774	17.7578	10.8053
1268	AKR1A1	AKR1A1		36.573	68.6	34	36	22	7	48	14	24	10	32	31	43	4	28	2	26	33	24	35	29	26	37	23	46	47	38	35	29	17	34.6761	35.9026	19.5406	7.52613	48.6998	15.7702	23.4115	15.7596	32.2007	26.8484	41.227	3.97292	31.8296	2.19549	23.0852	29.7145
1690	SERPINB1;SERPINI2	SERPINB1;SERPINI2		42.741	52.2	23	21	42	37	19	8	17	26	13	35	43	11	34	7	35	40	29	26	12	33	37	36	37	21	53	33	34	14	23.4574	20.9432	37.3048	39.781	19.277	9.01157	16.5831	40.9749	13.0816	30.3127	41.227	10.9255	38.6502	7.6842	31.0762	36.0176
1772	AGL	AGL		174.76	45.9	9	10	79	78	0	33	41	0	10	1	5	122	26	98	1	2	0	65	31	1	10	0	9	3	8	5	1	4	9.17898	9.97295	70.1686	83.8626	0	37.1727	39.9947	0	10.0627	0.866078	4.79384	121.174	29.5561	107.579	0.887891	1.80088
430	PPL	PPL		204.74	54.7	68	66	83	1	9	3	46	2	64	11	67	0	33	0	8	20	6	9	2	67	72	30	24	10	100	0	1	8	69.3523	65.8215	73.7215	1.07516	9.13121	3.37934	44.872	3.15192	64.4015	9.52686	64.2374	0	37.5135	0	7.10313	18.0088
938	KRT18	KRT18		48.057	73.3	23	14	5	0	57	6	14	12	32	50	88	2	2	1	2	2	0	41	11	29	12	63	97	143	11	20	22	0	23.4574	13.9621	4.44105	0	57.831	6.75868	13.6567	18.9115	32.2007	43.3039	84.3716	1.98646	2.27354	1.09774	1.77578	1.80088
1090	ANXA4	ANXA4		35.882	48.9	45	36	23	17	37	7	21	20	36	44	30	8	27	6	41	35	29	23	18	33	29	27	36	26	32	36	36	17	45.8949	35.9026	20.4288	18.2777	37.5394	7.88512	20.4851	31.5192	36.2258	38.1074	28.763	7.94585	30.6928	6.58646	36.4035	31.5154
1775	MYH10	MYH10		230.78	47.3	25	26	2	4	17	0	9	29	14	30	21	12	7	4	64	48	30	14	38	10	23	31	24	52	45	36	135	18	25.4972	25.9297	1.77642	4.30065	17.2478	0	8.77931	45.7028	14.0878	25.9823	20.1341	11.9188	7.9574	4.39097	56.825	43.2212
3047	SEPT7;SEPT14	SEPTIN7;SEPTIN14		50.58	55.5	29	32	17	5	36	11	22	16	31	37	38	6	19	7	36	27	33	26	25	30	38	31	34	43	63	12	49	19	29.5767	31.9135	15.0996	5.37581	36.5248	12.3909	21.4605	25.2153	31.1945	32.0449	36.4332	5.95939	21.5987	7.6842	31.9641	24.3119
106	KRT15	KRT15		49.167	75.2	78	68	48	0	25	2	17	11	71	90	49	5	20	1	18	27	12	8	1	12	44	46	21	34	57	10	26	0	79.5511	67.8161	42.6341	0	25.3645	2.25289	16.5831	17.3355	71.4454	77.947	46.9796	4.96615	22.7354	1.09774	15.982	24.3119
2922	NUMA1	NUMA1		238.26	47.3	45	35	15	5	21	0	8	6	36	27	65	4	7	2	53	47	32	4	5	18	39	18	61	31	93	26	59	4	45.8949	34.9053	13.3232	5.37581	21.3062	0	7.80383	9.45575	36.2258	23.3841	62.3199	3.97292	7.9574	2.19549	47.0582	42.3207
1806	SERPINB5	SERPINB5		42.1	77.6	54	46	62	0	22	14	45	10	39	58	21	0	4	0	72	79	5	3	1	73	51	44	22	18	22	6	6	0	55.0739	45.8756	55.0691	0	22.3207	15.7702	43.8966	15.7596	39.2447	50.2325	20.1341	0	4.54709	0	63.9281	71.1348
449	KLHL41	KLHL41		68.036	43.4	7	9	51	44	2	63	32	1	24	0	0	92	28	94	0	1	4	53	76	9	22	0	0	0	0	7	2	23	7.1392	8.97566	45.2987	47.3071	2.02916	70.9661	31.2153	1.57596	24.1506	0	0	91.3772	31.8296	103.188	0	0.900441
1910	TNNT3	TNNT3		29.735	64.4	3	2	55	44	1	104	47	5	10	0	0	73	43	70	0	3	8	39	39	24	15	0	0	0	5	1	4	23	3.05966	1.99459	48.8516	47.3071	1.01458	117.15	45.8475	7.87979	10.0627	0	0	72.5059	48.8812	76.842	0	2.70132
1508	FBLN1	FBLN1		77.213	38.3	52	71	4	8	55	9	15	15	56	18	21	9	7	9	36	29	40	12	29	16	49	35	16	38	6	40	55	27	53.0341	70.808	3.55284	8.60129	55.8018	10.138	14.6322	23.6394	56.3513	15.5894	20.1341	8.93908	7.9574	9.87969	31.9641	26.1128
956	S100A9	S100A9		13.242	74.6	17	21	51	34	16	6	27	26	19	23	43	13	38	5	70	53	37	14	8	27	22	47	19	21	43	28	18	14	17.3381	20.9432	45.2987	36.5555	16.2333	6.75868	26.3379	40.9749	19.1192	19.9198	41.227	12.912	43.1973	5.48872	62.1524	47.7234
1522	RPS3	RPS3		26.688	79	24	27	30	6	35	20	24	8	16	44	31	11	10	8	48	40	18	15	14	36	35	42	45	44	47	24	23	5	24.4773	26.927	26.6463	6.45097	35.5103	22.5289	23.4115	12.6077	16.1004	38.1074	29.7218	10.9255	11.3677	8.78195	42.6188	36.0176
1818	TALDO1	TALDO1		37.54	51.9	27	30	28	18	35	11	21	20	35	31	33	11	21	7	26	27	29	23	19	29	35	30	42	29	48	38	30	18	27.5369	29.9189	24.8699	19.3529	35.5103	12.3909	20.4851	31.5192	35.2196	26.8484	31.6393	10.9255	23.8722	7.6842	23.0852	24.3119
1020	COL1A2	COL1A2		129.31	26	32	28	9	12	47	14	22	27	37	18	19	21	37	21	15	20	14	9	51	29	39	40	35	32	16	30	37	42	32.6364	27.9243	7.9939	12.9019	47.6852	15.7702	21.4605	42.5509	37.2321	15.5894	18.2166	20.8578	42.0606	23.0526	13.3184	18.0088
4709	EHD2	EHD2		61.161	53.4	51	43	41	17	19	7	26	27	31	12	28	14	39	14	21	24	52	32	38	15	19	11	24	37	28	5	32	30	52.0142	42.8837	36.4166	18.2777	19.277	7.88512	25.3625	42.5509	31.1945	10.3929	26.8455	13.9052	44.3341	15.3684	18.6457	21.6106
1986	ALDH9A1	ALDH9A1		53.801	51.2	47	38	24	11	36	13	17	21	35	18	51	10	18	9	17	17	19	34	17	16	32	18	61	39	47	39	28	18	47.9347	37.8972	21.3171	11.8268	36.5248	14.6438	16.5831	33.0951	35.2196	15.5894	48.8972	9.93231	20.4619	9.87969	15.0941	15.3075
1000	PFN1	PFN1		15.054	79.3	19	27	17	13	23	12	28	20	19	43	37	11	13	5	41	43	30	12	11	50	41	35	28	26	59	38	27	14	19.3778	26.927	15.0996	13.9771	23.3353	13.5174	27.3134	31.5192	19.1192	37.2414	35.4744	10.9255	14.778	5.48872	36.4035	38.719
1028	PFKM	PFKM		85.182	47.9	15	9	51	45	3	54	43	2	25	17	6	92	35	84	7	6	12	47	30	13	22	4	7	9	10	14	8	10	15.2983	8.97566	45.2987	48.3823	3.04374	60.8281	41.9456	3.15192	25.1568	14.7233	5.75261	91.3772	39.787	92.2104	6.21524	5.40265
869	VTN	VTN		54.305	38.7	45	44	16	41	43	25	28	48	56	7	24	6	23	5	6	7	42	24	30	30	22	41	16	17	19	26	21	35	45.8949	43.881	14.2114	44.0816	43.6269	28.1612	27.3134	75.646	56.3513	6.06255	23.0104	5.95939	26.1458	5.48872	5.32734	6.30309
1663	PPP2R1A	PPP2R1A		65.308	33.6	27	26	28	14	33	19	26	16	25	40	28	17	18	18	32	34	32	21	26	33	39	32	31	26	37	17	32	13	27.5369	25.9297	24.8699	15.0523	33.4811	21.4025	25.3625	25.2153	25.1568	34.6431	26.8455	16.8849	20.4619	19.7594	28.4125	30.615
2386	RACK1	RACK1		35.076	60.3	26	32	28	16	34	18	17	18	25	37	31	19	14	8	36	46	21	19	16	23	42	30	37	27	43	29	36	11	26.517	31.9135	24.8699	17.2026	34.4957	20.276	16.5831	28.3672	25.1568	32.0449	29.7218	18.8714	15.9148	8.78195	31.9641	41.4203
5060	SAMHD1	SAMHD1		72.2	52.1	22	23	17	9	37	7	9	16	20	40	40	4	19	5	18	14	41	22	22	21	54	28	25	44	69	20	58	22	22.4375	22.9378	15.0996	9.67645	37.5394	7.88512	8.77931	25.2153	20.1255	34.6431	38.3507	3.97292	21.5987	5.48872	15.982	12.6062
1477	TGM2	TGM2		77.328	49.2	5	6	13	11	21	4	5	39	12	20	21	16	15	12	7	6	75	23	21	4	14	46	22	49	33	55	125	25	5.09943	5.98377	11.5467	11.8268	21.3062	4.50579	4.8774	61.4623	12.0753	17.3216	20.1341	15.8917	17.0516	13.1729	6.21524	5.40265
2289	RHOA	RHOA		21.768	49.2	25	26	19	13	34	17	29	23	20	36	33	13	18	13	26	29	30	21	22	37	36	31	32	35	41	14	34	15	25.4972	25.9297	16.876	13.9771	34.4957	19.1496	28.2889	36.247	20.1255	31.1788	31.6393	12.912	20.4619	14.2707	23.0852	26.1128
4146	VAT1	VAT1		41.92	53.7	40	34	15	20	41	4	10	24	30	20	40	14	28	8	32	23	24	37	22	7	34	18	38	39	30	35	30	26	40.7954	33.908	13.3232	21.5032	41.5977	4.50579	9.75479	37.823	30.1882	17.3216	38.3507	13.9052	31.8296	8.78195	28.4125	20.7101
95	KRT8	KRT8		53.704	65.4	31	22	3	0	50	0	2	9	27	55	86	1	2	0	1	2	0	35	7	1	19	56	106	120	23	18	36	4	31.6165	21.9405	2.66463	0	50.7289	0	1.95096	14.1836	27.1694	47.6343	82.454	0.993231	2.27354	0	0.887891	1.80088
1426	ANXA7	ANXA7		50.315	44.2	23	26	20	23	35	23	14	18	25	31	35	17	20	13	39	32	26	24	21	20	21	24	39	34	35	41	30	13	23.4574	25.9297	17.7642	24.7287	35.5103	25.9083	13.6567	28.3672	25.1568	26.8484	33.5569	16.8849	22.7354	14.2707	34.6277	28.8141
1711	YWHAB	YWHAB		28.082	61.8	25	25	20	11	23	19	22	21	30	35	30	16	19	11	33	38	27	21	18	26	31	34	34	32	38	30	30	16	25.4972	24.9324	17.7642	11.8268	23.3353	21.4025	21.4605	33.0951	30.1882	30.3127	28.763	15.8917	21.5987	12.0752	29.3004	34.2168
976	LDHB	LDHB		36.638	41	23	23	25	22	32	19	22	9	19	30	27	31	18	31	18	18	38	24	31	18	28	23	36	26	44	28	27	21	23.4574	22.9378	22.2053	23.6536	32.4665	21.4025	21.4605	14.1836	19.1192	25.9823	25.8867	30.7902	20.4619	34.03	15.982	16.2079
1008	HNRNPC;HNRNPCL1;HNRNPCL2;HNRNPCL4;HNRNPCL3	HNRNPC;HNRNPCL1;HNRNPCL2;HNRNPCL4;HNRNPCL3		32.337	58.7	21	21	22	4	20	20	32	10	22	56	34	11	12	7	41	38	18	14	5	54	26	36	36	42	53	9	31	6	21.4176	20.9432	19.5406	4.30065	20.2916	22.5289	31.2153	15.7596	22.138	48.5004	32.5981	10.9255	13.6413	7.6842	36.4035	34.2168
1709	HNRNPH1	HNRNPH1		49.229	49.9	23	26	22	8	30	20	28	18	22	38	31	12	18	7	40	40	24	20	19	39	25	26	31	37	56	11	29	13	23.4574	25.9297	19.5406	8.60129	30.4374	22.5289	27.3134	28.3672	22.138	32.911	29.7218	11.9188	20.4619	7.6842	35.5156	36.0176
882	A1BG	A1BG		54.253	40.6	32	36	17	20	47	12	18	24	33	15	29	11	46	10	12	8	38	24	36	26	14	22	20	43	16	38	18	47	32.6364	35.9026	15.0996	21.5032	47.6852	13.5174	17.5586	37.823	33.207	12.9912	27.8043	10.9255	52.2915	10.9774	10.6547	7.20353
2257	S100A10	S100A10		11.203	67	44	42	21	18	25	6	17	13	29	28	27	12	25	8	44	42	19	25	23	32	29	28	23	22	26	31	26	19	44.875	41.8864	18.6524	19.3529	25.3645	6.75868	16.5831	20.4874	29.1819	24.2502	25.8867	11.9188	28.4193	8.78195	39.0672	37.8185
124	KRT7	KRT7		51.385	68	40	38	2	0	53	0	0	0	50	6	99	1	2	0	1	1	0	49	15	0	9	2	99	101	13	36	47	5	40.7954	37.8972	1.77642	0	53.7727	0	0	0	50.3137	5.19647	94.918	0.993231	2.27354	0	0.887891	0.900441
1536	LAMA2	LAMA2		343.9	32.1	16	13	30	105	0	55	23	22	28	0	8	82	30	70	1	1	6	32	33	1	10	0	5	1	0	51	2	10	16.3182	12.9648	26.6463	112.892	0	61.9546	22.436	34.6711	28.1757	0	7.67014	81.4449	34.1032	76.842	0.887891	0.900441
1279	HNRNPL	HNRNPL		64.132	53.7	23	28	24	3	34	13	18	7	23	47	26	12	10	10	46	38	22	18	10	37	33	34	37	33	67	9	28	7	23.4574	27.9243	21.3171	3.22548	34.4957	14.6438	17.5586	11.0317	23.1443	40.7057	24.928	11.9188	11.3677	10.9774	40.843	34.2168
3079	FSCN1	FSCN1		54.529	64.9	24	28	19	7	24	15	20	17	23	59	17	5	12	7	68	63	22	13	18	33	25	40	16	26	30	15	20	17	24.4773	27.9243	16.876	7.52613	24.3499	16.8967	19.5096	26.7913	23.1443	51.0986	16.2991	4.96615	13.6413	7.6842	60.3766	56.7278
1216	COX4I1	COX4I1		19.576	62.7	18	17	37	36	15	16	19	3	18	15	24	50	19	39	21	23	6	29	16	11	18	17	30	20	30	30	20	7	18.358	16.954	32.8638	38.7058	15.2187	18.0231	18.5341	4.72787	18.1129	12.9912	23.0104	49.6615	21.5987	42.812	18.6457	20.7101
3473	SRL	SRL		100.79	30.9	1	5	50	68	0	83	29	0	17	0	0	68	29	64	0	2	0	52	45	7	11	0	0	0	2	2	1	16	1.01989	4.98648	44.4105	73.111	0	93.495	28.2889	0	17.1066	0	0	67.5397	32.9664	70.2556	0	1.80088
3836	NDRG1	NDRG1		42.835	53.3	23	27	25	2	19	8	31	9	18	76	14	0	6	0	98	98	13	19	8	45	30	34	29	30	18	8	15	6	23.4574	26.927	22.2053	2.15032	19.277	9.01157	30.2399	14.1836	18.1129	65.8219	13.4227	0	6.82063	0	87.0133	88.2432
4185	HIST1H2BM;HIST1H2BN;HIST1H2BH;HIST2H2BF;HIST1H2BC;HIST1H2BD;HIST1H2BL	H2BC14;H2BC15;H2BC9;H2BC18;H2BC4;H2BC5;H2BC13		13.989	78.6	20	24	25	10	20	17	21	14	18	29	27	19	18	9	29	20	22	16	10	34	21	21	30	32	86	27	33	7	20.3977	23.9351	22.2053	10.7516	20.2916	19.1496	20.4851	22.0634	18.1129	25.1163	25.8867	18.8714	20.4619	9.87969	25.7488	18.0088
1728	DSG3	DSG3		107.53	39.3	28	38	57	0	6	8	42	7	14	80	27	1	4	0	66	80	2	0	0	67	39	35	11	15	50	14	1	0	28.5568	37.8972	50.628	0	6.08747	9.01157	40.9701	11.0317	14.0878	69.2863	25.8867	0.993231	4.54709	0	58.6008	72.0353
110	KRT2	KRT2		65.432	78.7	165	165	15	0	6	33	14	26	144	4	13	1	0	8	3	9	23	3	12	14	25	8	4	10	0	0	4	14	168.281	164.554	13.3232	0	6.08747	37.1727	13.6567	40.9749	144.903	3.46431	12.464	0.993231	0	8.78195	2.66367	8.10397
1249	TNNT1;TNNT2	TNNT1;TNNT2		30.096	57	4	6	40	20	5	136	21	5	14	0	0	61	31	58	0	3	4	35	48	9	8	0	0	0	5	2	4	21	4.07954	5.98377	35.5284	21.5032	5.07289	153.197	20.4851	7.87979	14.0878	0	0	60.5871	35.2399	63.6691	0	2.70132
2886	ITIH4	ITIH4		103.36	29.9	21	24	16	15	55	9	28	36	24	17	13	4	57	4	9	8	50	22	35	29	21	28	22	33	7	19	31	49	21.4176	23.9351	14.2114	16.1274	55.8018	10.138	27.3134	56.7345	24.1506	14.7233	12.464	3.97292	64.796	4.39097	7.99102	7.20353
1471	RYR1	RYR1		564.68	27.7	0	1	33	100	0	6	19	0	2	0	0	97	14	85	4	1	0	49	8	0	1	1	0	0	0	1	0	1	0	0.997295	29.3109	107.516	0	6.75868	18.5341	0	2.01255	0	0	96.3434	15.9148	93.3082	3.55156	0.900441
1695	CORO1A	CORO1A		51.026	52.7	19	23	21	11	32	6	13	13	16	35	45	12	17	4	21	20	47	16	13	19	33	19	27	32	81	22	48	15	19.3778	22.9378	18.6524	11.8268	32.4665	6.75868	12.6812	20.4874	16.1004	30.3127	43.1445	11.9188	19.3251	4.39097	18.6457	18.0088
1840	CCT6A	CCT6A		58.024	34.7	20	22	25	11	26	25	35	14	20	38	21	11	20	10	32	36	27	15	21	52	27	37	24	25	36	8	28	13	20.3977	21.9405	22.2053	11.8268	26.379	28.1612	34.1418	22.0634	20.1255	32.911	20.1341	10.9255	22.7354	10.9774	28.4125	32.4159
2825	HNRNPD	HNRNPD		32.834	52.3	31	30	17	2	25	22	25	11	24	46	31	12	12	12	33	31	20	15	13	32	32	31	32	38	49	6	30	13	31.6165	29.9189	15.0996	2.15032	25.3645	24.7818	24.387	17.3355	24.1506	39.8396	29.7218	11.9188	13.6413	13.1729	29.3004	27.9137
2114	ARHGDIA	ARHGDIA		23.207	67.6	28	30	23	4	28	10	23	10	19	36	28	13	19	8	41	42	23	21	17	37	36	19	33	33	43	9	26	16	28.5568	29.9189	20.4288	4.30065	28.4082	11.2645	22.436	15.7596	19.1192	31.1788	26.8455	12.912	21.5987	8.78195	36.4035	37.8185
1884	ACAA2	ACAA2		41.924	55.7	31	36	25	31	15	42	24	18	32	8	14	40	17	42	9	7	16	26	27	19	18	24	10	18	23	20	30	18	31.6165	35.9026	22.2053	33.33	15.2187	47.3107	23.4115	28.3672	32.2007	6.92863	13.4227	39.7292	19.3251	46.1052	7.99102	6.30309
1754	CTNNA1;CTNNA2;CTNNA3	CTNNA1;CTNNA2;CTNNA3		100.07	52.1	22	20	32	1	19	17	35	5	18	67	30	2	8	2	43	35	5	14	6	64	22	31	51	52	41	11	27	0	22.4375	19.9459	28.4227	1.07516	19.277	19.1496	34.1418	7.87979	18.1129	58.0272	28.763	1.98646	9.09417	2.19549	38.1793	31.5154
4181	CCT7	CCT7		59.366	48.6	23	26	21	6	28	14	17	18	26	35	27	10	14	11	44	34	29	20	16	30	30	34	29	26	30	17	37	11	23.4574	25.9297	18.6524	6.45097	28.4082	15.7702	16.5831	28.3672	26.1631	30.3127	25.8867	9.93231	15.9148	12.0752	39.0672	30.615
1041	PDHA1;PDHA2	PDHA1;PDHA2		40.188	61.8	16	21	41	46	17	60	20	4	20	6	12	44	20	44	9	7	15	26	22	6	16	11	23	19	17	13	19	13	16.3182	20.9432	36.4166	49.4574	17.2478	67.5868	19.5096	6.30383	20.1255	5.19647	11.5052	43.7022	22.7354	48.3007	7.99102	6.30309
4159	PHB2	PHB2		33.296	58.2	26	19	17	17	17	31	26	12	22	28	22	24	12	17	28	26	17	16	18	37	21	30	28	23	29	29	26	11	26.517	18.9486	15.0996	18.2777	17.2478	34.9198	25.3625	18.9115	22.138	24.2502	21.0929	23.8375	13.6413	18.6616	24.8609	23.4115
1700	CASQ1	CASQ1		45.16	23.7	4	2	45	38	5	133	34	3	16	0	0	48	28	46	0	2	5	43	39	21	18	0	0	0	0	9	2	17	4.07954	1.99459	39.9695	40.8561	5.07289	149.817	33.1663	4.72787	16.1004	0	0	47.6751	31.8296	50.4962	0	1.80088
1017	THBS1	THBS1		129.38	44.7	11	9	6	14	39	4	7	27	8	41	20	3	19	3	12	13	67	17	30	19	3	126	21	17	1	64	52	13	11.2187	8.97566	5.32926	15.0523	39.5686	4.50579	6.82836	42.5509	8.05019	35.5092	19.1754	2.97969	21.5987	3.29323	10.6547	11.7057
2612	DHX9	DHX9		140.96	35.3	24	22	19	2	24	3	11	8	24	59	40	7	9	1	51	56	19	17	6	14	25	26	34	37	58	7	36	4	24.4773	21.9405	16.876	2.15032	24.3499	3.37934	10.7303	12.6077	24.1506	51.0986	38.3507	6.95262	10.2309	1.09774	45.2824	50.4247
1010	LAMB1	LAMB1		198.04	36.8	14	10	7	5	4	11	12	61	11	28	29	24	6	19	25	32	28	2	9	26	33	41	26	31	7	79	62	12	14.2784	9.97295	6.21747	5.37581	4.05832	12.3909	11.7058	96.1334	11.069	24.2502	27.8043	23.8375	6.82063	20.8571	22.1973	28.8141
1200	ANXA3	ANXA3		36.375	63.8	20	14	4	35	40	7	12	28	15	32	51	4	14	3	29	37	23	25	8	33	9	20	67	35	7	49	16	15	20.3977	13.9621	3.55284	37.6307	40.5832	7.88512	11.7058	44.1268	15.0941	27.7145	48.8972	3.97292	15.9148	3.29323	25.7488	33.3163
1750	HSPA4	HSPA4		94.33	54	24	19	28	4	28	9	30	6	21	49	37	9	12	7	17	20	18	16	19	47	43	39	37	24	50	13	28	6	24.4773	18.9486	24.8699	4.30065	28.4082	10.138	29.2644	9.45575	21.1317	42.4378	35.4744	8.93908	13.6413	7.6842	15.0941	18.0088
1849	MDH1	MDH1		36.426	48.2	22	25	24	17	22	30	27	18	20	22	28	29	28	29	15	11	20	23	29	19	21	14	31	28	31	20	17	16	22.4375	24.9324	21.3171	18.2777	22.3207	33.7934	26.3379	28.3672	20.1255	19.0537	26.8455	28.8037	31.8296	31.8346	13.3184	9.90485
4955	PA2G4	PA2G4		43.786	68.5	24	23	26	3	31	15	32	10	26	48	23	6	8	7	54	49	11	6	5	57	38	39	27	34	34	10	16	6	24.4773	22.9378	23.0935	3.22548	31.4519	16.8967	31.2153	15.7596	26.1631	41.5718	22.0517	5.95939	9.09417	7.6842	47.9461	44.1216
912	S100A8	S100A8		10.834	60.2	16	24	40	32	14	8	16	32	14	21	44	4	24	5	47	43	32	15	8	24	23	36	23	15	33	20	18	17	16.3182	23.9351	35.5284	34.4052	14.2041	9.01157	15.6077	50.4306	14.0878	18.1876	42.1858	3.97292	27.2825	5.48872	41.7309	38.719
2398	ACTC1	ACTC1		42.019	80.9	23	24	19	20	27	15	19	21	24	9	19	37	21	34	16	10	33	29	33	9	25	14	24	26	14	31	26	24	23.4574	23.9351	16.876	21.5032	27.3936	16.8967	18.5341	33.0951	24.1506	7.7947	18.2166	36.7495	23.8722	37.3233	14.2063	9.00441
994	IVL	IVL		68.478	75.4	13	9	38	0	0	20	130	15	14	13	26	0	1	0	22	33	0	0	0	234	38	61	6	0	11	0	0	0	13.2585	8.97566	33.752	0	0	22.5289	126.812	23.6394	14.0878	11.259	24.928	0	1.13677	0	19.5336	29.7145
1490	NME2;NME2P1	NME2;NME2P1		30.137	68.5	26	26	26	12	30	10	25	17	17	36	25	13	15	7	34	38	17	19	13	31	29	27	30	29	31	24	23	10	26.517	25.9297	23.0935	12.9019	30.4374	11.2645	24.387	26.7913	17.1066	31.1788	23.9692	12.912	17.0516	7.6842	30.1883	34.2168
1262	PRKCSH	PRKCSH		59.177	34.9	17	18	12	8	30	20	36	11	19	34	34	6	10	7	23	33	11	18	11	41	30	25	37	37	26	28	34	11	17.3381	17.9513	10.6585	8.60129	30.4374	22.5289	35.1173	17.3355	19.1192	29.4467	32.5981	5.95939	11.3677	7.6842	20.4215	29.7145
5074	HYOU1	HYOU1		111.33	34.9	12	12	6	2	41	8	32	9	9	34	39	2	5	2	33	32	13	19	11	55	26	34	66	43	37	17	29	5	12.2386	11.9675	5.32926	2.15032	41.5977	9.01157	31.2153	14.1836	9.05646	29.4467	37.3919	1.98646	5.68386	2.19549	29.3004	28.8141
1180	PABPC1;PABPC3;PABPC1L;PABPC5	PABPC1;PABPC3;PABPC1L;PABPC5		70.67	48.3	19	20	19	0	24	13	28	10	16	48	32	7	3	4	52	49	7	6	3	53	31	28	42	38	47	7	27	0	19.3778	19.9459	16.876	0	24.3499	14.6438	27.3134	15.7596	16.1004	41.5718	30.6806	6.95262	3.41032	4.39097	46.1703	44.1216
1095	DLD	DLD		54.177	39.1	20	18	26	32	18	39	22	7	24	15	12	38	19	29	16	19	7	28	21	17	16	17	26	20	21	20	22	8	20.3977	17.9513	23.0935	34.4052	18.2624	43.9314	21.4605	11.0317	24.1506	12.9912	11.5052	37.7428	21.5987	31.8346	14.2063	17.1084
158	MYO1C	MYO1C		119.63	38.8	32	31	24	12	21	1	8	42	23	16	28	5	24	3	36	32	43	26	16	4	15	15	25	27	25	23	34	18	32.6364	30.9162	21.3171	12.9019	21.3062	1.12645	7.80383	66.1902	23.1443	13.8573	26.8455	4.96615	27.2825	3.29323	31.9641	28.8141
1158	PDHB	PDHB		37.2	54.5	16	13	39	46	19	56	22	5	18	5	11	44	16	43	10	10	10	34	28	17	13	7	21	17	23	13	18	8	16.3182	12.9648	34.6402	49.4574	19.277	63.081	21.4605	7.87979	18.1129	4.33039	10.5464	43.7022	18.1883	47.203	8.87891	9.00441
523	CS	CS		51.712	26.4	23	21	31	30	17	26	15	10	21	24	19	34	16	41	18	23	18	23	21	13	21	14	24	18	20	27	19	9	23.4574	20.9432	27.5345	32.2548	17.2478	29.2876	14.6322	15.7596	21.1317	20.7859	18.2166	33.7698	18.1883	45.0075	15.982	20.7101
1414	ITIH1	ITIH1		101.39	32.9	30	24	11	13	36	5	15	18	21	20	25	5	46	7	8	9	45	9	28	18	22	21	16	39	15	30	64	42	30.5966	23.9351	9.77032	13.9771	36.5248	5.63223	14.6322	28.3672	21.1317	17.3216	23.9692	4.96615	52.2915	7.6842	7.10313	8.10397
2435	BASP1	BASP1		22.693	84.1	23	20	9	13	28	11	40	13	13	43	23	10	8	9	38	38	17	13	13	54	27	26	28	29	31	11	41	11	23.4574	19.9459	7.9939	13.9771	28.4082	12.3909	39.0192	20.4874	13.0816	37.2414	22.0517	9.93231	9.09417	9.87969	33.7398	34.2168
1836	CAPG	CAPG		38.498	48.6	25	28	15	10	17	10	25	15	19	43	29	5	12	0	30	29	22	9	7	44	52	29	24	31	44	24	24	13	25.4972	27.9243	13.3232	10.7516	17.2478	11.2645	24.387	23.6394	19.1192	37.2414	27.8043	4.96615	13.6413	0	26.6367	26.1128
874	CSTB	CSTB		11.139	88.8	21	27	53	14	19	11	35	13	16	16	27	10	30	3	28	31	22	16	9	46	42	31	24	21	28	25	13	8	21.4176	26.927	47.0752	15.0523	19.277	12.3909	34.1418	20.4874	16.1004	13.8573	25.8867	9.93231	34.1032	3.29323	24.8609	27.9137
1061	RPSA	RPSA		32.854	54.9	27	20	22	7	32	14	30	15	19	34	32	8	7	6	32	31	13	12	7	41	31	33	36	31	41	16	19	8	27.5369	19.9459	19.5406	7.52613	32.4665	15.7702	29.2644	23.6394	19.1192	29.4467	30.6806	7.94585	7.9574	6.58646	28.4125	27.9137
1731	ACSL1	ACSL1		77.942	43.3	55	49	25	25	2	7	9	48	46	1	6	39	23	48	8	8	33	22	13	0	10	5	17	12	8	5	11	13	56.0937	48.8675	22.2053	26.879	2.02916	7.88512	8.77931	75.646	46.2886	0.866078	5.75261	38.736	26.1458	52.6917	7.10313	7.20353
2713	PSMD2	PSMD2		100.2	40	20	17	24	9	25	6	14	11	20	49	27	13	10	7	34	38	15	17	11	34	30	40	30	23	40	22	32	2	20.3977	16.954	21.3171	9.67645	25.3645	6.75868	13.6567	17.3355	20.1255	42.4378	25.8867	12.912	11.3677	7.6842	30.1883	34.2168
2141	COPB1	COPB1		107.14	42	18	16	6	0	53	0	5	5	17	41	41	3	1	1	38	44	7	24	4	14	30	30	88	47	33	22	28	0	18.358	15.9567	5.32926	0	53.7727	0	4.8774	7.87979	17.1066	35.5092	39.3095	2.97969	1.13677	1.09774	33.7398	39.6194
1659	ECHS1	ECHS1		31.387	54.1	17	23	23	22	31	33	24	8	16	22	23	23	12	25	13	17	19	25	25	24	21	19	30	29	23	22	19	10	17.3381	22.9378	20.4288	23.6536	31.4519	37.1727	23.4115	12.6077	16.1004	19.0537	22.0517	22.8443	13.6413	27.4436	11.5426	15.3075
2977	NONO	NONO		54.231	47.8	26	26	11	1	19	11	33	6	27	48	35	7	6	2	25	31	17	13	7	57	28	28	34	38	47	6	31	5	26.517	25.9297	9.77032	1.07516	19.277	12.3909	32.1908	9.45575	27.1694	41.5718	33.5569	6.95262	6.82063	2.19549	22.1973	27.9137
2127	CAPZA1	CAPZA1		32.922	79.7	16	15	19	13	22	19	20	18	15	40	29	8	8	6	35	31	21	12	10	34	30	24	25	22	54	28	30	11	16.3182	14.9594	16.876	13.9771	22.3207	21.4025	19.5096	28.3672	15.0941	34.6431	27.8043	7.94585	9.09417	6.58646	31.0762	27.9137
1644	EEF1D	EEF1D		31.121	52.3	18	17	18	8	26	21	33	18	21	36	23	12	16	12	29	32	12	14	14	45	27	34	26	34	26	7	23	11	18.358	16.954	15.9878	8.60129	26.379	23.6554	32.1908	28.3672	21.1317	31.1788	22.0517	11.9188	18.1883	13.1729	25.7488	28.8141
2459	FBLN2	FBLN2		131.86	35.3	48	49	9	14	32	0	25	8	47	16	19	7	12	10	28	19	37	23	22	18	30	24	12	24	17	33	19	17	48.9545	48.8675	7.9939	15.0523	32.4665	0	24.387	12.6077	47.2948	13.8573	18.2166	6.95262	13.6413	10.9774	24.8609	17.1084
2986	PCBP1;PCBP4	PCBP1;PCBP4		37.497	52.5	21	22	17	10	26	19	27	16	17	31	24	13	13	11	28	37	20	19	20	36	23	20	25	30	29	10	20	14	21.4176	21.9405	15.0996	10.7516	26.379	21.4025	26.3379	25.2153	17.1066	26.8484	23.0104	12.912	14.778	12.0752	24.8609	33.3163
2426	PRKDC	PRKDC	PRKDC	469.08	29	9	8	6	2	1	0	0	1	1	79	49	2	1	0	66	69	5	3	0	0	5	27	28	20	124	29	46	0	9.17898	7.97836	5.32926	2.15032	1.01458	0	0	1.57596	1.00627	68.4202	46.9796	1.98646	1.13677	0	58.6008	62.1304
3058	DDB1	DDB1		126.97	43.5	32	31	15	10	23	2	9	6	28	29	34	16	6	17	32	38	17	26	11	6	30	20	37	22	39	38	33	5	32.6364	30.9162	13.3232	10.7516	23.3353	2.25289	8.77931	9.45575	28.1757	25.1163	32.5981	15.8917	6.82063	18.6616	28.4125	34.2168
3310	CAVIN1	CAVIN1		43.476	33.8	29	27	32	6	20	39	23	11	19	14	19	18	29	16	30	22	27	19	22	30	19	14	16	34	17	0	26	18	29.5767	26.927	28.4227	6.45097	20.2916	43.9314	22.436	17.3355	19.1192	12.1251	18.2166	17.8782	32.9664	17.5639	26.6367	19.8097
1169	G6PD	G6PD		59.256	57.9	29	28	27	17	21	4	17	23	24	31	34	1	19	0	30	34	33	20	9	29	22	26	24	14	39	18	25	22	29.5767	27.9243	23.9817	18.2777	21.3062	4.50579	16.5831	36.247	24.1506	26.8484	32.5981	0.993231	21.5987	0	26.6367	30.615
860	FTH1	FTH1		21.225	64.5	25	26	12	13	14	20	21	10	24	14	24	28	19	26	25	23	10	9	16	31	45	16	27	18	28	35	19	20	25.4972	25.9297	10.6585	13.9771	14.2041	22.5289	20.4851	15.7596	24.1506	12.1251	23.0104	27.8105	21.5987	28.5413	22.1973	20.7101
1296	EZR	EZR		69.412	56.1	20	25	25	0	18	14	22	10	20	51	29	1	2	3	39	43	21	8	6	39	34	30	40	28	58	7	14	2	20.3977	24.9324	22.2053	0	18.2624	15.7702	21.4605	15.7596	20.1255	44.17	27.8043	0.993231	2.27354	3.29323	34.6277	38.719
155	PDLIM1	PDLIM1		36.071	65.7	10	15	15	5	14	16	18	9	17	45	19	27	6	22	54	53	12	20	10	41	23	23	22	30	30	0	28	10	10.1989	14.9594	13.3232	5.37581	14.2041	18.0231	17.5586	14.1836	17.1066	38.9735	18.2166	26.8172	6.82063	24.1503	47.9461	47.7234
908	APOD	APOD		21.275	41.3	46	46	6	27	25	4	16	40	43	5	23	10	31	9	6	2	25	41	27	15	17	12	14	21	12	27	21	35	46.9148	45.8756	5.32926	29.0294	25.3645	4.50579	15.6077	63.0383	43.2698	4.33039	22.0517	9.93231	35.2399	9.87969	5.32734	1.80088
2371	AP2B1	AP2B1		104.55	39.9	26	34	11	11	33	4	10	3	19	32	31	6	10	5	29	31	22	20	16	15	30	25	38	29	31	31	36	11	26.517	33.908	9.77032	11.8268	33.4811	4.50579	9.75479	4.72787	19.1192	27.7145	29.7218	5.95939	11.3677	5.48872	25.7488	27.9137
283	SYNM	SYNM		172.77	37.2	9	7	23	34	11	90	16	7	19	0	2	74	26	62	0	0	21	36	20	2	7	0	23	15	2	2	0	13	9.17898	6.98107	20.4288	36.5555	11.1604	101.38	15.6077	11.0317	19.1192	0	1.91754	73.4991	29.5561	68.0601	0	0
2024	NDUFV1	NDUFV1		49.867	56.5	14	13	41	28	17	32	16	5	11	12	14	47	12	39	4	10	11	22	19	5	12	12	26	25	21	24	13	7	14.2784	12.9648	36.4166	30.1045	17.2478	36.0463	15.6077	7.87979	11.069	10.3929	13.4227	46.6819	13.6413	42.812	3.55156	9.00441
1526	AHCY	AHCY		47.716	43.8	23	24	20	10	23	2	18	18	21	29	30	13	15	13	26	25	23	17	20	15	31	23	32	23	35	26	26	11	23.4574	23.9351	17.7642	10.7516	23.3353	2.25289	17.5586	28.3672	21.1317	25.1163	28.763	12.912	17.0516	14.2707	23.0852	22.511
1373	LGALS3	LGALS3		26.152	35.2	33	29	21	11	30	7	15	13	29	19	29	4	19	6	27	26	19	14	18	26	25	20	26	32	27	30	24	14	33.6562	28.9216	18.6524	11.8268	30.4374	7.88512	14.6322	20.4874	29.1819	16.4555	27.8043	3.97292	21.5987	6.58646	23.9731	23.4115
179	CLIC1	CLIC1		26.922	66.4	21	18	21	12	26	7	23	15	20	29	24	8	15	10	28	32	25	22	19	24	26	27	25	21	31	23	24	17	21.4176	17.9513	18.6524	12.9019	26.379	7.88512	22.436	23.6394	20.1255	25.1163	23.0104	7.94585	17.0516	10.9774	24.8609	28.8141
985	CTSD	CTSD		44.552	43.2	36	27	13	12	20	28	28	14	25	19	21	14	11	14	19	21	12	14	7	42	42	22	22	21	27	26	23	10	36.7159	26.927	11.5467	12.9019	20.2916	31.5405	27.3134	22.0634	25.1568	16.4555	20.1341	13.9052	12.5045	15.3684	16.8699	18.9093
991	CAPN1	CAPN1		81.889	38.5	25	25	36	10	19	3	12	11	21	34	33	11	15	6	37	34	19	14	9	8	26	20	35	29	46	25	26	6	25.4972	24.9324	31.9756	10.7516	19.277	3.37934	11.7058	17.3355	21.1317	29.4467	31.6393	10.9255	17.0516	6.58646	32.852	30.615
1214	XRCC6	XRCC6		69.842	41.1	31	27	20	2	16	7	5	3	19	55	27	5	8	6	47	31	14	13	7	11	19	29	36	34	75	14	21	4	31.6165	26.927	17.7642	2.15032	16.2333	7.88512	4.8774	4.72787	19.1192	47.6343	25.8867	4.96615	9.09417	6.58646	41.7309	27.9137
4821	SEPT9	SEPTIN9		65.401	59.2	21	20	14	2	24	9	18	6	20	43	30	2	11	1	37	37	26	10	10	38	24	23	36	41	51	3	26	10	21.4176	19.9459	12.4349	2.15032	24.3499	10.138	17.5586	9.45575	20.1255	37.2414	28.763	1.98646	12.5045	1.09774	32.852	33.3163
2385	EIF5A;EIF5AL1;EIF5A2	EIF5A;EIF5AL1;EIF5A2		16.832	57.8	24	25	22	2	23	16	32	6	15	32	20	10	11	10	37	29	15	9	16	50	27	20	30	33	38	0	20	6	24.4773	24.9324	19.5406	2.15032	23.3353	18.0231	31.2153	9.45575	15.0941	27.7145	19.1754	9.93231	12.5045	10.9774	32.852	26.1128
3384	TRIM72	TRIM72		52.73	72.1	3	1	39	47	3	62	29	0	17	0	0	72	25	70	0	0	2	52	55	6	23	0	0	0	0	8	0	12	3.05966	0.997295	34.6402	50.5326	3.04374	69.8397	28.2889	0	17.1066	0	0	71.5126	28.4193	76.842	0	0
1292	PGAM2	PGAM2		28.766	60.9	9	12	43	36	11	40	31	9	22	16	12	36	23	28	14	12	11	33	31	15	15	9	13	12	12	13	9	14	9.17898	11.9675	38.1931	38.7058	11.1604	45.0579	30.2399	14.1836	22.138	13.8573	11.5052	35.7563	26.1458	30.7368	12.4305	10.8053
2204	NPEPPS;NPEPPSL1	NPEPPS;NPEPPSL1		103.28	37.2	19	29	32	20	24	1	14	5	21	19	35	15	24	16	34	29	11	20	14	9	22	16	39	23	34	35	15	5	19.3778	28.9216	28.4227	21.5032	24.3499	1.12645	13.6567	7.87979	21.1317	16.4555	33.5569	14.8985	27.2825	17.5639	30.1883	26.1128
2142	COPA	COPA		138.34	46.8	6	15	9	0	46	0	2	3	9	40	45	4	4	1	38	38	5	23	6	3	19	26	105	43	36	24	28	0	6.11932	14.9594	7.9939	0	46.6706	0	1.95096	4.72787	9.05646	34.6431	43.1445	3.97292	4.54709	1.09774	33.7398	34.2168
1593	YWHAQ	YWHAQ		27.764	62.9	24	23	20	6	22	4	15	10	21	32	22	5	13	5	45	47	21	15	14	21	27	26	25	27	31	23	23	14	24.4773	22.9378	17.7642	6.45097	22.3207	4.50579	14.6322	15.7596	21.1317	27.7145	21.0929	4.96615	14.778	5.48872	39.9551	42.3207
1988	LMAN1	LMAN1		57.548	37.5	13	9	6	8	47	4	5	8	9	26	31	2	8	4	28	35	9	22	13	10	35	21	66	41	28	41	31	4	13.2585	8.97566	5.32926	8.60129	47.6852	4.50579	4.8774	12.6077	9.05646	22.518	29.7218	1.98646	9.09417	4.39097	24.8609	31.5154
1521	WARS	WARS1		53.165	54.6	13	15	10	9	15	15	18	10	10	30	33	8	8	6	15	10	18	18	10	32	71	23	22	22	24	37	26	12	13.2585	14.9594	8.88211	9.67645	15.2187	16.8967	17.5586	15.7596	10.0627	25.9823	31.6393	7.94585	9.09417	6.58646	13.3184	9.00441
1776	COPB2	COPB2		99.045	49.3	11	16	7	0	47	1	2	7	7	34	43	0	3	0	28	35	8	20	4	10	26	30	91	49	34	36	25	0	11.2187	15.9567	6.21747	0	47.6852	1.12645	1.95096	11.0317	7.04391	29.4467	41.227	0	3.41032	0	24.8609	31.5154
450	PLIN3	PLIN3		47.074	52.3	23	28	24	4	19	18	36	5	25	31	21	9	4	13	34	34	13	13	8	56	33	22	19	20	24	8	24	7	23.4574	27.9243	21.3171	4.30065	19.277	20.276	35.1173	7.87979	25.1568	26.8484	20.1341	8.93908	4.54709	14.2707	30.1883	30.615
1286	AKR1B1	AKR1B1		35.853	58.5	16	13	28	23	19	36	24	3	15	11	12	31	35	31	6	4	13	38	34	7	26	2	22	21	26	16	22	20	16.3182	12.9648	24.8699	24.7287	19.277	40.5521	23.4115	4.72787	15.0941	9.52686	11.5052	30.7902	39.787	34.03	5.32734	3.60176
4165	HSD17B10	HSD17B10		26.923	49	23	20	20	15	27	11	21	8	19	26	18	14	10	15	31	31	14	18	13	22	22	21	25	21	35	25	22	9	23.4574	19.9459	17.7642	16.1274	27.3936	12.3909	20.4851	12.6077	19.1192	22.518	17.2578	13.9052	11.3677	16.4661	27.5246	27.9137
1389	PGAM1;PGAM4	PGAM1;PGAM4		28.804	64.2	24	21	25	9	25	8	16	12	19	31	23	6	9	2	31	31	22	16	9	28	33	20	31	27	40	25	20	14	24.4773	20.9432	22.2053	9.67645	25.3645	9.01157	15.6077	18.9115	19.1192	26.8484	22.0517	5.95939	10.2309	2.19549	27.5246	27.9137
291	ARPC2	ARPC2		34.333	47.7	19	20	24	11	23	4	11	10	13	32	34	7	10	2	31	29	24	13	9	21	31	20	25	26	49	27	32	7	19.3778	19.9459	21.3171	11.8268	23.3353	4.50579	10.7303	15.7596	13.0816	27.7145	32.5981	6.95262	11.3677	2.19549	27.5246	26.1128
2397	TPM4	TPM4		32.722	79.9	12	14	16	4	21	73	21	18	13	32	21	3	4	4	31	32	8	9	7	40	23	36	19	20	22	36	22	10	12.2386	13.9621	14.2114	4.30065	21.3062	82.2306	20.4851	28.3672	13.0816	27.7145	20.1341	2.97969	4.54709	4.39097	27.5246	28.8141
3884	KHSRP	KHSRP		73.114	40.9	25	25	13	0	18	6	30	6	22	53	31	2	3	0	39	44	10	13	4	47	22	23	29	27	55	1	21	5	25.4972	24.9324	11.5467	0	18.2624	6.75868	29.2644	9.45575	22.138	45.9021	29.7218	1.98646	3.41032	0	34.6277	39.6194
5113	MYH4	MYH4		223.07	50.3	3	4	40	70	7	18	29	6	11	1	2	51	28	45	2	6	9	40	22	14	16	3	1	1	4	11	7	17	3.05966	3.98918	35.5284	75.2613	7.10205	20.276	28.2889	9.45575	11.069	0.866078	1.91754	50.6548	31.8296	49.3984	1.77578	5.40265
2064	ANXA11;ANXA13	ANXA11;ANXA13		51.242	40.3	16	18	16	21	19	22	18	23	20	24	32	11	15	13	18	19	22	21	20	16	22	18	18	27	43	25	28	13	16.3182	17.9513	14.2114	22.5784	19.277	24.7818	17.5586	36.247	20.1255	20.7859	30.6806	10.9255	17.0516	14.2707	15.982	17.1084
2088	HSD17B4	HSD17B4		79.685	42.1	28	32	30	5	26	13	8	15	23	38	19	2	6	5	17	25	15	17	12	15	29	32	36	25	26	28	36	5	28.5568	31.9135	26.6463	5.37581	26.379	14.6438	7.80383	23.6394	23.1443	32.911	18.2166	1.98646	6.82063	5.48872	15.0941	22.511
2838	EIF3A	EIF3A		166.57	40.4	23	23	17	1	13	6	7	3	15	54	30	5	3	6	49	51	5	8	3	15	22	32	43	35	53	13	28	2	23.4574	22.9378	15.0996	1.07516	13.1895	6.75868	6.82836	4.72787	15.0941	46.7682	28.763	4.96615	3.41032	6.58646	43.5066	45.9225
1016	FH	FH		50.212	51.4	20	10	24	33	20	44	21	10	16	16	11	25	11	29	11	11	12	27	25	31	19	14	29	23	19	21	15	8	20.3977	9.97295	21.3171	35.4803	20.2916	49.5636	20.4851	15.7596	16.1004	13.8573	10.5464	24.8308	12.5045	31.8346	9.7668	9.90485
1103	PARP1	PARP1		113.08	48.5	17	11	10	1	24	3	3	1	9	47	37	10	3	5	23	28	27	13	6	13	25	26	33	35	103	9	30	3	17.3381	10.9702	8.88211	1.07516	24.3499	3.37934	2.92644	1.57596	9.05646	40.7057	35.4744	9.93231	3.41032	5.48872	20.4215	25.2123
4817	LIMA1	LIMA1		85.223	57.1	19	18	5	0	12	17	43	3	11	41	16	0	1	0	51	57	1	11	4	79	12	37	18	34	26	0	33	1	19.3778	17.9513	4.44105	0	12.1749	19.1496	41.9456	4.72787	11.069	35.5092	15.3403	0	1.13677	0	45.2824	51.3251
703	AIFM1	AIFM1		66.294	37.3	13	13	21	21	20	33	11	3	19	14	18	30	8	27	19	18	12	21	12	18	12	12	26	21	28	18	22	4	13.2585	12.9648	18.6524	22.5784	20.2916	37.1727	10.7303	4.72787	19.1192	12.1251	17.2578	29.7969	9.09417	29.6391	16.8699	16.2079
2813	TUBB2A	TUBB2A		49.906	71	28	28	23	9	35	13	14	22	22	20	15	10	14	9	31	33	12	20	22	26	22	16	26	19	16	10	20	14	28.5568	27.9243	20.4288	9.67645	35.5103	14.6438	13.6567	34.6711	22.138	17.3216	14.3815	9.93231	15.9148	9.87969	27.5246	29.7145
1354	GOT1	GOT1		46.247	39.5	14	24	35	41	9	29	23	2	27	12	14	41	28	41	4	5	12	31	23	5	19	8	26	8	9	15	7	13	14.2784	23.9351	31.0874	44.0816	9.13121	32.6669	22.436	3.15192	27.1694	10.3929	13.4227	40.7225	31.8296	45.0075	3.55156	4.5022
2274	ACTR2	ACTR2		44.76	42.6	22	16	19	10	19	1	12	22	14	38	28	4	8	0	28	31	19	11	10	13	37	21	20	20	49	28	39	9	22.4375	15.9567	16.876	10.7516	19.277	1.12645	11.7058	34.6711	14.0878	32.911	26.8455	3.97292	9.09417	0	24.8609	27.9137
1756	PHB	PHB		29.804	49.3	20	16	16	15	19	22	24	13	16	20	19	17	13	18	18	20	16	20	15	28	22	19	24	23	19	23	20	12	20.3977	15.9567	14.2114	16.1274	19.277	24.7818	23.4115	20.4874	16.1004	17.3216	18.2166	16.8849	14.778	19.7594	15.982	18.0088
64	A2ML1	A2ML1		161.1	33.2	33	37	90	0	5	0	35	5	35	0	26	0	33	0	30	36	1	0	0	26	83	32	0	0	51	17	0	0	33.6562	36.8999	79.939	0	5.07289	0	34.1418	7.87979	35.2196	0	24.928	0	37.5135	0	26.6367	32.4159
4225	ERP44	ERP44		46.971	47.8	17	18	14	1	34	13	18	7	12	24	28	2	4	3	28	23	16	19	15	24	25	20	50	37	24	23	30	10	17.3381	17.9513	12.4349	1.07516	34.4957	14.6438	17.5586	11.0317	12.0753	20.7859	26.8455	1.98646	4.54709	3.29323	24.8609	20.7101
740	AK1;AK5	AK1;AK5		21.635	70.1	8	5	35	32	25	24	30	6	20	8	11	30	34	28	6	13	19	33	34	18	17	6	15	13	4	1	8	24	8.15909	4.98648	31.0874	34.4052	25.3645	27.0347	29.2644	9.45575	20.1255	6.92863	10.5464	29.7969	38.6502	30.7368	5.32734	11.7057
2062	CCT4	CCT4		57.924	48.2	20	18	18	7	20	14	19	10	17	34	20	9	8	9	30	28	20	17	17	35	26	30	20	21	29	8	27	7	20.3977	17.9513	15.9878	7.52613	20.2916	15.7702	18.5341	15.7596	17.1066	29.4467	19.1754	8.93908	9.09417	9.87969	26.6367	25.2123
1167	ACADM	ACADM		46.588	50.1	21	17	26	29	16	46	26	9	18	4	10	32	7	33	7	7	16	21	17	17	17	12	27	11	12	12	15	6	21.4176	16.954	23.0935	31.1797	16.2333	51.8165	25.3625	14.1836	18.1129	3.46431	9.58768	31.7834	7.9574	36.2255	6.21524	6.30309
2810	DDX39B	DDX39B		48.991	54.2	26	23	18	6	21	8	8	5	19	37	25	7	10	9	34	33	14	12	12	13	26	20	27	25	47	7	22	8	26.517	22.9378	15.9878	6.45097	21.3062	9.01157	7.80383	7.87979	19.1192	32.0449	23.9692	6.95262	11.3677	9.87969	30.1883	29.7145
1996	ALDH7A1	ALDH7A1		55.366	57.7	23	24	14	4	34	10	11	6	24	26	21	9	9	6	13	12	4	20	12	13	25	29	46	37	28	32	46	1	23.4574	23.9351	12.4349	4.30065	34.4957	11.2645	10.7303	9.45575	24.1506	22.518	20.1341	8.93908	10.2309	6.58646	11.5426	10.8053
440	SYNCRIP	SYNCRIP		58.735	44	22	21	17	2	17	12	22	9	10	39	26	5	3	9	40	41	6	10	6	34	32	27	26	31	35	8	16	3	22.4375	20.9432	15.0996	2.15032	17.2478	13.5174	21.4605	14.1836	10.0627	33.7771	24.928	4.96615	3.41032	9.87969	35.5156	36.9181
455	CTNND1	CTNND1		92.674	42.1	25	23	15	1	23	11	20	0	19	50	26	1	7	1	42	35	2	16	4	37	22	18	41	39	38	1	21	1	25.4972	22.9378	13.3232	1.07516	23.3353	12.3909	19.5096	0	19.1192	43.3039	24.928	0.993231	7.9574	1.09774	37.2914	31.5154
2604	LRP1;LRP6;LRP5	LRP1;LRP6;LRP5		504.6	21.3	39	40	4	7	1	0	0	15	29	11	16	0	26	2	35	19	21	1	3	4	11	16	20	36	14	62	95	20	39.7756	39.8918	3.55284	7.52613	1.01458	0	0	23.6394	29.1819	9.52686	15.3403	0	29.5561	2.19549	31.0762	17.1084
1248	ETFA	ETFA		35.079	52.6	14	13	23	27	16	34	21	6	17	16	18	29	10	24	13	12	14	20	17	26	22	14	26	19	18	14	16	4	14.2784	12.9648	20.4288	29.0294	16.2333	38.2992	20.4851	9.45575	17.1066	13.8573	17.2578	28.8037	11.3677	26.3458	11.5426	10.8053
575	ATP5PD	ATP5PD		18.491	60.9	10	11	26	29	10	29	17	6	12	13	15	26	12	25	15	15	13	20	21	20	15	14	18	18	23	19	16	8	10.1989	10.9702	23.0935	31.1797	10.1458	32.6669	16.5831	9.45575	12.0753	11.259	14.3815	25.824	13.6413	27.4436	13.3184	13.5066
615	SEC31A	SEC31A		117.67	28.5	13	12	11	1	49	4	7	6	12	34	36	1	6	2	27	25	9	16	11	19	25	18	64	42	32	8	25	6	13.2585	11.9675	9.77032	1.07516	49.7144	4.50579	6.82836	9.45575	12.0753	29.4467	34.5156	0.993231	6.82063	2.19549	23.9731	22.511
1871	STAT1	STAT1		87.334	43.9	7	3	4	3	3	1	7	10	5	74	37	0	2	0	21	18	9	10	1	17	49	67	19	27	28	30	30	0	7.1392	2.99189	3.55284	3.22548	3.04374	1.12645	6.82836	15.7596	5.03137	64.0898	35.4744	0	2.27354	0	18.6457	16.2079
849	ORM1	ORM1		23.511	35.3	28	23	13	19	18	11	23	23	21	19	18	10	31	11	14	11	12	21	15	26	16	19	14	25	14	22	20	20	28.5568	22.9378	11.5467	20.4281	18.2624	12.3909	22.436	36.247	21.1317	16.4555	17.2578	9.93231	35.2399	12.0752	12.4305	9.90485
2551	EIF4G1	EIF4G1		158.52	35.7	14	10	21	3	11	2	15	2	5	60	30	4	1	6	54	59	2	9	2	52	22	26	34	21	31	4	13	0	14.2784	9.97295	18.6524	3.22548	11.1604	2.25289	14.6322	3.15192	5.03137	51.9647	28.763	3.97292	1.13677	6.58646	47.9461	53.126
3053	LAMA4	LAMA4		201.77	27.5	30	34	8	3	5	9	4	50	29	6	11	2	7	5	11	6	68	12	16	13	21	27	9	43	3	36	50	19	30.5966	33.908	7.10568	3.22548	5.07289	10.138	3.90192	78.7979	29.1819	5.19647	10.5464	1.98646	7.9574	5.48872	9.7668	5.40265
3799	PALLD	PALLD		108.63	39.4	14	16	4	1	19	6	21	6	18	43	13	1	2	3	34	31	26	9	12	45	21	31	34	44	15	14	35	9	14.2784	15.9567	3.55284	1.07516	19.277	6.75868	20.4851	9.45575	18.1129	37.2414	12.464	0.993231	2.27354	3.29323	30.1883	27.9137
3895	LPP	LPP		65.746	47.9	17	22	9	2	27	7	14	7	17	14	24	3	16	7	21	17	53	18	15	21	12	6	26	62	27	0	42	23	17.3381	21.9405	7.9939	2.15032	27.3936	7.88512	13.6567	11.0317	17.1066	12.1251	23.0104	2.97969	18.1883	7.6842	18.6457	15.3075
1195	TPR	TPR		267.29	40.6	12	9	5	3	2	7	29	1	16	42	28	2	2	1	42	35	9	1	2	79	26	28	24	22	58	8	30	1	12.2386	8.97566	4.44105	3.22548	2.02916	7.88512	28.2889	1.57596	16.1004	36.3753	26.8455	1.98646	2.27354	1.09774	37.2914	31.5154
1274	MYL6B	MYL6B		22.764	66.8	16	18	30	32	8	12	38	5	28	8	7	41	8	43	7	6	8	49	42	10	13	8	7	6	10	8	8	6	16.3182	17.9513	26.6463	34.4052	8.11663	13.5174	37.0682	7.87979	28.1757	6.92863	6.71137	40.7225	9.09417	47.203	6.21524	5.40265
5119	COPG1	COPG1		97.717	43.8	10	12	8	1	50	0	1	2	8	29	30	0	3	0	29	27	5	25	4	6	20	29	88	47	36	25	21	0	10.1989	11.9675	7.10568	1.07516	50.7289	0	0.975479	3.15192	8.05019	25.1163	28.763	0	3.41032	0	25.7488	24.3119
1173	MTHFD1	MTHFD1		101.56	41.4	29	24	19	3	22	15	20	12	17	34	23	9	14	8	28	19	15	9	12	29	23	19	23	29	28	1	16	9	29.5767	23.9351	16.876	3.22548	22.3207	16.8967	19.5096	18.9115	17.1066	29.4467	22.0517	8.93908	15.9148	8.78195	24.8609	17.1084
1640	PML	PML		97.55	43.3	16	14	5	3	19	13	25	16	7	54	23	1	2	0	24	23	8	12	8	48	27	38	10	36	30	15	33	3	16.3182	13.9621	4.44105	3.22548	19.277	14.6438	24.387	25.2153	7.04391	46.7682	22.0517	0.993231	2.27354	0	21.3094	20.7101
3082	DECR1	DECR1		34.994	49.4	18	16	23	22	19	30	16	10	21	14	13	20	6	20	22	21	10	22	14	8	20	11	25	24	23	22	18	7	18.358	15.9567	20.4288	23.6536	19.277	33.7934	15.6077	15.7596	21.1317	12.1251	12.464	19.8646	6.82063	21.9549	19.5336	18.9093
1558	RPS12	RPS12		14.515	65.2	18	20	16	7	22	11	24	13	13	25	22	9	10	10	24	29	8	12	9	39	21	26	28	24	31	17	14	8	18.358	19.9459	14.2114	7.52613	22.3207	12.3909	23.4115	20.4874	13.0816	21.652	21.0929	8.93908	11.3677	10.9774	21.3094	26.1128
1733	KIF5B	KIF5B		109.68	56.1	18	19	19	6	15	2	12	8	11	34	29	7	3	4	56	51	7	16	10	21	16	18	43	28	28	11	16	1	18.358	18.9486	16.876	6.45097	15.2187	2.25289	11.7058	12.6077	11.069	29.4467	27.8043	6.95262	3.41032	4.39097	49.7219	45.9225
2107	PGD	PGD		51.872	47.2	18	17	41	3	16	4	12	9	19	28	34	2	23	3	14	18	24	7	8	14	35	16	40	23	39	14	22	6	18.358	16.954	36.4166	3.22548	16.2333	4.50579	11.7058	14.1836	19.1192	24.2502	32.5981	1.98646	26.1458	3.29323	12.4305	16.2079
2396	TPM4	TPM4		28.521	80.6	21	18	13	7	21	8	21	13	18	23	18	6	9	8	23	22	12	22	15	32	25	25	17	22	20	24	27	13	21.4176	17.9513	11.5467	7.52613	21.3062	9.01157	20.4851	20.4874	18.1129	19.9198	17.2578	5.95939	10.2309	8.78195	20.4215	19.8097
968	TPM3	TPM3		28.87	92.7	15	15	14	13	18	8	21	13	16	27	21	7	8	7	27	23	18	14	11	31	19	22	17	21	32	26	22	12	15.2983	14.9594	12.4349	13.9771	18.2624	9.01157	20.4851	20.4874	16.1004	23.3841	20.1341	6.95262	9.09417	7.6842	23.9731	20.7101
917	SERPING1	SERPING1		49.757	31.9	22	18	11	19	34	4	20	14	16	15	21	5	36	4	10	7	19	24	18	17	20	19	14	19	20	22	23	37	22.4375	17.9513	9.77032	20.4281	34.4957	4.50579	19.5096	22.0634	16.1004	12.9912	20.1341	4.96615	40.9238	4.39097	8.87891	6.30309
3820	DDX1	DDX1		82.431	44.2	16	14	12	3	24	8	9	5	13	34	22	6	1	8	36	40	5	13	8	27	19	34	37	32	36	7	29	2	16.3182	13.9621	10.6585	3.22548	24.3499	9.01157	8.77931	7.87979	13.0816	29.4467	21.0929	5.95939	1.13677	8.78195	31.9641	36.0176
724	ADH1B	ADH1B		39.854	48.8	40	40	7	9	9	6	13	36	26	1	22	5	41	3	0	0	46	33	13	0	0	0	28	6	33	18	6	45	40.7954	39.8918	6.21747	9.67645	9.13121	6.75868	12.6812	56.7345	26.1631	0.866078	21.0929	4.96615	46.6076	3.29323	0	0
4923	NDRG2	NDRG2		40.798	58	14	10	29	38	21	35	15	3	24	8	27	34	21	27	2	2	4	30	22	6	10	3	41	32	16	14	3	4	14.2784	9.97295	25.7581	40.8561	21.3062	39.4256	14.6322	4.72787	24.1506	6.92863	25.8867	33.7698	23.8722	29.6391	1.77578	1.80088
1133	HIST1H1E;HIST1H1A	H1-4;H1-1		21.865	30.6	15	15	12	4	20	7	21	6	18	26	25	7	14	8	27	15	21	14	5	31	22	23	34	11	39	0	30	2	15.2983	14.9594	10.6585	4.30065	20.2916	7.88512	20.4851	9.45575	18.1129	22.518	23.9692	6.95262	15.9148	8.78195	23.9731	13.5066
1820	ETFB	ETFB		27.843	59.6	13	12	23	13	14	32	18	4	15	23	12	26	7	29	12	11	14	19	15	21	19	16	27	22	33	9	13	7	13.2585	11.9675	20.4288	13.9771	14.2041	36.0463	17.5586	6.30383	15.0941	19.9198	11.5052	25.824	7.9574	31.8346	10.6547	9.90485
20	GATD3A;GATD3B	GATD3A;GATD3B		28.17	53	13	15	27	35	10	29	22	9	18	3	8	34	9	33	8	7	6	25	21	12	17	9	23	13	21	14	7	7	13.2585	14.9594	23.9817	37.6307	10.1458	32.6669	21.4605	14.1836	18.1129	2.59823	7.67014	33.7698	10.2309	36.2255	7.10313	6.30309
2583	PSME1	PSME1		26.87	69.1	16	20	9	5	21	10	19	10	12	30	27	5	6	5	17	20	21	11	7	33	28	20	25	30	42	9	21	7	16.3182	19.9459	7.9939	5.37581	21.3062	11.2645	18.5341	15.7596	12.0753	25.9823	25.8867	4.96615	6.82063	5.48872	15.0941	18.0088
2686	ECH1	ECH1		35.816	60.1	16	15	28	30	14	38	20	5	18	8	15	28	13	29	7	3	9	18	16	15	16	7	19	14	24	22	13	6	16.3182	14.9594	24.8699	32.2548	14.2041	42.805	19.5096	7.87979	18.1129	6.92863	14.3815	27.8105	14.778	31.8346	6.21524	2.70132
1964	ARCN1	ARCN1		57.21	46.6	15	11	10	2	42	7	13	4	14	29	26	4	5	3	26	29	9	16	5	26	19	24	56	34	28	18	22	2	15.2983	10.9702	8.88211	2.15032	42.6123	7.88512	12.6812	6.30383	14.0878	25.1163	24.928	3.97292	5.68386	3.29323	23.0852	26.1128
4995	PADI2	PADI2		75.563	40.6	8	8	26	66	5	18	30	1	20	0	5	61	22	52	0	0	5	38	34	5	22	0	4	13	0	17	5	5	8.15909	7.97836	23.0935	70.9607	5.07289	20.276	29.2644	1.57596	20.1255	0	4.79384	60.5871	25.009	57.0826	0	0
1656	PRDX3	PRDX3		25.838	56.3	14	14	21	31	24	15	14	8	12	15	17	28	10	19	14	13	10	20	13	16	16	11	21	18	23	22	18	7	14.2784	13.9621	18.6524	33.33	24.3499	16.8967	13.6567	12.6077	12.0753	12.9912	16.2991	27.8105	11.3677	20.8571	12.4305	11.7057
974	EPHX1	EPHX1		52.948	46.4	27	22	18	26	20	2	12	21	23	7	26	12	11	11	9	5	14	25	14	4	16	9	26	10	28	39	22	11	27.5369	21.9405	15.9878	27.9542	20.2916	2.25289	11.7058	33.0951	23.1443	6.06255	24.928	11.9188	12.5045	12.0752	7.99102	4.5022
1541	ATP5PB	ATP5PB		28.908	43.8	11	14	32	27	11	18	8	1	11	14	15	37	16	29	8	7	9	16	13	5	11	7	18	13	17	25	14	8	11.2187	13.9621	28.4227	29.0294	11.1604	20.276	7.80383	1.57596	11.069	12.1251	14.3815	36.7495	18.1883	31.8346	7.10313	6.30309
3926	FUBP1	FUBP1		67.56	47.8	15	17	7	1	18	12	25	8	18	32	29	2	0	0	25	33	18	19	4	48	20	28	30	27	35	6	21	0	15.2983	16.954	6.21747	1.07516	18.2624	13.5174	24.387	12.6077	18.1129	27.7145	27.8043	1.98646	0	0	22.1973	29.7145
1823	ATP6V1A	ATP6V1A		64.735	45.4	26	24	15	2	22	8	8	7	30	32	29	6	7	5	16	13	12	18	9	14	30	24	29	24	23	25	30	3	26.517	23.9351	13.3232	2.15032	22.3207	9.01157	7.80383	11.0317	30.1882	27.7145	27.8043	5.95939	7.9574	5.48872	14.2063	11.7057
4666	CHCHD3	CHCHD3		26.152	38.8	10	11	22	34	12	27	11	3	14	17	8	26	10	19	15	15	13	19	13	17	12	14	18	15	22	19	16	7	10.1989	10.9702	19.5406	36.5555	12.1749	30.4141	10.7303	4.72787	14.0878	14.7233	7.67014	25.824	11.3677	20.8571	13.3184	13.5066
732	SOD1	SOD1		15.936	92.9	13	16	11	15	12	7	20	7	23	19	21	14	12	12	11	15	20	21	16	20	18	11	25	24	32	34	17	17	13.2585	15.9567	9.77032	16.1274	12.1749	7.88512	19.5096	11.0317	23.1443	16.4555	20.1341	13.9052	13.6413	13.1729	9.7668	13.5066
1035	SOD3	SOD3		25.851	61.2	36	37	27	17	21	4	24	20	34	0	21	9	26	9	2	1	24	21	11	8	12	5	19	20	31	25	13	25	36.7159	36.8999	23.9817	18.2777	21.3062	4.50579	23.4115	31.5192	34.2133	0	20.1341	8.93908	29.5561	9.87969	1.77578	0.900441
2310	PPP1CA	PPP1CA		37.512	46.1	19	17	18	5	24	6	7	1	16	33	21	10	5	12	24	32	14	10	8	12	27	24	29	27	34	24	27	5	19.3778	16.954	15.9878	5.37581	24.3499	6.75868	6.82836	1.57596	16.1004	28.5806	20.1341	9.93231	5.68386	13.1729	21.3094	28.8141
850	AHSG	AHSG		39.34	21.3	24	28	10	9	35	8	18	25	22	7	22	4	25	5	8	7	28	15	24	26	13	18	15	21	12	12	17	28	24.4773	27.9243	8.88211	9.67645	35.5103	9.01157	17.5586	39.3989	22.138	6.06255	21.0929	3.97292	28.4193	5.48872	7.10313	6.30309
717	AGR2	AGR2		19.979	72	0	0	0	0	100	4	1	0	5	20	36	1	0	0	0	0	0	51	12	2	2	0	150	37	6	57	6	1	0	0	0	0	101.458	4.50579	0.975479	0	5.03137	17.3216	34.5156	0.993231	0	0	0	0
2173	NAPA	NAPA		33.232	68.5	18	16	16	13	21	7	11	11	14	30	24	6	9	10	16	18	19	11	12	18	23	27	30	20	19	20	27	6	18.358	15.9567	14.2114	13.9771	21.3062	7.88512	10.7303	17.3355	14.0878	25.9823	23.0104	5.95939	10.2309	10.9774	14.2063	16.2079
2867	MYBPC2	MYBPC2		128.07	51.7	0	0	45	36	0	54	47	0	1	0	0	56	15	42	0	0	0	31	0	1	3	0	0	0	0	0	0	14	0	0	39.9695	38.7058	0	60.8281	45.8475	0	1.00627	0	0	55.6209	17.0516	46.1052	0	0
3097	HADH	HADH		34.293	51	20	17	25	20	13	31	16	6	17	14	14	21	18	23	5	9	14	18	20	16	12	7	25	18	16	15	11	7	20.3977	16.954	22.2053	21.5032	13.1895	34.9198	15.6077	9.45575	17.1066	12.1251	13.4227	20.8578	20.4619	25.2481	4.43945	8.10397
4059	CNDP2	CNDP2		52.878	38.5	27	25	12	0	25	7	10	5	24	32	22	1	11	0	27	30	16	10	9	16	24	8	37	26	38	11	24	3	27.5369	24.9324	10.6585	0	25.3645	7.88512	9.75479	7.87979	24.1506	27.7145	21.0929	0.993231	12.5045	0	23.9731	27.0132
2723	TRIM28	TRIM28	TRIM28	88.549	47.9	21	18	17	2	16	3	19	0	16	43	23	5	1	2	26	27	8	9	1	34	23	30	21	26	54	7	26	0	21.4176	17.9513	15.0996	2.15032	16.2333	3.37934	18.5341	0	16.1004	37.2414	22.0517	4.96615	1.13677	2.19549	23.0852	24.3119
1679	HLA-C	HLA-C		40.885	60.1	9	5	6	5	17	11	19	16	10	38	28	7	4	6	13	8	20	13	10	34	20	29	17	23	20	25	30	11	9.17898	4.98648	5.32926	5.37581	17.2478	12.3909	18.5341	25.2153	10.0627	32.911	26.8455	6.95262	4.54709	6.58646	11.5426	7.20353
2281	RPS3A	RPS3A		29.945	55.7	17	18	16	4	15	10	20	9	14	34	23	7	11	6	22	22	5	12	9	29	21	30	28	25	20	8	20	6	17.3381	17.9513	14.2114	4.30065	15.2187	11.2645	19.5096	14.1836	14.0878	29.4467	22.0517	6.95262	12.5045	6.58646	19.5336	19.8097
2533	SLC25A11	SLC25A11		34.061	46.5	9	9	24	29	3	17	10	1	7	9	14	36	15	35	13	17	4	25	9	4	10	7	18	14	21	14	16	3	9.17898	8.97566	21.3171	31.1797	3.04374	19.1496	9.75479	1.57596	7.04391	7.7947	13.4227	35.7563	17.0516	38.421	11.5426	15.3075
4156	EIF3C;EIF3CL	EIF3C;EIF3CL		104.1	30.3	24	21	20	4	12	1	9	8	21	33	23	9	8	10	29	31	12	7	6	10	25	24	25	27	38	12	16	3	24.4773	20.9432	17.7642	4.30065	12.1749	1.12645	8.77931	12.6077	21.1317	28.5806	22.0517	8.93908	9.09417	10.9774	25.7488	27.9137
1651	ALDH4A1	ALDH4A1		61.719	35.5	12	10	25	24	5	38	24	5	19	19	10	27	17	26	12	17	3	22	25	21	14	3	10	15	7	11	15	6	12.2386	9.97295	22.2053	25.8039	5.07289	42.805	23.4115	7.87979	19.1192	16.4555	9.58768	26.8172	19.3251	28.5413	10.6547	15.3075
2424	GSTO1	GSTO1		27.566	47.7	14	11	17	7	23	8	19	11	6	25	30	12	6	12	17	19	25	8	15	25	26	19	26	18	28	21	13	23	14.2784	10.9702	15.0996	7.52613	23.3353	9.01157	18.5341	17.3355	6.03764	21.652	28.763	11.9188	6.82063	13.1729	15.0941	17.1084
2710	PAK2	PAK2	PAK2	58.042	61.8	10	18	7	0	13	7	22	0	10	45	20	0	4	0	49	49	14	6	4	42	19	22	22	24	36	0	17	4	10.1989	17.9513	6.21747	0	13.1895	7.88512	21.4605	0	10.0627	38.9735	19.1754	0	4.54709	0	43.5066	44.1216
460	USO1	USO1		107.89	39.7	17	15	11	3	35	3	9	5	6	17	33	4	6	6	28	31	8	19	6	15	22	12	54	38	30	16	14	2	17.3381	14.9594	9.77032	3.22548	35.5103	3.37934	8.77931	7.87979	6.03764	14.7233	31.6393	3.97292	6.82063	6.58646	24.8609	27.9137
2136	ACLY	ACLY		120.84	42.5	36	35	4	2	37	1	2	10	27	35	24	0	3	1	26	23	21	10	4	1	8	32	61	11	20	14	19	8	36.7159	34.9053	3.55284	2.15032	37.5394	1.12645	1.95096	15.7596	27.1694	30.3127	23.0104	0	3.41032	1.09774	23.0852	20.7101
1555	AZGP1	AZGP1		34.258	55.7	37	28	2	0	50	0	12	9	20	6	58	0	15	0	3	3	5	30	11	14	5	6	52	50	7	39	6	17	37.7358	27.9243	1.77642	0	50.7289	0	11.7058	14.1836	20.1255	5.19647	55.6085	0	17.0516	0	2.66367	2.70132
929	RPLP0;RPLP0P6	RPLP0;RPLP0P6		27.435	46.3	15	19	16	6	20	11	15	10	13	27	21	7	9	10	25	22	11	7	10	26	24	21	29	24	28	14	20	8	15.2983	18.9486	14.2114	6.45097	20.2916	12.3909	14.6322	15.7596	13.0816	23.3841	20.1341	6.95262	10.2309	10.9774	22.1973	19.8097
1280	DARS	DARS1		57.136	62.3	18	16	15	4	23	9	10	15	22	31	21	10	8	5	25	32	14	14	12	12	20	25	23	22	23	9	21	5	18.358	15.9567	13.3232	4.30065	23.3353	10.138	9.75479	23.6394	22.138	26.8484	20.1341	9.93231	9.09417	5.48872	22.1973	28.8141
2115	ARHGDIB	ARHGDIB		22.988	73.6	14	11	4	2	24	2	11	6	10	29	32	3	6	0	12	13	41	7	1	31	26	12	24	31	76	8	26	14	14.2784	10.9702	3.55284	2.15032	24.3499	2.25289	10.7303	9.45575	10.0627	25.1163	30.6806	2.97969	6.82063	0	10.6547	11.7057
1589	STOM	STOM		31.73	54.5	13	10	8	19	18	1	4	36	14	21	22	7	22	6	10	10	38	16	17	12	14	29	9	12	10	27	44	19	13.2585	9.97295	7.10568	20.4281	18.2624	1.12645	3.90192	56.7345	14.0878	18.1876	21.0929	6.95262	25.009	6.58646	8.87891	9.00441
1707	ATIC	ATIC		64.615	51.9	22	21	8	4	24	6	16	1	15	32	15	4	6	1	26	25	16	18	12	25	23	15	26	24	36	20	18	9	22.4375	20.9432	7.10568	4.30065	24.3499	6.75868	15.6077	1.57596	15.0941	27.7145	14.3815	3.97292	6.82063	1.09774	23.0852	22.511
2933	SEPT2	SEPTIN2		41.487	57.1	24	17	12	1	21	8	15	7	19	26	17	7	12	5	21	21	14	16	15	23	21	16	23	23	22	10	31	14	24.4773	16.954	10.6585	1.07516	21.3062	9.01157	14.6322	11.0317	19.1192	22.518	16.2991	6.95262	13.6413	5.48872	18.6457	18.9093
171	PSMD11	PSMD11		47.463	56.6	16	20	18	5	18	9	9	7	20	29	17	12	4	4	32	29	10	7	9	22	23	25	27	20	29	11	20	5	16.3182	19.9459	15.9878	5.37581	18.2624	10.138	8.77931	11.0317	20.1255	25.1163	16.2991	11.9188	4.54709	4.39097	28.4125	26.1128
805	IGHA2	IGHA2		36.591	73.2	25	24	5	6	30	2	5	16	17	6	67	2	15	3	5	6	8	21	21	4	15	10	37	38	51	11	9	12	25.4972	23.9351	4.44105	6.45097	30.4374	2.25289	4.8774	25.2153	17.1066	5.19647	64.2374	1.98646	17.0516	3.29323	4.43945	5.40265
2277	ARF1;ARF3	ARF1;ARF3		20.697	52.5	19	18	15	10	28	5	10	11	13	27	31	4	10	4	19	22	15	19	9	16	21	15	32	20	21	21	21	8	19.3778	17.9513	13.3232	10.7516	28.4082	5.63223	9.75479	17.3355	13.0816	23.3841	29.7218	3.97292	11.3677	4.39097	16.8699	19.8097
3495	CAND1	CAND1		136.37	29.4	26	24	12	3	19	1	5	3	22	25	27	8	9	4	24	25	17	17	10	4	27	22	32	14	42	18	18	7	26.517	23.9351	10.6585	3.22548	19.277	1.12645	4.8774	4.72787	22.138	21.652	25.8867	7.94585	10.2309	4.39097	21.3094	22.511
1005	CTSB	CTSB		37.821	36.6	18	24	10	1	23	4	16	4	16	40	19	2	5	2	22	20	5	13	2	28	24	15	26	29	21	32	28	5	18.358	23.9351	8.88211	1.07516	23.3353	4.50579	15.6077	6.30383	16.1004	34.6431	18.2166	1.98646	5.68386	2.19549	19.5336	18.0088
1895	MATR3	MATR3		94.622	33.6	12	15	11	1	17	10	12	5	13	41	21	4	8	5	26	27	14	9	9	33	17	26	26	27	42	0	20	6	12.2386	14.9594	9.77032	1.07516	17.2478	11.2645	11.7058	7.87979	13.0816	35.5092	20.1341	3.97292	9.09417	5.48872	23.0852	24.3119
826	APOE	APOE		36.154	63.7	61	46	6	3	24	6	16	18	57	7	17	2	27	3	2	2	21	7	18	13	14	18	7	13	16	4	14	25	62.2131	45.8756	5.32926	3.22548	24.3499	6.75868	15.6077	28.3672	57.3576	6.06255	16.2991	1.98646	30.6928	3.29323	1.77578	1.80088
839	APCS	APCS		25.387	40.8	54	52	12	15	19	9	12	16	58	5	9	6	15	5	7	6	22	10	9	9	10	15	16	11	11	15	19	15	55.0739	51.8594	10.6585	16.1274	19.277	10.138	11.7058	25.2153	58.3639	4.33039	8.62891	5.95939	17.0516	5.48872	6.21524	5.40265
2709	PRDX4	PRDX4		30.54	53.5	7	12	1	2	41	3	11	14	2	23	24	0	5	0	21	24	5	24	10	20	30	18	36	27	22	33	23	3	7.1392	11.9675	0.888211	2.15032	41.5977	3.37934	10.7303	22.0634	2.01255	19.9198	23.0104	0	5.68386	0	18.6457	21.6106
2973	PPA1	PPA1		32.66	71.6	17	16	10	1	21	4	23	5	16	42	19	1	2	0	22	26	13	8	5	50	21	17	31	31	32	10	12	4	17.3381	15.9567	8.88211	1.07516	21.3062	4.50579	22.436	7.87979	16.1004	36.3753	18.2166	0.993231	2.27354	0	19.5336	23.4115
2370	RAC1;RAC3	RAC1;RAC3		23.467	59.7	14	16	17	9	14	4	12	8	12	20	21	9	12	5	23	20	22	15	12	13	15	12	21	26	39	18	22	14	14.2784	15.9567	15.0996	9.67645	14.2041	4.50579	11.7058	12.6077	12.0753	17.3216	20.1341	8.93908	13.6413	5.48872	20.4215	18.0088
1916	USP5;USP13	USP5;USP13		93.307	26.6	18	21	17	3	14	5	19	4	19	32	24	8	7	10	14	18	18	18	13	25	24	15	30	21	33	4	21	4	18.358	20.9432	15.0996	3.22548	14.2041	5.63223	18.5341	6.30383	19.1192	27.7145	23.0104	7.94585	7.9574	10.9774	12.4305	16.2079
843	C9	C9		63.173	41.3	29	28	2	9	40	3	14	19	36	7	12	2	32	5	4	6	21	10	24	6	15	15	11	26	7	8	18	38	29.5767	27.9243	1.77642	9.67645	40.5832	3.37934	13.6567	29.9432	36.2258	6.06255	11.5052	1.98646	36.3767	5.48872	3.55156	5.40265
2521	DSG1	DSG1		113.75	35.3	44	50	22	0	1	14	54	1	40	0	11	0	1	0	41	47	1	0	0	103	16	25	0	0	0	7	0	0	44.875	49.8648	19.5406	0	1.01458	15.7702	52.6759	1.57596	40.2509	0	10.5464	0	1.13677	0	36.4035	42.3207
4346	TNKS1BP1	TNKS1BP1		181.79	53.6	23	21	5	0	0	1	35	1	19	48	13	0	0	0	37	52	1	0	0	94	20	26	9	21	7	0	16	1	23.4574	20.9432	4.44105	0	0	1.12645	34.1418	1.57596	19.1192	41.5718	12.464	0	0	0	32.852	46.8229
109	KRT9	KRT9		62.129	53.9	20	18	7	9	7	31	33	26	13	5	30	2	6	11	3	22	65	5	28	22	24	7	8	11	0	4	19	27	20.3977	17.9513	6.21747	9.67645	7.10205	34.9198	32.1908	40.9749	13.0816	4.33039	28.763	1.98646	6.82063	12.0752	2.66367	19.8097
1161	PYGB	PYGB		96.695	55.5	43	42	5	1	21	0	1	2	42	8	63	0	2	0	11	11	13	12	2	3	8	7	67	41	19	17	13	1	43.8551	41.8864	4.44105	1.07516	21.3062	0	0.975479	3.15192	42.2635	6.92863	60.4024	0	2.27354	0	9.7668	9.90485
3101	AOC3	AOC3		84.621	28	37	40	16	17	8	0	2	63	27	0	13	3	17	3	3	1	63	24	19	0	4	3	12	20	9	21	18	17	37.7358	39.8918	14.2114	18.2777	8.11663	0	1.95096	99.2853	27.1694	0	12.464	2.97969	19.3251	3.29323	2.66367	0.900441
1130	HLA-A	HLA-A		40.976	66.6	12	12	3	4	17	4	12	17	11	45	28	10	8	10	22	18	10	4	16	10	32	33	8	19	30	26	27	12	12.2386	11.9675	2.66463	4.30065	17.2478	4.50579	11.7058	26.7913	11.069	38.9735	26.8455	9.93231	9.09417	10.9774	19.5336	16.2079
2801	LAMB3	LAMB3		129.57	49.4	14	6	3	0	6	2	31	1	11	54	11	0	0	0	47	63	0	1	0	53	25	56	19	5	1	24	5	0	14.2784	5.98377	2.66463	0	6.08747	2.25289	30.2399	1.57596	11.069	46.7682	10.5464	0	0	0	41.7309	56.7278
2850	DCTN1	DCTN1		136.82	36.2	19	20	22	10	22	11	14	11	21	22	22	7	12	6	19	21	15	16	10	18	20	18	25	16	24	6	21	3	19.3778	19.9459	19.5406	10.7516	22.3207	12.3909	13.6567	17.3355	21.1317	19.0537	21.0929	6.95262	13.6413	6.58646	16.8699	18.9093
3867	EVPL;EVPLL	EVPL;EVPLL		231.6	46.1	30	45	72	0	1	1	20	0	42	20	11	1	13	0	15	22	0	0	0	42	21	14	2	0	91	1	0	0	30.5966	44.8783	63.9512	0	1.01458	1.12645	19.5096	0	42.2635	17.3216	10.5464	0.993231	14.778	0	13.3184	19.8097
4920	SYNPO2	SYNPO2		133.08	41.9	1	1	30	4	1	66	11	0	13	0	0	59	13	56	4	1	12	24	25	0	13	0	1	30	13	0	20	9	1.01989	0.997295	26.6463	4.30065	1.01458	74.3455	10.7303	0	13.0816	0	0	58.6006	14.778	61.4736	3.55156	0.900441
1565	PSMA1	PSMA1		29.555	58.2	14	14	16	0	16	13	18	4	14	33	15	15	6	11	24	18	13	8	10	32	16	20	23	23	37	5	17	2	14.2784	13.9621	14.2114	0	16.2333	14.6438	17.5586	6.30383	14.0878	28.5806	14.3815	14.8985	6.82063	12.0752	21.3094	16.2079
1076	HMGB1;HMGB1P1	HMGB1;HMGB1P1		24.893	45.1	14	11	12	4	13	7	28	4	9	33	25	4	8	2	24	11	18	6	3	43	20	21	22	33	46	0	6	2	14.2784	10.9702	10.6585	4.30065	13.1895	7.88512	27.3134	6.30383	9.05646	28.5806	23.9692	3.97292	9.09417	2.19549	21.3094	9.90485
2293	LYZ	LYZ		16.537	68.9	19	24	6	25	17	2	8	22	21	12	36	7	10	2	7	11	17	16	5	12	11	10	38	55	6	23	19	11	19.3778	23.9351	5.32926	26.879	17.2478	2.25289	7.80383	34.6711	21.1317	10.3929	34.5156	6.95262	11.3677	2.19549	6.21524	9.90485
5142	SQOR	SQOR		49.96	54.2	10	15	18	2	10	1	7	10	6	33	21	1	5	0	49	42	11	5	2	11	21	32	17	22	40	29	24	1	10.1989	14.9594	15.9878	2.15032	10.1458	1.12645	6.82836	15.7596	6.03764	28.5806	20.1341	0.993231	5.68386	0	43.5066	37.8185
4580	NANS	NANS		40.307	51.5	15	15	5	1	46	5	8	4	12	21	35	0	4	1	13	15	7	25	6	21	15	4	62	43	24	17	12	5	15.2983	14.9594	4.44105	1.07516	46.6706	5.63223	7.80383	6.30383	12.0753	18.1876	33.5569	0	4.54709	1.09774	11.5426	13.5066
851	TTR	TTR		15.887	49.7	27	24	14	15	26	6	22	14	20	8	20	4	18	2	13	12	16	9	15	24	18	22	10	13	24	22	7	15	27.5369	23.9351	12.4349	16.1274	26.379	6.75868	21.4605	22.0634	20.1255	6.92863	19.1754	3.97292	20.4619	2.19549	11.5426	10.8053
729	CYB5R3	CYB5R3		31.628	51.8	21	19	14	15	19	2	10	13	16	15	13	21	9	10	18	15	14	14	14	9	12	14	14	19	22	18	28	10	21.4176	18.9486	12.4349	16.1274	19.277	2.25289	9.75479	20.4874	16.1004	12.9912	12.464	20.8578	10.2309	10.9774	15.982	13.5066
1808	DLST	DLST		48.755	34.7	13	13	15	11	12	30	17	11	12	14	11	18	10	19	12	12	14	13	12	21	16	14	16	17	15	16	16	7	13.2585	12.9648	13.3232	11.8268	12.1749	33.7934	16.5831	17.3355	12.0753	12.1251	10.5464	17.8782	11.3677	20.8571	10.6547	10.8053
2470	SLC25A3	SLC25A3		39.958	31.6	11	14	21	23	10	4	9	7	11	16	15	27	8	28	19	15	8	12	10	7	11	9	14	15	16	17	15	6	11.2187	13.9621	18.6524	24.7287	10.1458	4.50579	8.77931	11.0317	11.069	13.8573	14.3815	26.8172	9.09417	30.7368	16.8699	13.5066
2291	HSPE1	HSPE1		10.932	73.5	14	18	11	8	14	12	24	9	13	25	17	16	3	12	16	13	11	11	9	33	16	24	20	18	17	22	15	6	14.2784	17.9513	9.77032	8.60129	14.2041	13.5174	23.4115	14.1836	13.0816	21.652	16.2991	15.8917	3.41032	13.1729	14.2063	11.7057
268	CASQ2	CASQ2		46.435	30.1	2	2	23	45	0	24	15	1	20	0	0	45	17	44	0	0	3	32	33	2	25	0	0	0	0	18	0	8	2.03977	1.99459	20.4288	48.3823	0	27.0347	14.6322	1.57596	20.1255	0	0	44.6954	19.3251	48.3007	0	0
1958	ATP5PO	ATP5PO		23.277	66.7	10	13	21	12	8	29	15	6	9	16	9	23	9	21	11	13	9	11	9	14	15	15	17	18	18	10	12	5	10.1989	12.9648	18.6524	12.9019	8.11663	32.6669	14.6322	9.45575	9.05646	13.8573	8.62891	22.8443	10.2309	23.0526	9.7668	11.7057
2534	DST	DST		306.75	45.8	25	22	1	1	0	0	0	0	13	53	0	1	0	0	136	138	0	0	0	2	3	3	3	1	0	2	0	0	25.4972	21.9405	0.888211	1.07516	0	0	0	0	13.0816	45.9021	0	0.993231	0	0	120.753	124.261
1757	SERPINB6	SERPINB6		42.621	51.9	14	16	19	15	21	11	11	14	16	9	14	15	12	11	15	19	19	24	13	11	17	5	30	19	21	19	21	8	14.2784	15.9567	16.876	16.1274	21.3062	12.3909	10.7303	22.0634	16.1004	7.7947	13.4227	14.8985	13.6413	12.0752	13.3184	17.1084
2954	EEA1	EEA1		162.46	41.2	22	22	14	4	13	5	25	7	21	20	19	6	3	2	16	21	4	7	11	55	27	16	14	21	24	18	20	4	22.4375	21.9405	12.4349	4.30065	13.1895	5.63223	24.387	11.0317	21.1317	17.3216	18.2166	5.95939	3.41032	2.19549	14.2063	18.9093
1277	MMP9	MMP9		78.457	44.8	0	0	0	69	14	2	0	66	0	13	47	8	32	2	0	6	36	22	1	0	9	22	0	6	1	39	29	22	0	0	0	74.1861	14.2041	2.25289	0	104.013	0	11.259	45.0621	7.94585	36.3767	2.19549	0	5.40265
1109	ALDOC	ALDOC		39.455	59.1	14	15	19	20	17	16	16	8	20	22	15	16	17	18	15	19	9	24	14	11	12	6	17	13	24	18	6	6	14.2784	14.9594	16.876	21.5032	17.2478	18.0231	15.6077	12.6077	20.1255	19.0537	14.3815	15.8917	19.3251	19.7594	13.3184	17.1084
561	CBR3	CBR3		30.85	72.6	27	23	20	3	34	5	14	5	25	20	18	4	12	3	12	12	12	18	16	17	12	12	32	30	20	9	6	8	27.5369	22.9378	17.7642	3.22548	34.4957	5.63223	13.6567	7.87979	25.1568	17.3216	17.2578	3.97292	13.6413	3.29323	10.6547	10.8053
2527	FKBP4	FKBP4		51.804	72.3	20	20	14	1	17	13	23	2	11	40	21	4	6	1	24	31	5	8	5	50	17	15	30	17	20	7	11	2	20.3977	19.9459	12.4349	1.07516	17.2478	14.6438	22.436	3.15192	11.069	34.6431	20.1341	3.97292	6.82063	1.09774	21.3094	27.9137
2558	YWHAH	YWHAH		28.218	45.9	16	16	9	5	20	7	13	11	12	29	20	6	8	6	26	23	16	11	12	20	18	17	21	18	14	14	21	11	16.3182	15.9567	7.9939	5.37581	20.2916	7.88512	12.6812	17.3355	12.0753	25.1163	19.1754	5.95939	9.09417	6.58646	23.0852	20.7101
252	PSMA7;PSMA8	PSMA7;PSMA8		27.887	56.9	14	16	13	4	20	12	14	3	14	30	19	10	7	5	17	19	15	6	10	23	17	20	16	22	26	23	17	6	14.2784	15.9567	11.5467	4.30065	20.2916	13.5174	13.6567	4.72787	14.0878	25.9823	18.2166	9.93231	7.9574	5.48872	15.0941	17.1084
1904	NAMPT	NAMPT		55.52	43.4	27	27	18	5	14	2	9	12	22	34	20	1	10	0	21	23	10	5	2	18	18	18	18	19	27	4	21	4	27.5369	26.927	15.9878	5.37581	14.2041	2.25289	8.77931	18.9115	22.138	29.4467	19.1754	0.993231	11.3677	0	18.6457	20.7101
1797	ATP5F1C	ATP5F1C		32.881	33.7	16	12	20	20	17	25	14	4	10	7	10	22	10	17	6	10	11	17	9	11	13	15	15	15	19	11	11	7	16.3182	11.9675	17.7642	21.5032	17.2478	28.1612	13.6567	6.30383	10.0627	6.06255	9.58768	21.8511	11.3677	18.6616	5.32734	9.00441
2242	DEFA3;DEFA1	DEFA3;DEFA1		10.245	26.6	9	9	10	32	18	3	10	23	7	14	22	9	19	9	11	19	24	18	10	13	9	20	8	11	10	30	21	15	9.17898	8.97566	8.88211	34.4052	18.2624	3.37934	9.75479	36.247	7.04391	12.1251	21.0929	8.93908	21.5987	9.87969	9.7668	17.1084
5061	PKP3	PKP3		88.654	50.6	25	23	38	0	5	1	18	1	20	30	8	0	1	0	38	45	2	0	0	44	29	49	11	4	13	0	1	0	25.4972	22.9378	33.752	0	5.07289	1.12645	17.5586	1.57596	20.1255	25.9823	7.67014	0	1.13677	0	33.7398	40.5198
576	FLOT1	FLOT1		47.355	62.5	5	8	5	19	16	15	14	16	8	14	16	9	8	12	18	14	29	19	17	21	14	15	14	15	19	23	28	12	5.09943	7.97836	4.44105	20.4281	16.2333	16.8967	13.6567	25.2153	8.05019	12.1251	15.3403	8.93908	9.09417	13.1729	15.982	12.6062
2079	BCAP31	BCAP31		27.991	46.7	12	16	13	6	7	1	9	11	19	25	26	0	8	0	16	18	11	11	7	16	18	26	23	23	23	24	33	6	12.2386	15.9567	11.5467	6.45097	7.10205	1.12645	8.77931	17.3355	19.1192	21.652	24.928	0	9.09417	0	14.2063	16.2079
4029	SUCLG2	SUCLG2		46.51	42.6	20	20	17	8	18	18	11	7	15	10	18	10	10	8	11	11	12	15	12	13	15	14	23	24	23	19	14	4	20.3977	19.9459	15.0996	8.60129	18.2624	20.276	10.7303	11.0317	15.0941	8.66078	17.2578	9.93231	11.3677	8.78195	9.7668	9.90485
60	COL6A6	COL6A6		247.17	19.1	41	33	0	46	0	0	0	3	33	1	19	7	70	2	0	0	7	49	33	0	0	1	15	1	1	28	1	25	41.8153	32.9107	0	49.4574	0	0	0	4.72787	33.207	0.866078	18.2166	6.95262	79.574	2.19549	0	0
1581	PTBP1	PTBP1		57.221	27.3	16	19	14	0	18	12	15	4	11	25	22	4	10	4	22	22	14	11	9	25	13	20	23	26	32	4	24	2	16.3182	18.9486	12.4349	0	18.2624	13.5174	14.6322	6.30383	11.069	21.652	21.0929	3.97292	11.3677	4.39097	19.5336	19.8097
2339	RPS4X;RPS4Y2	RPS4X;RPS4Y2		29.597	50.2	10	13	15	4	17	6	9	5	11	27	22	7	10	7	24	17	8	12	9	15	17	27	28	25	20	15	16	4	10.1989	12.9648	13.3232	4.30065	17.2478	6.75868	8.77931	7.87979	11.069	23.3841	21.0929	6.95262	11.3677	7.6842	21.3094	15.3075
2466	CYCS	CYCS		11.749	44.8	16	15	21	14	11	19	17	4	12	12	13	22	8	18	12	15	9	15	14	22	13	16	19	12	13	13	12	5	16.3182	14.9594	18.6524	15.0523	11.1604	21.4025	16.5831	6.30383	12.0753	10.3929	12.464	21.8511	9.09417	19.7594	10.6547	13.5066
2661	EFEMP1	EFEMP1		53.722	47	31	33	3	11	24	2	2	13	24	10	12	8	14	8	21	21	23	20	22	5	10	9	10	23	5	14	20	20	31.6165	32.9107	2.66463	11.8268	24.3499	2.25289	1.95096	20.4874	24.1506	8.66078	11.5052	7.94585	15.9148	8.78195	18.6457	18.9093
4831	CYB5R1	CYB5R1		34.094	42	8	11	18	9	7	24	12	3	10	19	9	31	7	30	28	24	5	16	12	7	13	11	15	8	8	6	11	3	8.15909	10.9702	15.9878	9.67645	7.10205	27.0347	11.7058	4.72787	10.0627	16.4555	8.62891	30.7902	7.9574	32.9323	24.8609	21.6106
3007	SF3A1	SF3A1		88.885	38.5	15	15	8	1	15	6	27	3	16	33	16	2	3	2	25	29	11	6	2	47	12	17	16	15	46	2	22	0	15.2983	14.9594	7.10568	1.07516	15.2187	6.75868	26.3379	4.72787	16.1004	28.5806	15.3403	1.98646	3.41032	2.19549	22.1973	26.1128
4771	CRNN	CRNN		53.533	62.6	0	0	90	1	13	12	44	14	0	4	42	1	40	0	0	9	14	3	0	20	62	8	0	0	51	0	5	1	0	0	79.939	1.07516	13.1895	13.5174	42.9211	22.0634	0	3.46431	40.2682	0.993231	45.4709	0	0	8.10397
1339	EPB42	EPB42		69.455	45.1	1	1	13	7	18	3	9	19	12	24	29	14	14	6	6	1	60	17	21	4	3	31	13	3	12	23	27	21	1.01989	0.997295	11.5467	7.52613	18.2624	3.37934	8.77931	29.9432	12.0753	20.7859	27.8043	13.9052	15.9148	6.58646	5.32734	0.900441
1226	VCAN	VCAN		265.05	9.5	9	9	2	2	37	1	9	8	3	21	17	2	3	0	19	17	4	15	19	11	31	29	20	30	2	41	45	4	9.17898	8.97566	1.77642	2.15032	37.5394	1.12645	8.77931	12.6077	3.01882	18.1876	16.2991	1.98646	3.41032	0	16.8699	15.3075
2772	DCTN2	DCTN2		44.23	45.9	23	22	12	1	14	20	19	3	21	21	15	4	1	10	23	23	11	11	7	34	19	19	17	20	16	0	24	6	23.4574	21.9405	10.6585	1.07516	14.2041	22.5289	18.5341	4.72787	21.1317	18.1876	14.3815	3.97292	1.13677	10.9774	20.4215	20.7101
1464	ACO1;PDE2A	ACO1;PDE2A		98.398	40.2	42	49	11	7	18	5	6	9	37	7	17	1	8	2	17	18	9	14	10	4	19	3	23	15	19	16	20	5	42.8352	48.8675	9.77032	7.52613	18.2624	5.63223	5.85288	14.1836	37.2321	6.06255	16.2991	0.993231	9.09417	2.19549	15.0941	16.2079
1792	PSMC2	PSMC2		48.633	62.6	9	13	13	8	15	13	14	7	13	27	15	8	6	7	23	23	13	9	13	18	22	19	22	18	27	7	15	6	9.17898	12.9648	11.5467	8.60129	15.2187	14.6438	13.6567	11.0317	13.0816	23.3841	14.3815	7.94585	6.82063	7.6842	20.4215	20.7101
1949	CAPZA2	CAPZA2		32.949	79.4	12	8	13	14	15	28	9	4	10	14	16	14	9	18	11	10	12	19	14	8	12	3	23	15	20	17	20	7	12.2386	7.97836	11.5467	15.0523	15.2187	31.5405	8.77931	6.30383	10.0627	12.1251	15.3403	13.9052	10.2309	19.7594	9.7668	9.00441
3156	PDLIM3	PDLIM3		39.232	56.3	1	2	28	21	1	39	24	1	17	0	0	54	19	56	2	1	9	34	36	5	12	0	0	2	2	0	2	16	1.01989	1.99459	24.8699	22.5784	1.01458	43.9314	23.4115	1.57596	17.1066	0	0	53.6345	21.5987	61.4736	1.77578	0.900441
4388	RAB1B;RAB1C	RAB1B;RAB1C		22.171	62.7	16	18	13	10	20	5	9	10	15	27	19	7	11	3	22	27	15	15	5	11	10	21	26	20	18	9	14	8	16.3182	17.9513	11.5467	10.7516	20.2916	5.63223	8.77931	15.7596	15.0941	23.3841	18.2166	6.95262	12.5045	3.29323	19.5336	24.3119
905	ATP1B1	ATP1B1		34.893	37.9	16	14	18	21	21	7	7	2	15	24	24	21	4	18	2	3	1	24	12	4	8	7	33	27	8	21	11	4	16.3182	13.9621	15.9878	22.5784	21.3062	7.88512	6.82836	3.15192	15.0941	20.7859	23.0104	20.8578	4.54709	19.7594	1.77578	2.70132
4778	GRHPR	GRHPR		35.668	47.9	15	19	17	6	13	18	14	3	14	7	16	14	11	13	17	17	9	14	15	13	15	9	22	18	25	10	15	8	15.2983	18.9486	15.0996	6.45097	13.1895	20.276	13.6567	4.72787	14.0878	6.06255	15.3403	13.9052	12.5045	14.2707	15.0941	15.3075
4532	APMAP	APMAP		46.48	34.1	24	25	3	14	20	0	6	29	26	16	15	0	10	1	19	19	18	7	5	7	16	13	22	11	19	30	21	12	24.4773	24.9324	2.66463	15.0523	20.2916	0	5.85288	45.7028	26.1631	13.8573	14.3815	0	11.3677	1.09774	16.8699	17.1084
504	NDUFS2	NDUFS2		51.851	44.4	9	10	25	30	8	4	9	0	8	11	11	24	3	24	10	10	2	12	6	2	12	9	27	17	15	22	11	1	9.17898	9.97295	22.2053	32.2548	8.11663	4.50579	8.77931	0	8.05019	9.52686	10.5464	23.8375	3.41032	26.3458	8.87891	9.00441
4756	SUCLA2	SUCLA2		48.039	40.8	13	15	22	19	10	21	19	7	11	8	9	22	11	26	14	13	6	18	15	9	12	18	15	13	9	7	12	5	13.2585	14.9594	19.5406	20.4281	10.1458	23.6554	18.5341	11.0317	11.069	6.92863	8.62891	21.8511	12.5045	28.5413	12.4305	11.7057
290	ARPC1B	ARPC1B		40.949	51.9	12	12	4	6	13	2	2	5	9	27	21	4	8	2	26	24	18	5	5	9	15	17	18	24	51	21	27	7	12.2386	11.9675	3.55284	6.45097	13.1895	2.25289	1.95096	7.87979	9.05646	23.3841	20.1341	3.97292	9.09417	2.19549	23.0852	21.6106
2256	PSMA6	PSMA6		27.399	49.6	19	16	16	5	20	6	10	5	16	30	20	6	5	4	16	16	15	10	6	22	25	22	18	19	19	14	16	3	19.3778	15.9567	14.2114	5.37581	20.2916	6.75868	9.75479	7.87979	16.1004	25.9823	19.1754	5.95939	5.68386	4.39097	14.2063	14.4071
2741	ILK	ILK	ILK	51.419	44.2	18	15	15	9	25	0	3	12	14	19	18	5	16	1	15	15	29	11	15	6	12	19	22	31	18	4	25	8	18.358	14.9594	13.3232	9.67645	25.3645	0	2.92644	18.9115	14.0878	16.4555	17.2578	4.96615	18.1883	1.09774	13.3184	13.5066
3106	HNRNPUL2	HNRNPUL2		85.104	34.9	14	16	5	0	16	8	14	0	10	28	21	3	2	2	29	30	9	7	2	28	20	18	22	22	50	4	18	1	14.2784	15.9567	4.44105	0	16.2333	9.01157	13.6567	0	10.0627	24.2502	20.1341	2.97969	2.27354	2.19549	25.7488	27.0132
2279	RAP1B	RAP1B		18.778	41.8	10	8	6	10	22	10	12	7	6	24	20	8	11	6	14	14	15	14	11	17	15	17	20	21	27	9	26	10	10.1989	7.97836	5.32926	10.7516	22.3207	11.2645	11.7058	11.0317	6.03764	20.7859	19.1754	7.94585	12.5045	6.58646	12.4305	12.6062
4940	NSFL1C	NSFL1C		40.572	58.4	13	17	12	6	11	21	28	6	14	19	11	6	9	3	20	23	17	9	6	44	18	20	11	17	26	0	8	7	13.2585	16.954	10.6585	6.45097	11.1604	23.6554	27.3134	9.45575	14.0878	16.4555	10.5464	5.95939	10.2309	3.29323	17.7578	20.7101
848	AMBP	AMBP		38.999	58	36	32	13	7	24	6	17	16	28	5	13	5	21	6	5	8	25	8	16	8	11	5	11	19	6	12	16	24	36.7159	31.9135	11.5467	7.52613	24.3499	6.75868	16.5831	25.2153	28.1757	4.33039	12.464	4.96615	23.8722	6.58646	4.43945	7.20353
596	TOMM70	TOMM70		67.454	57.4	18	16	16	5	9	20	7	3	13	22	16	17	3	13	25	22	6	11	6	14	13	28	30	20	17	0	18	1	18.358	15.9567	14.2114	5.37581	9.13121	22.5289	6.82836	4.72787	13.0816	19.0537	15.3403	16.8849	3.41032	14.2707	22.1973	19.8097
966	NPM1	NPM1		29.464	52.5	18	20	10	1	18	9	19	5	21	19	15	6	5	6	14	14	13	8	8	32	19	22	19	20	30	10	13	2	18.358	19.9459	8.88211	1.07516	18.2624	10.138	18.5341	7.87979	21.1317	16.4555	14.3815	5.95939	5.68386	6.58646	12.4305	12.6062
2920	KPNB1	KPNB1		97.169	27.7	11	13	15	7	13	3	4	6	12	24	18	9	10	4	23	20	16	14	9	8	22	14	20	16	29	17	19	8	11.2187	12.9648	13.3232	7.52613	13.1895	3.37934	3.90192	9.45575	12.0753	20.7859	17.2578	8.93908	11.3677	4.39097	20.4215	18.0088
648	NDUFA10	NDUFA10		40.75	41.4	7	3	31	26	12	25	11	1	6	10	9	30	9	28	5	6	7	15	12	0	11	4	14	14	17	13	12	2	7.1392	2.99189	27.5345	27.9542	12.1749	28.1612	10.7303	1.57596	6.03764	8.66078	8.62891	29.7969	10.2309	30.7368	4.43945	5.40265
335	PHGDH	PHGDH		56.65	37.9	24	26	10	2	36	2	8	7	18	8	34	0	8	0	10	7	20	22	9	15	8	4	59	34	14	2	5	6	24.4773	25.9297	8.88211	2.15032	36.5248	2.25289	7.80383	11.0317	18.1129	6.92863	32.5981	0	9.09417	0	8.87891	6.30309
4572	PDLIM7	PDLIM7		49.844	54.7	8	12	8	3	12	8	9	8	14	14	12	8	11	7	24	15	33	12	11	11	11	20	14	34	10	7	28	16	8.15909	11.9675	7.10568	3.22548	12.1749	9.01157	8.77931	12.6077	14.0878	12.1251	11.5052	7.94585	12.5045	7.6842	21.3094	13.5066
3044	ZYX	ZYX		61.277	48.8	12	10	3	0	14	7	17	4	10	30	13	5	4	5	27	27	21	11	6	47	13	14	14	27	19	1	22	15	12.2386	9.97295	2.66463	0	14.2041	7.88512	16.5831	6.30383	10.0627	25.9823	12.464	4.96615	4.54709	5.48872	23.9731	24.3119
4638	SEPT11	SEPTIN11		49.398	49.4	23	17	8	5	18	6	11	5	9	18	16	3	10	0	26	13	18	21	10	14	16	6	15	19	40	3	33	9	23.4574	16.954	7.10568	5.37581	18.2624	6.75868	10.7303	7.87979	9.05646	15.5894	15.3403	2.97969	11.3677	0	23.0852	11.7057
229	HSPB6	HSPB6		17.135	55.6	10	10	25	22	6	19	16	11	18	0	6	30	16	24	5	8	12	21	18	10	16	1	8	10	14	6	7	12	10.1989	9.97295	22.2053	23.6536	6.08747	21.4025	15.6077	17.3355	18.1129	0	5.75261	29.7969	18.1883	26.3458	4.43945	7.20353
298	ZNF185	ZNF185		73.525	61.1	20	20	36	0	4	8	36	2	17	10	17	0	12	0	27	27	0	0	0	71	31	21	4	7	25	0	0	0	20.3977	19.9459	31.9756	0	4.05832	9.01157	35.1173	3.15192	17.1066	8.66078	16.2991	0	13.6413	0	23.9731	24.3119
2606	ARHGAP1	ARHGAP1		50.435	40.8	16	18	7	0	19	1	10	4	10	14	17	1	10	1	49	47	13	6	12	15	17	13	21	19	19	10	16	7	16.3182	17.9513	6.21747	0	19.277	1.12645	9.75479	6.30383	10.0627	12.1251	16.2991	0.993231	11.3677	1.09774	43.5066	42.3207
3378	HSDL2	HSDL2		45.394	46.7	9	15	21	13	12	21	12	2	11	8	10	29	10	28	3	3	10	16	18	11	12	11	11	15	14	8	10	4	9.17898	14.9594	18.6524	13.9771	12.1749	23.6554	11.7058	3.15192	11.069	6.92863	9.58768	28.8037	11.3677	30.7368	2.66367	2.70132
1224	MYH8	MYH8		222.76	67.3	0	0	3	13	0	224	4	0	0	0	0	5	3	1	0	0	0	6	29	2	37	0	0	0	0	22	1	1	0	0	2.66463	13.9771	0	252.324	3.90192	0	0	0	0	4.96615	3.41032	1.09774	0	0
1201	CKMT1A	CKMT1A		47.036	47.7	22	27	16	0	18	4	21	1	25	19	25	0	0	0	32	28	0	10	0	25	14	29	35	19	16	9	0	0	22.4375	26.927	14.2114	0	18.2624	4.50579	20.4851	1.57596	25.1568	16.4555	23.9692	0	0	0	28.4125	25.2123
1807	SERPINF1	SERPINF1		46.312	34.2	24	21	7	4	29	7	16	15	18	8	8	4	19	4	15	12	14	8	19	13	14	20	8	14	9	14	17	26	24.4773	20.9432	6.21747	4.30065	29.4228	7.88512	15.6077	23.6394	18.1129	6.92863	7.67014	3.97292	21.5987	4.39097	13.3184	10.8053
1255	CD59	CD59		14.177	28.1	11	15	7	15	17	12	15	9	14	15	17	9	9	6	9	11	21	13	14	18	10	17	15	17	14	19	18	14	11.2187	14.9594	6.21747	16.1274	17.2478	13.5174	14.6322	14.1836	14.0878	12.9912	16.2991	8.93908	10.2309	6.58646	7.99102	9.90485
2610	TGM3	TGM3		76.631	49.9	9	12	132	2	3	6	52	6	3	0	29	0	5	0	0	11	15	1	0	21	79	0	0	0	17	0	0	2	9.17898	11.9675	117.244	2.15032	3.04374	6.75868	50.7249	9.45575	3.01882	0	27.8043	0	5.68386	0	0	9.90485
1648	MARCKS	MARCKS		31.554	51.8	15	17	8	4	12	14	33	3	9	30	11	5	4	2	17	23	4	11	10	48	10	22	10	22	19	2	17	2	15.2983	16.954	7.10568	4.30065	12.1749	15.7702	32.1908	4.72787	9.05646	25.9823	10.5464	4.96615	4.54709	2.19549	15.0941	20.7101
1905	AFM	AFM		69.068	34.1	20	22	10	12	20	1	17	14	18	6	23	4	23	3	1	2	22	12	21	11	16	12	7	15	13	25	13	29	20.3977	21.9405	8.88211	12.9019	20.2916	1.12645	16.5831	22.0634	18.1129	5.19647	22.0517	3.97292	26.1458	3.29323	0.887891	1.80088
1853	EIF2S3;EIF2S3B	EIF2S3;EIF2S3B		51.109	51.3	17	11	13	3	17	7	11	6	6	28	21	5	1	5	29	23	6	5	6	17	15	23	23	22	18	14	19	2	17.3381	10.9702	11.5467	3.22548	17.2478	7.88512	10.7303	9.45575	6.03764	24.2502	20.1341	4.96615	1.13677	5.48872	25.7488	20.7101
1928	NSF	NSF		82.593	47.8	13	11	10	3	28	6	3	6	15	19	22	3	5	3	22	27	10	15	4	13	12	15	36	27	30	1	21	1	13.2585	10.9702	8.88211	3.22548	28.4082	6.75868	2.92644	9.45575	15.0941	16.4555	21.0929	2.97969	5.68386	3.29323	19.5336	24.3119
2580	GFPT1	GFPT1		76.758	55.4	0	1	0	0	58	0	0	0	1	16	38	0	1	1	4	10	0	25	0	1	7	7	107	41	18	31	6	0	0	0.997295	0	0	58.8456	0	0	0	1.00627	13.8573	36.4332	0	1.13677	1.09774	3.55156	9.00441
2307	YWHAG	YWHAG		28.302	52.2	11	9	7	6	9	13	13	13	9	17	12	14	6	12	24	21	9	11	10	20	19	10	14	14	16	14	16	7	11.2187	8.97566	6.21747	6.45097	9.13121	14.6438	12.6812	20.4874	9.05646	14.7233	11.5052	13.9052	6.82063	13.1729	21.3094	18.9093
2536	CAV1	CAV1		20.471	54.5	15	15	12	8	10	10	12	22	16	14	13	9	16	11	16	13	19	13	14	13	13	12	10	12	9	7	19	11	15.2983	14.9594	10.6585	8.60129	10.1458	11.2645	11.7058	34.6711	16.1004	12.1251	12.464	8.93908	18.1883	12.0752	14.2063	11.7057
911	ITGB2	ITGB2		84.781	40.7	3	7	0	33	13	1	2	40	2	12	27	1	9	3	2	8	26	13	3	15	17	11	5	9	31	39	36	4	3.05966	6.98107	0	35.4803	13.1895	1.12645	1.95096	63.0383	2.01255	10.3929	25.8867	0.993231	10.2309	3.29323	1.77578	7.20353
979	GPX1	GPX1		22.088	65.5	13	13	8	11	22	6	8	5	14	10	17	4	10	3	11	10	18	17	11	9	22	11	19	15	24	18	23	13	13.2585	12.9648	7.10568	11.8268	22.3207	6.75868	7.80383	7.87979	14.0878	8.66078	16.2991	3.97292	11.3677	3.29323	9.7668	9.00441
1906	PSMC4	PSMC4		47.366	48.1	13	14	13	5	21	10	13	7	18	22	9	5	5	2	16	21	12	9	9	34	15	18	16	15	20	5	14	9	13.2585	13.9621	11.5467	5.37581	21.3062	11.2645	12.6812	11.0317	18.1129	19.0537	8.62891	4.96615	5.68386	2.19549	14.2063	18.9093
4999	GSTK1	GSTK1		25.497	42.5	17	16	11	5	14	5	7	2	12	25	14	10	7	11	19	19	10	8	5	7	16	11	22	20	23	11	21	3	17.3381	15.9567	9.77032	5.37581	14.2041	5.63223	6.82836	3.15192	12.0753	21.652	13.4227	9.93231	7.9574	12.0752	16.8699	17.1084
880	HRG	HRG		59.578	27.4	22	20	4	6	25	2	10	16	25	5	28	4	23	2	3	2	16	6	12	17	6	18	8	12	17	20	11	26	22.4375	19.9459	3.55284	6.45097	25.3645	2.25289	9.75479	25.2153	25.1568	4.33039	26.8455	3.97292	26.1458	2.19549	2.66367	1.80088
2265	RAB2A;RAB2B	RAB2A;RAB2B		23.545	75.9	12	9	12	3	27	6	7	9	10	19	24	4	4	4	25	25	8	12	6	11	17	17	36	18	19	7	18	6	12.2386	8.97566	10.6585	3.22548	27.3936	6.75868	6.82836	14.1836	10.0627	16.4555	23.0104	3.97292	4.54709	4.39097	22.1973	22.511
4728	VAPA	VAPA		27.893	43.8	12	9	8	2	9	6	17	2	11	24	14	14	8	13	20	19	9	8	11	20	20	14	13	16	14	3	18	6	12.2386	8.97566	7.10568	2.15032	9.13121	6.75868	16.5831	3.15192	11.069	20.7859	13.4227	13.9052	9.09417	14.2707	17.7578	17.1084
2735	MFAP5	MFAP5		18.608	34.4	9	10	12	12	14	7	5	7	11	0	20	16	14	15	3	5	48	25	19	1	4	5	10	8	5	20	11	21	9.17898	9.97295	10.6585	12.9019	14.2041	7.88512	4.8774	11.0317	11.069	0	19.1754	15.8917	15.9148	16.4661	2.66367	4.5022
3358	OLFML1	OLFML1		45.95	50.2	32	30	10	12	25	0	11	8	29	0	19	6	39	3	0	0	19	15	15	2	7	3	9	12	14	14	24	25	32.6364	29.9189	8.88211	12.9019	25.3645	0	10.7303	12.6077	29.1819	0	18.2166	5.95939	44.3341	3.29323	0	0
4101	VPS35	VPS35		91.706	28	20	18	12	0	16	0	3	4	13	22	25	0	5	0	20	21	12	6	7	7	13	19	31	24	22	21	17	4	20.3977	17.9513	10.6585	0	16.2333	0	2.92644	6.30383	13.0816	19.0537	23.9692	0	5.68386	0	17.7578	18.9093
1282	UQCRB	UQCRB		13.53	71.2	8	7	21	28	8	22	9	2	10	8	11	21	5	19	8	9	7	13	9	7	7	12	12	12	10	17	5	7	8.15909	6.98107	18.6524	30.1045	8.11663	24.7818	8.77931	3.15192	10.0627	6.92863	10.5464	20.8578	5.68386	20.8571	7.10313	8.10397
2356	GNB1;GNB3	GNB1;GNB3		36.297	50.6	20	21	12	0	16	8	5	5	9	18	14	3	11	2	18	10	16	8	8	2	15	13	22	21	30	14	28	7	20.3977	20.9432	10.6585	0	16.2333	9.01157	4.8774	7.87979	9.05646	15.5894	13.4227	2.97969	12.5045	2.19549	15.982	9.00441
2600	DPT	DPT		24.005	40.3	21	18	14	16	20	4	9	15	15	2	17	12	19	9	4	3	23	14	18	2	11	4	9	14	13	23	17	19	21.4176	17.9513	12.4349	17.2026	20.2916	4.50579	8.77931	23.6394	15.0941	1.73216	16.2991	11.9188	21.5987	9.87969	3.55156	2.70132
859	FTL	FTL		20.019	43.4	18	16	5	1	12	5	12	7	14	8	12	14	12	11	16	14	8	4	12	16	39	11	9	14	17	25	19	16	18.358	15.9567	4.44105	1.07516	12.1749	5.63223	11.7058	11.0317	14.0878	6.92863	11.5052	13.9052	13.6413	12.0752	14.2063	12.6062
1755	CTNNB1	CTNNB1		85.496	43.3	22	20	14	0	14	0	6	2	19	34	22	1	2	0	20	18	4	7	4	9	10	11	48	25	22	14	17	1	22.4375	19.9459	12.4349	0	14.2041	0	5.85288	3.15192	19.1192	29.4467	21.0929	0.993231	2.27354	0	17.7578	16.2079
2393	YBX1	YBX1		35.924	51.2	7	11	16	2	4	23	36	1	5	27	7	5	0	1	35	21	0	2	1	67	7	15	14	17	19	0	11	0	7.1392	10.9702	14.2114	2.15032	4.05832	25.9083	35.1173	1.57596	5.03137	23.3841	6.71137	4.96615	0	1.09774	31.0762	18.9093
3440	MYH14	MYH14		227.87	40.8	18	14	31	6	17	3	2	2	12	3	31	14	4	14	6	5	1	15	3	2	14	4	61	17	28	30	4	2	18.358	13.9621	27.5345	6.45097	17.2478	3.37934	1.95096	3.15192	12.0753	2.59823	29.7218	13.9052	4.54709	15.3684	5.32734	4.5022
1637	SERPINB3	SERPINB3		44.564	51	41	39	19	0	5	4	20	6	38	21	36	0	2	0	13	14	2	0	0	38	36	12	2	9	4	0	17	0	41.8153	38.8945	16.876	0	5.07289	4.50579	19.5096	9.45575	38.2384	18.1876	34.5156	0	2.27354	0	11.5426	12.6062
2407	HIST2H3A;H3F3A;HIST1H3A;HIST3H3;H3F3C	H3C15;H3-3A;H3C1;H3-4;H3-5		15.388	36	8	9	12	12	9	8	9	17	13	16	17	8	12	9	7	9	20	14	11	4	13	14	18	10	11	28	20	9	8.15909	8.97566	10.6585	12.9019	9.13121	9.01157	8.77931	26.7913	13.0816	13.8573	16.2991	7.94585	13.6413	9.87969	6.21524	8.10397
4688	UGGT1	UGGT1		174.97	28.9	12	4	4	3	20	0	2	3	3	29	22	3	2	0	23	20	4	6	2	2	10	20	33	34	33	31	28	0	12.2386	3.98918	3.55284	3.22548	20.2916	0	1.95096	4.72787	3.01882	25.1163	21.0929	2.97969	2.27354	0	20.4215	18.0088
1369	DDX5	DDX5		60.563	49.7	14	13	14	1	15	5	12	2	11	32	13	3	3	1	30	29	8	8	3	22	17	17	17	18	30	4	15	0	14.2784	12.9648	12.4349	1.07516	15.2187	5.63223	11.7058	3.15192	11.069	27.7145	12.464	2.97969	3.41032	1.09774	26.6367	26.1128
3043	RAB11B;RAB11A	RAB11B;RAB11A		24.488	50.9	14	13	9	6	17	9	17	15	9	14	18	4	5	1	12	18	16	8	9	23	16	16	17	16	20	8	20	9	14.2784	12.9648	7.9939	6.45097	17.2478	10.138	16.5831	23.6394	9.05646	12.1251	17.2578	3.97292	5.68386	1.09774	10.6547	16.2079
5050	RTCB	RTCB		55.21	38.2	15	17	10	2	20	4	8	5	10	23	16	6	3	5	24	20	7	7	5	15	17	20	26	20	30	8	19	0	15.2983	16.954	8.88211	2.15032	20.2916	4.50579	7.80383	7.87979	10.0627	19.9198	15.3403	5.95939	3.41032	5.48872	21.3094	18.0088
2100	CNN1	CNN1		33.17	61.6	10	14	4	1	18	1	4	8	22	0	24	10	8	6	9	3	68	11	6	1	6	0	26	32	6	6	13	40	10.1989	13.9621	3.55284	1.07516	18.2624	1.12645	3.90192	12.6077	22.138	0	23.0104	9.93231	9.09417	6.58646	7.99102	2.70132
700	BAG3	BAG3		61.594	67.3	6	5	23	2	1	41	18	0	7	23	3	30	5	28	18	26	2	8	19	35	14	14	4	3	14	0	3	3	6.11932	4.98648	20.4288	2.15032	1.01458	46.1843	17.5586	0	7.04391	19.9198	2.8763	29.7969	5.68386	30.7368	15.982	23.4115
2000	AARS	AARS1		106.81	34.2	9	15	4	0	31	1	9	1	8	22	27	0	1	0	22	22	7	5	6	19	15	9	44	26	33	9	12	4	9.17898	14.9594	3.55284	0	31.4519	1.12645	8.77931	1.57596	8.05019	19.0537	25.8867	0	1.13677	0	19.5336	19.8097
2517	ALDH6A1	ALDH6A1		57.839	54	14	17	8	11	38	13	5	3	12	5	14	13	5	7	3	0	8	18	9	1	3	1	51	28	21	21	9	4	14.2784	16.954	7.10568	11.8268	38.554	14.6438	4.8774	4.72787	12.0753	4.33039	13.4227	12.912	5.68386	7.6842	2.66367	0
3837	HSPH1	HSPH1		92.115	47.3	3	14	9	0	7	3	19	2	6	41	10	0	0	0	49	57	2	1	0	41	19	23	9	14	16	3	13	0	3.05966	13.9621	7.9939	0	7.10205	3.37934	18.5341	3.15192	6.03764	35.5092	9.58768	0	0	0	43.5066	51.3251
1045	CYC1	CYC1		35.422	30.5	9	9	20	27	6	15	10	4	9	9	10	25	6	20	9	11	5	11	10	6	9	8	9	8	9	11	8	6	9.17898	8.97566	17.7642	29.0294	6.08747	16.8967	9.75479	6.30383	9.05646	7.7947	9.58768	24.8308	6.82063	21.9549	7.99102	9.90485
2101	NDUFA8	NDUFA8		20.105	59.3	6	8	18	16	10	16	9	3	8	9	11	18	10	17	6	9	10	13	10	4	10	9	14	14	17	13	11	4	6.11932	7.97836	15.9878	17.2026	10.1458	18.0231	8.77931	4.72787	8.05019	7.7947	10.5464	17.8782	11.3677	18.6616	5.32734	8.10397
201	LAD1	LAD1		57.13	59.4	7	7	20	0	0	10	43	0	7	30	5	0	0	1	46	49	0	0	0	69	5	38	2	3	6	0	0	0	7.1392	6.98107	17.7642	0	0	11.2645	41.9456	0	7.04391	25.9823	4.79384	0	0	1.09774	40.843	44.1216
199	BIN1	BIN1		45.563	46	3	4	20	20	3	41	28	1	11	1	2	28	21	34	0	1	8	28	31	8	13	1	3	3	17	1	6	9	3.05966	3.98918	17.7642	21.5032	3.04374	46.1843	27.3134	1.57596	11.069	0.866078	1.91754	27.8105	23.8722	37.3233	0	0.900441
1435	MX1	MX1		75.519	50.8	0	0	1	2	2	3	8	20	1	47	14	0	0	0	8	6	1	22	0	17	42	112	3	13	10	7	13	0	0	0	0.888211	2.15032	2.02916	3.37934	7.80383	31.5192	1.00627	40.7057	13.4227	0	0	0	7.10313	5.40265
4019	ERO1A;ERO1B	ERO1A;ERO1B		54.392	44.4	7	6	23	0	11	1	5	7	5	29	24	0	4	0	33	39	4	5	0	5	25	17	28	17	20	17	11	1	7.1392	5.98377	20.4288	0	11.1604	1.12645	4.8774	11.0317	5.03137	25.1163	23.0104	0	4.54709	0	29.3004	35.1172
208	DDX3X;DDX3Y;DDX4	DDX3X;DDX3Y;DDX4		73.243	48.9	10	10	16	1	13	6	14	4	7	24	12	2	0	3	32	23	5	2	5	21	17	21	20	23	27	2	17	3	10.1989	9.97295	14.2114	1.07516	13.1895	6.75868	13.6567	6.30383	7.04391	20.7859	11.5052	1.98646	0	3.29323	28.4125	20.7101
1287	ANPEP	ANPEP		109.54	32.2	28	21	3	10	15	0	4	10	19	6	11	0	14	0	12	10	3	20	12	7	6	16	7	25	3	24	64	11	28.5568	20.9432	2.66463	10.7516	15.2187	0	3.90192	15.7596	19.1192	5.19647	10.5464	0	15.9148	0	10.6547	9.00441
1461	CSRP1	CSRP1		20.567	64.8	16	13	8	5	14	7	11	16	9	12	16	4	6	5	10	14	26	15	8	18	16	8	24	23	14	0	21	18	16.3182	12.9648	7.10568	5.37581	14.2041	7.88512	10.7303	25.2153	9.05646	10.3929	15.3403	3.97292	6.82063	5.48872	8.87891	12.6062
1676	HLA-B	HLA-B		40.495	60.5	4	5	11	12	9	8	12	9	5	35	16	4	9	5	6	6	13	13	4	24	8	39	8	22	32	11	16	2	4.07954	4.98648	9.77032	12.9019	9.13121	9.01157	11.7058	14.1836	5.03137	30.3127	15.3403	3.97292	10.2309	5.48872	5.32734	5.40265
2272	RAB14	RAB14		23.897	69.8	16	17	12	3	19	5	8	10	9	24	17	1	4	1	25	27	12	9	3	15	16	15	22	13	23	3	15	6	16.3182	16.954	10.6585	3.22548	19.277	5.63223	7.80383	15.7596	9.05646	20.7859	16.2991	0.993231	4.54709	1.09774	22.1973	24.3119
2885	DSC3	DSC3		99.968	27	26	35	19	0	4	7	21	1	30	33	10	0	0	0	37	38	0	0	0	38	9	19	3	9	8	6	1	0	26.517	34.9053	16.876	0	4.05832	7.88512	20.4851	1.57596	30.1882	28.5806	9.58768	0	0	0	32.852	34.2168
554	SLC25A12	SLC25A12		74.761	32.4	9	9	29	22	2	18	6	1	11	9	6	23	11	23	7	10	1	13	10	0	6	10	11	10	12	7	15	2	9.17898	8.97566	25.7581	23.6536	2.02916	20.276	5.85288	1.57596	11.069	7.7947	5.75261	22.8443	12.5045	25.2481	6.21524	9.00441
4823	PCYOX1	PCYOX1		56.639	42.8	14	13	15	15	15	5	3	13	7	8	25	7	7	7	8	10	15	15	5	1	8	9	23	14	21	22	17	5	14.2784	12.9648	13.3232	16.1274	15.2187	5.63223	2.92644	20.4874	7.04391	6.92863	23.9692	6.95262	7.9574	7.6842	7.10313	9.00441
1316	CD44	CD44		74.387	27.2	17	20	8	4	14	7	15	7	19	17	11	5	3	1	16	14	7	7	5	36	11	19	12	14	19	17	12	6	17.3381	19.9459	7.10568	4.30065	14.2041	7.88512	14.6322	11.0317	19.1192	14.7233	10.5464	4.96615	3.41032	1.09774	14.2063	12.6062
1323	CBR1	CBR1		30.375	78	15	21	18	3	22	6	14	4	16	16	14	1	9	0	14	15	9	12	8	25	15	11	33	15	17	6	7	4	15.2983	20.9432	15.9878	3.22548	22.3207	6.75868	13.6567	6.30383	16.1004	13.8573	13.4227	0.993231	10.2309	0	12.4305	13.5066
1480	PCMT1	PCMT1		24.636	55.9	10	8	14	9	12	16	19	1	12	12	12	13	17	15	8	6	12	20	20	19	13	15	11	11	14	3	7	8	10.1989	7.97836	12.4349	9.67645	12.1749	18.0231	18.5341	1.57596	12.0753	10.3929	11.5052	12.912	19.3251	16.4661	7.10313	5.40265
1821	RBMX;RBMXL2;RBMXL3	RBMX;RBMXL2;RBMXL3		42.331	50.9	11	15	8	0	11	7	14	2	6	29	18	5	4	4	24	20	5	7	1	30	13	18	17	20	26	2	18	0	11.2187	14.9594	7.10568	0	11.1604	7.88512	13.6567	3.15192	6.03764	25.1163	17.2578	4.96615	4.54709	4.39097	21.3094	18.0088
2520	COL7A1	COL7A1		292.26	20.1	22	21	22	0	11	0	10	0	39	7	57	1	2	0	20	23	0	0	0	12	48	23	0	1	14	15	2	0	22.4375	20.9432	19.5406	0	11.1604	0	9.75479	0	39.2447	6.06255	54.6498	0.993231	2.27354	0	17.7578	20.7101
695	AP2A1	AP2A1		105.36	41.2	18	14	7	3	12	1	3	5	10	25	12	3	2	1	23	20	9	5	5	4	15	20	14	21	21	21	36	2	18.358	13.9621	6.21747	3.22548	12.1749	1.12645	2.92644	7.87979	10.0627	21.652	11.5052	2.97969	2.27354	1.09774	20.4215	18.0088
4003	PGM2	PGM2		68.283	49.3	18	18	21	0	11	1	3	5	14	10	20	0	2	1	20	21	17	9	3	2	25	10	24	12	53	19	12	2	18.358	17.9513	18.6524	0	11.1604	1.12645	2.92644	7.87979	14.0878	8.66078	19.1754	0	2.27354	1.09774	17.7578	18.9093
4234	ESYT1	ESYT1		122.85	28.2	15	14	7	6	10	0	4	14	8	28	15	9	9	7	20	20	14	9	5	4	9	9	13	10	30	15	27	2	15.2983	13.9621	6.21747	6.45097	10.1458	0	3.90192	22.0634	8.05019	24.2502	14.3815	8.93908	10.2309	7.6842	17.7578	18.0088
1135	DLAT	DLAT		68.996	18.5	6	7	16	22	7	31	10	1	7	3	7	29	11	24	7	6	6	11	18	7	5	7	14	10	11	8	8	7	6.11932	6.98107	14.2114	23.6536	7.10205	34.9198	9.75479	1.57596	7.04391	2.59823	6.71137	28.8037	12.5045	26.3458	6.21524	5.40265
1194	IMPDH2	IMPDH2		55.804	46.5	15	18	22	2	9	10	11	2	10	23	11	6	3	8	20	22	6	9	4	23	15	11	13	12	28	7	13	4	15.2983	17.9513	19.5406	2.15032	9.13121	11.2645	10.7303	3.15192	10.0627	19.9198	10.5464	5.95939	3.41032	8.78195	17.7578	19.8097
420	PLIN1	PLIN1		55.99	59.2	42	34	2	3	0	0	0	66	25	0	2	2	25	1	0	0	67	20	12	0	0	0	4	0	0	0	0	41	42.8352	33.908	1.77642	3.22548	0	0	0	104.013	25.1568	0	1.91754	1.98646	28.4193	1.09774	0	0
2097	HDGF	HDGF		26.788	75	17	15	1	0	9	4	25	1	11	24	21	0	2	0	30	27	4	5	2	33	18	21	22	12	28	0	11	1	17.3381	14.9594	0.888211	0	9.13121	4.50579	24.387	1.57596	11.069	20.7859	20.1341	0	2.27354	0	26.6367	24.3119
2169	AK2	AK2		24.648	60.7	14	15	9	4	10	9	15	5	12	18	15	6	6	9	17	16	8	9	3	32	15	11	16	13	21	13	13	4	14.2784	14.9594	7.9939	4.30065	10.1458	10.138	14.6322	7.87979	12.0753	15.5894	14.3815	5.95939	6.82063	9.87969	15.0941	14.4071
2058	BCAM	BCAM		67.404	45.1	11	11	13	16	13	9	8	16	9	7	16	6	8	7	4	1	22	18	10	5	9	13	14	17	14	19	24	8	11.2187	10.9702	11.5467	17.2026	13.1895	10.138	7.80383	25.2153	9.05646	6.06255	15.3403	5.95939	9.09417	7.6842	3.55156	0.900441
538	SF3B1	SF3B1		145.83	35.8	3	5	5	0	2	2	0	1	4	47	22	0	0	0	47	44	4	1	0	6	6	16	18	15	58	0	18	0	3.05966	4.98648	4.44105	0	2.02916	2.25289	0	1.57596	4.02509	40.7057	21.0929	0	0	0	41.7309	39.6194
1176	ADH5	ADH5		39.724	38.5	20	19	11	5	15	4	9	4	18	16	17	2	12	1	16	16	14	11	9	4	20	10	21	14	26	7	12	8	20.3977	18.9486	9.77032	5.37581	15.2187	4.50579	8.77931	6.30383	18.1129	13.8573	16.2991	1.98646	13.6413	1.09774	14.2063	14.4071
3025	MAPRE1	MAPRE1		29.999	64.2	8	11	10	0	16	6	21	4	9	23	13	5	7	4	22	13	11	8	5	30	12	19	15	16	27	5	8	6	8.15909	10.9702	8.88211	0	16.2333	6.75868	20.4851	6.30383	9.05646	19.9198	12.464	4.96615	7.9574	4.39097	19.5336	11.7057
4093	PLIN4	PLIN4		140.67	59.4	48	41	4	3	0	13	2	55	30	0	0	18	13	15	0	0	68	9	4	0	0	0	0	0	0	0	0	22	48.9545	40.8891	3.55284	3.22548	0	14.6438	1.95096	86.6777	30.1882	0	0	17.8782	14.778	16.4661	0	0
4943	MACF1	MACF1		614.15	27.4	12	7	1	0	0	0	3	1	5	21	12	0	1	0	94	84	0	0	0	35	4	10	20	8	11	10	15	0	12.2386	6.98107	0.888211	0	0	0	2.92644	1.57596	5.03137	18.1876	11.5052	0	1.13677	0	83.4617	75.637
488	CPNE3	CPNE3		60.13	38.7	19	16	14	2	11	1	3	6	11	17	18	3	11	1	22	26	16	7	5	9	11	17	19	21	27	11	18	0	19.3778	15.9567	12.4349	2.15032	11.1604	1.12645	2.92644	9.45575	11.069	14.7233	17.2578	2.97969	12.5045	1.09774	19.5336	23.4115
925	EIF2S1	EIF2S1		36.112	74.6	10	9	14	3	11	3	7	2	7	30	10	6	4	2	24	30	6	6	3	21	20	20	18	13	26	13	9	2	10.1989	8.97566	12.4349	3.22548	11.1604	3.37934	6.82836	3.15192	7.04391	25.9823	9.58768	5.95939	4.54709	2.19549	21.3094	27.0132
1535	CMA1	CMA1		27.324	45.3	24	27	18	13	20	7	1	0	27	1	12	1	28	2	5	3	8	19	24	0	8	1	23	12	11	23	23	2	24.4773	26.927	15.9878	13.9771	20.2916	7.88512	0.975479	0	27.1694	0.866078	11.5052	0.993231	31.8296	2.19549	4.43945	2.70132
1583	VARS	VARS1		140.47	34.3	13	8	6	2	13	0	2	2	9	22	22	4	5	2	28	19	3	5	2	2	12	20	30	25	44	13	13	3	13.2585	7.97836	5.32926	2.15032	13.1895	0	1.95096	3.15192	9.05646	19.0537	21.0929	3.97292	5.68386	2.19549	24.8609	17.1084
2160	YARS	YARS1		59.143	51.3	13	15	11	0	20	5	6	2	5	29	20	1	2	1	20	25	4	7	5	24	17	13	25	19	25	17	13	0	13.2585	14.9594	9.77032	0	20.2916	5.63223	5.85288	3.15192	5.03137	25.1163	19.1754	0.993231	2.27354	1.09774	17.7578	22.511
1138	COX5B	COX5B		13.696	51.2	7	10	14	24	6	21	11	10	8	3	13	15	6	21	5	8	6	13	5	9	12	7	17	14	11	12	8	4	7.1392	9.97295	12.4349	25.8039	6.08747	23.6554	10.7303	15.7596	8.05019	2.59823	12.464	14.8985	6.82063	23.0526	4.43945	7.20353
2015	TMED10	TMED10		24.976	51.6	8	10	8	6	23	2	5	7	5	11	24	4	4	3	21	21	2	8	5	7	12	22	33	22	16	23	17	2	8.15909	9.97295	7.10568	6.45097	23.3353	2.25289	4.8774	11.0317	5.03137	9.52686	23.0104	3.97292	4.54709	3.29323	18.6457	18.9093
2038	IDH3A	IDH3A		39.591	38.8	3	7	15	14	14	23	15	5	5	9	8	17	4	17	10	7	8	11	11	17	17	8	13	19	17	7	13	5	3.05966	6.98107	13.3232	15.0523	14.2041	25.9083	14.6322	7.87979	5.03137	7.7947	7.67014	16.8849	4.54709	18.6616	8.87891	6.30309
4918	PRPF19	PRPF19		55.18	50	8	11	10	1	18	0	4	3	13	31	19	1	0	0	27	24	7	8	0	6	19	22	17	15	36	7	24	0	8.15909	10.9702	8.88211	1.07516	18.2624	0	3.90192	4.72787	13.0816	26.8484	18.2166	0.993231	0	0	23.9731	21.6106
4338	FAM129A	NIBAN1		103.13	32.2	13	16	5	1	36	1	3	3	8	8	33	3	8	1	8	6	8	15	7	0	9	0	62	46	10	20	8	2	13.2585	15.9567	4.44105	1.07516	36.5248	1.12645	2.92644	4.72787	8.05019	6.92863	31.6393	2.97969	9.09417	1.09774	7.10313	5.40265
2771	CAMK2D	CAMK2D	CAMK2D	54.127	39.5	11	13	10	6	10	8	9	2	19	15	12	15	7	12	11	10	6	14	15	12	17	13	16	20	13	1	20	3	11.2187	12.9648	8.88211	6.45097	10.1458	9.01157	8.77931	3.15192	19.1192	12.9912	11.5052	14.8985	7.9574	13.1729	9.7668	9.00441
1567	PSMA3	PSMA3		27.647	54.4	9	14	9	6	18	8	6	8	6	22	13	5	4	4	10	10	12	9	7	16	19	16	18	20	21	21	12	5	9.17898	13.9621	7.9939	6.45097	18.2624	9.01157	5.85288	12.6077	6.03764	19.0537	12.464	4.96615	4.54709	4.39097	8.87891	9.00441
4356	TINAGL1	TINAGL1		52.387	38.8	11	15	15	7	15	5	3	3	17	9	17	6	16	5	0	2	18	11	12	0	6	1	33	27	16	21	24	19	11.2187	14.9594	13.3232	7.52613	15.2187	5.63223	2.92644	4.72787	17.1066	7.7947	16.2991	5.95939	18.1883	5.48872	0	1.80088
84				15.184	38	2	2	8	10	9	7	16	31	18	21	16	16	13	7	3	1	10	22	16	19	5	2	15	4	7	16	13	14	2.03977	1.99459	7.10568	10.7516	9.13121	7.88512	15.6077	48.8547	18.1129	18.1876	15.3403	15.8917	14.778	7.6842	2.66367	0.900441
1364	CAPN2	CAPN2		79.994	29.4	17	15	10	6	21	3	5	2	12	17	22	7	12	8	12	8	6	15	12	0	15	9	25	17	15	16	14	8	17.3381	14.9594	8.88211	6.45097	21.3062	3.37934	4.8774	3.15192	12.0753	14.7233	21.0929	6.95262	13.6413	8.78195	10.6547	7.20353
3652	SMYD1	SMYD1		56.616	52.2	2	1	25	32	0	14	11	0	2	0	0	52	14	47	0	0	1	30	18	0	2	0	0	0	0	0	0	3	2.03977	0.997295	22.2053	34.4052	0	15.7702	10.7303	0	2.01255	0	0	51.648	15.9148	51.5939	0	0
2068	RAB7A	RAB7A		23.489	61.8	11	20	9	7	12	8	13	11	9	13	12	7	7	4	18	21	9	10	8	18	15	13	11	12	16	1	16	8	11.2187	19.9459	7.9939	7.52613	12.1749	9.01157	12.6812	17.3355	9.05646	11.259	11.5052	6.95262	7.9574	4.39097	15.982	18.9093
964	PYGL	PYGL		93.133	56.2	17	12	4	4	5	0	3	14	7	28	15	0	7	0	32	40	11	5	3	4	7	36	13	12	6	13	19	4	17.3381	11.9675	3.55284	4.30065	5.07289	0	2.92644	22.0634	7.04391	24.2502	14.3815	0	7.9574	0	28.4125	36.0176
4976	VDAC3	VDAC3		30.789	67.6	5	9	18	16	6	7	10	0	6	6	6	30	9	19	3	6	2	12	7	0	6	3	13	12	14	16	16	6	5.09943	8.97566	15.9878	17.2026	6.08747	7.88512	9.75479	0	6.03764	5.19647	5.75261	29.7969	10.2309	20.8571	2.66367	5.40265
146	KRT84	KRT84		64.895	73.8	0	5	167	5	0	4	65	0	0	0	1	0	0	0	0	23	37	5	0	30	1	0	0	0	0	0	0	0	0	4.98648	148.331	5.37581	0	4.50579	63.4062	0	0	0	0.958768	0	0	0	0	20.7101
2053	VASP	VASP		39.829	44.7	8	10	5	1	9	7	14	10	6	27	18	3	4	2	14	16	20	5	3	31	11	10	11	19	27	4	21	10	8.15909	9.97295	4.44105	1.07516	9.13121	7.88512	13.6567	15.7596	6.03764	23.3841	17.2578	2.97969	4.54709	2.19549	12.4305	14.4071
2392	PPP2CA	PPP2CA		35.594	43.7	13	17	16	10	14	1	7	3	7	20	17	11	6	9	15	19	12	13	6	6	22	10	18	13	13	11	14	2	13.2585	16.954	14.2114	10.7516	14.2041	1.12645	6.82836	4.72787	7.04391	17.3216	16.2991	10.9255	6.82063	9.87969	13.3184	17.1084
2605	SRSF1	SRSF1		27.744	57.7	7	12	7	0	12	0	7	3	12	28	17	1	0	0	26	19	10	8	3	23	18	28	22	18	36	2	7	0	7.1392	11.9675	6.21747	0	12.1749	0	6.82836	4.72787	12.0753	24.2502	16.2991	0.993231	0	0	23.0852	17.1084
2117	HNRNPF	HNRNPF		45.671	37.1	14	12	9	0	16	6	15	5	7	18	17	2	1	1	24	26	9	4	2	25	16	14	16	14	29	5	11	1	14.2784	11.9675	7.9939	0	16.2333	6.75868	14.6322	7.87979	7.04391	15.5894	16.2991	1.98646	1.13677	1.09774	21.3094	23.4115
4901	PSME2	PSME2		27.401	43.1	10	7	3	3	12	3	7	4	7	37	26	3	2	2	8	7	12	7	3	12	29	13	19	22	28	8	17	5	10.1989	6.98107	2.66463	3.22548	12.1749	3.37934	6.82836	6.30383	7.04391	32.0449	24.928	2.97969	2.27354	2.19549	7.10313	6.30309
2673	ILF2	ILF2		43.062	33.8	13	14	6	1	9	0	2	4	8	23	13	4	4	2	34	27	7	8	6	6	14	13	14	15	34	15	17	1	13.2585	13.9621	5.32926	1.07516	9.13121	0	1.95096	6.30383	8.05019	19.9198	12.464	3.97292	4.54709	2.19549	30.1883	24.3119
885	KRT6B	KRT6B		60.066	75.4	14	17	19	2	9	7	12	13	16	12	11	0	3	1	30	35	7	4	5	16	16	30	3	5	3	13	5	4	14.2784	16.954	16.876	2.15032	9.13121	7.88512	11.7058	20.4874	16.1004	10.3929	10.5464	0	3.41032	1.09774	26.6367	31.5154
1467	GPD1	GPD1		35.139	63.8	28	28	11	17	1	31	11	34	18	0	2	9	10	10	0	0	27	16	20	1	2	0	6	6	0	1	0	21	28.5568	27.9243	9.77032	18.2777	1.01458	34.9198	10.7303	53.5826	18.1129	0	1.91754	8.93908	11.3677	10.9774	0	0
1476	COMT	COMT		24.449	71.9	18	21	14	5	16	3	6	3	14	21	16	9	4	2	22	15	3	11	7	16	14	12	20	18	18	2	8	2	18.358	20.9432	12.4349	5.37581	16.2333	3.37934	5.85288	4.72787	14.0878	18.1876	15.3403	8.93908	4.54709	2.19549	19.5336	13.5066
2523	DSC2	DSC2		99.961	34.5	7	7	22	0	2	6	25	2	7	18	15	0	3	0	31	34	0	0	0	54	12	19	8	6	22	14	0	0	7.1392	6.98107	19.5406	0	2.02916	6.75868	24.387	3.15192	7.04391	15.5894	14.3815	0	3.41032	0	27.5246	30.615
2675	LMAN2	LMAN2		40.228	45.8	9	7	5	2	31	3	7	7	3	10	17	0	1	1	12	13	11	15	6	14	12	12	31	26	16	27	19	0	9.17898	6.98107	4.44105	2.15032	31.4519	3.37934	6.82836	11.0317	3.01882	8.66078	16.2991	0	1.13677	1.09774	10.6547	11.7057
765	C5	C5		188.3	25.5	19	17	3	12	20	0	5	13	10	3	12	3	36	0	6	6	18	5	11	6	6	18	5	13	6	18	10	30	19.3778	16.954	2.66463	12.9019	20.2916	0	4.8774	20.4874	10.0627	2.59823	11.5052	2.97969	40.9238	0	5.32734	5.40265
1046	PTPRC	PTPRC		131.13	47.6	0	0	0	4	4	0	1	8	0	18	26	0	1	0	2	2	27	4	0	2	21	1	6	9	95	18	52	1	0	0	0	4.30065	4.05832	0	0.975479	12.6077	0	15.5894	24.928	0	1.13677	0	1.77578	1.80088
2138	SUCLG1	SUCLG1		36.249	32.4	12	14	16	9	12	23	12	0	8	8	7	18	10	21	3	4	10	11	13	9	9	10	18	13	13	6	9	1	12.2386	13.9621	14.2114	9.67645	12.1749	25.9083	11.7058	0	8.05019	6.92863	6.71137	17.8782	11.3677	23.0526	2.66367	3.60176
1375	PSMC3	PSMC3		49.203	41.2	10	8	8	5	16	13	15	4	11	17	11	8	7	6	10	13	12	8	9	23	18	17	14	13	12	6	12	9	10.1989	7.97836	7.10568	5.37581	16.2333	14.6438	14.6322	6.30383	11.069	14.7233	10.5464	7.94585	7.9574	6.58646	8.87891	11.7057
3091	LAMA3	LAMA3		366.65	18.5	11	10	3	0	9	0	10	10	9	34	15	0	1	0	17	27	1	1	0	35	12	50	21	7	10	17	8	1	11.2187	9.97295	2.66463	0	9.13121	0	9.75479	15.7596	9.05646	29.4467	14.3815	0	1.13677	0	15.0941	24.3119
1954	QARS	QARS1		87.798	53.8	10	15	17	0	14	0	0	1	7	21	23	1	2	0	20	18	2	9	3	2	13	18	43	21	22	13	13	0	10.1989	14.9594	15.0996	0	14.2041	0	0	1.57596	7.04391	18.1876	22.0517	0.993231	2.27354	0	17.7578	16.2079
2632	RBBP4	RBBP4		46.158	45.1	10	12	9	3	14	5	13	4	8	21	15	2	2	1	19	23	11	7	4	20	13	14	13	14	31	5	17	1	10.1989	11.9675	7.9939	3.22548	14.2041	5.63223	12.6812	6.30383	8.05019	18.1876	14.3815	1.98646	2.27354	1.09774	16.8699	20.7101
1473	SDHB	SDHB		31.629	43.9	7	6	23	22	11	18	7	2	3	5	5	24	10	22	8	8	3	14	9	2	4	2	12	10	13	14	8	2	7.1392	5.98377	20.4288	23.6536	11.1604	20.276	6.82836	3.15192	3.01882	4.33039	4.79384	23.8375	11.3677	24.1503	7.10313	7.20353
1725	GBP1	GBP1		67.93	41.6	5	1	1	0	3	6	20	8	3	40	18	2	1	1	1	1	4	4	1	40	25	26	5	16	18	22	6	0	5.09943	0.997295	0.888211	0	3.04374	6.75868	19.5096	12.6077	3.01882	34.6431	17.2578	1.98646	1.13677	1.09774	0.887891	0.900441
2348	RAN	RAN		24.423	50.5	13	14	13	2	12	10	8	7	11	25	9	6	5	2	22	25	10	2	6	12	10	14	15	14	26	6	8	5	13.2585	13.9621	11.5467	2.15032	12.1749	11.2645	7.80383	11.0317	11.069	21.652	8.62891	5.95939	5.68386	2.19549	19.5336	22.511
2553	GLO1	GLO1		20.777	50.5	11	12	8	12	13	8	15	5	9	12	12	4	8	6	17	19	8	10	13	19	11	9	11	12	17	15	9	7	11.2187	11.9675	7.10568	12.9019	13.1895	9.01157	14.6322	7.87979	9.05646	10.3929	11.5052	3.97292	9.09417	6.58646	15.0941	17.1084
3389	FAM83H	FAM83H		127.12	52.5	14	21	9	0	0	0	4	0	7	40	4	0	0	0	78	93	0	0	0	16	8	21	0	3	3	0	0	0	14.2784	20.9432	7.9939	0	0	0	3.90192	0	7.04391	34.6431	3.83507	0	0	0	69.2555	83.741
1102	C1S	C1S		76.684	30.1	13	18	4	8	32	1	10	10	15	15	9	1	20	1	7	4	12	9	16	6	11	13	6	16	9	12	14	15	13.2585	17.9513	3.55284	8.60129	32.4665	1.12645	9.75479	15.7596	15.0941	12.9912	8.62891	0.993231	22.7354	1.09774	6.21524	3.60176
1423	HLA-DRB1	HLA-DRB1		30.16	46.2	10	11	7	4	16	1	6	5	10	13	19	5	8	1	9	8	9	8	5	5	21	5	17	13	35	18	16	2	10.1989	10.9702	6.21747	4.30065	16.2333	1.12645	5.85288	7.87979	10.0627	11.259	18.2166	4.96615	9.09417	1.09774	7.99102	7.20353
2155	RARS	RARS1		75.378	49.5	13	12	8	0	13	0	3	2	7	20	19	2	5	1	21	20	2	6	1	3	13	18	35	22	28	13	18	0	13.2585	11.9675	7.10568	0	13.1895	0	2.92644	3.15192	7.04391	17.3216	18.2166	1.98646	5.68386	1.09774	18.6457	18.0088
2856	CTTN	CTTN		61.585	54.2	6	7	5	0	0	14	22	0	8	49	8	0	0	2	28	32	4	5	0	56	11	11	15	12	6	0	11	1	6.11932	6.98107	4.44105	0	0	15.7702	21.4605	0	8.05019	42.4378	7.67014	0	0	2.19549	24.8609	28.8141
1831	DDOST	DDOST		50.8	32.7	9	8	7	6	15	1	5	9	4	16	19	5	5	2	15	10	5	9	7	4	17	13	26	20	15	25	16	1	9.17898	7.97836	6.21747	6.45097	15.2187	1.12645	4.8774	14.1836	4.02509	13.8573	18.2166	4.96615	5.68386	2.19549	13.3184	9.00441
2259	DSTN	DSTN		18.506	47.3	9	14	14	7	15	4	11	3	8	16	17	4	7	1	20	20	16	4	3	16	9	14	19	21	10	3	12	9	9.17898	13.9621	12.4349	7.52613	15.2187	4.50579	10.7303	4.72787	8.05019	13.8573	16.2991	3.97292	7.9574	1.09774	17.7578	18.0088
1957	UQCRFS1;UQCRFS1P1	UQCRFS1;UQCRFS1P1		29.668	44.5	8	6	16	23	6	29	10	4	8	7	6	21	6	21	3	1	5	14	12	6	5	3	14	12	7	11	7	2	8.15909	5.98377	14.2114	24.7287	6.08747	32.6669	9.75479	6.30383	8.05019	6.06255	5.75261	20.8578	6.82063	23.0526	2.66367	0.900441
2161	USP14	USP14		52.385	39.4	8	9	9	4	13	10	12	3	10	21	14	5	8	8	15	15	15	9	8	10	11	11	18	16	20	4	10	6	8.15909	8.97566	7.9939	4.30065	13.1895	11.2645	11.7058	4.72787	10.0627	18.1876	13.4227	4.96615	9.09417	8.78195	13.3184	13.5066
5127	MTCH2	MTCH2		33.331	34.7	12	12	14	16	4	1	4	6	10	11	7	17	7	14	14	17	6	9	5	1	12	12	12	10	13	20	10	1	12.2386	11.9675	12.4349	17.2026	4.05832	1.12645	3.90192	9.45575	10.0627	9.52686	6.71137	16.8849	7.9574	15.3684	12.4305	15.3075
1154	SLC2A1	SLC2A1		54.083	15.7	9	12	6	7	4	3	9	12	12	23	11	7	8	6	27	28	22	9	8	7	6	22	9	4	5	11	9	9	9.17898	11.9675	5.32926	7.52613	4.05832	3.37934	8.77931	18.9115	12.0753	19.9198	10.5464	6.95262	9.09417	6.58646	23.9731	25.2123
1434	RAB6A;RAB6B;RAB6D;RAB6C	RAB6A;RAB6B;RAB6D;RAB6C		23.548	60.6	10	9	10	2	16	9	16	5	11	11	14	3	4	1	21	20	6	9	4	26	20	12	22	13	11	2	14	3	10.1989	8.97566	8.88211	2.15032	16.2333	10.138	15.6077	7.87979	11.069	9.52686	13.4227	2.97969	4.54709	1.09774	18.6457	18.0088
2802	LAMC2	LAMC2		130.97	43.3	3	4	0	0	4	0	25	6	3	35	4	0	1	0	26	50	2	0	1	53	14	45	15	7	0	7	2	3	3.05966	3.98918	0	0	4.05832	0	24.387	9.45575	3.01882	30.3127	3.83507	0	1.13677	0	23.0852	45.022
187	IPO5	IPO5		123.63	34.1	10	11	12	2	10	0	1	3	12	33	12	6	3	4	23	30	3	6	4	0	10	25	21	13	24	3	15	0	10.1989	10.9702	10.6585	2.15032	10.1458	0	0.975479	4.72787	12.0753	28.5806	11.5052	5.95939	3.41032	4.39097	20.4215	27.0132
571	DYSF	DYSF		237.29	26.2	0	0	18	33	0	15	7	0	1	0	0	39	12	36	0	0	4	25	25	0	13	0	0	0	2	6	3	1	0	0	15.9878	35.4803	0	16.8967	6.82836	0	1.00627	0	0	38.736	13.6413	39.5188	0	0
2089	PSMD7	PSMD7		37.025	38	14	9	9	3	13	6	14	7	13	15	17	5	4	5	14	12	8	10	3	22	13	14	14	12	19	15	11	4	14.2784	8.97566	7.9939	3.22548	13.1895	6.75868	13.6567	11.0317	13.0816	12.9912	16.2991	4.96615	4.54709	5.48872	12.4305	10.8053
2271	UBE2N;UBE2NL	UBE2N;UBE2NL		17.138	61.2	11	9	9	9	15	8	10	4	8	12	11	8	9	5	14	15	12	10	11	11	10	10	12	10	24	10	7	10	11.2187	8.97566	7.9939	9.67645	15.2187	9.01157	9.75479	6.30383	8.05019	10.3929	10.5464	7.94585	10.2309	5.48872	12.4305	13.5066
507	CILP	CILP		132.56	32.9	53	48	25	24	0	0	23	0	54	0	3	1	4	0	1	0	7	16	23	6	2	0	7	0	0	8	0	2	54.054	47.8702	22.2053	25.8039	0	0	22.436	0	54.3388	0	2.8763	0.993231	4.54709	0	0.887891	0
1439	COX5A	COX5A		16.762	41.3	9	5	12	16	7	18	13	7	6	8	8	16	4	19	5	5	7	8	11	9	11	10	14	9	9	13	8	4	9.17898	4.98648	10.6585	17.2026	7.10205	20.276	12.6812	11.0317	6.03764	6.92863	7.67014	15.8917	4.54709	20.8571	4.43945	4.5022
2995	SF3B3	SF3B3		135.58	28.7	8	12	8	0	7	0	0	1	8	24	14	1	0	0	29	24	5	5	0	0	10	16	16	14	49	19	25	0	8.15909	11.9675	7.10568	0	7.10205	0	0	1.57596	8.05019	20.7859	13.4227	0.993231	0	0	25.7488	21.6106
354	HNRNPR	HNRNPR		70.942	38.4	10	11	8	2	13	8	9	2	9	23	15	2	5	2	24	18	7	8	7	21	11	13	11	13	28	3	10	4	10.1989	10.9702	7.10568	2.15032	13.1895	9.01157	8.77931	3.15192	9.05646	19.9198	14.3815	1.98646	5.68386	2.19549	21.3094	16.2079
1466	NT5E	NT5E		57.948	40.1	15	16	1	3	7	4	11	8	13	8	8	1	11	2	9	8	5	18	9	14	7	29	9	15	14	22	29	13	15.2983	15.9567	0.888211	3.22548	7.10205	4.50579	10.7303	12.6077	13.0816	6.92863	7.67014	0.993231	12.5045	2.19549	7.99102	7.20353
1870	TMPO	TMPO		50.67	45.4	2	6	5	0	7	10	13	1	4	27	20	1	2	0	19	13	9	2	3	24	11	10	12	21	51	0	23	0	2.03977	5.98377	4.44105	0	7.10205	11.2645	12.6812	1.57596	4.02509	23.3841	19.1754	0.993231	2.27354	0	16.8699	11.7057
2172	ALDH18A1	ALDH18A1		87.088	38.1	1	7	0	0	33	0	1	1	3	21	18	0	0	0	26	20	1	8	0	1	2	22	46	32	14	20	13	0	1.01989	6.98107	0	0	33.4811	0	0.975479	1.57596	3.01882	18.1876	17.2578	0	0	0	23.0852	18.0088
82	KRT75	KRT75		59.504	72.8	9	7	3	1	0	11	33	19	2	11	0	0	0	0	18	18	0	0	1	53	11	66	0	0	0	28	0	0	9.17898	6.98107	2.66463	1.07516	0	12.3909	32.1908	29.9432	2.01255	9.52686	0	0	0	0	15.982	16.2079
4505	TNS1	TNS1		185.7	38.7	19	16	12	1	7	6	3	7	14	3	9	7	15	3	2	0	55	12	7	4	5	0	13	26	19	0	26	10	19.3778	15.9567	10.6585	1.07516	7.10205	6.75868	2.92644	11.0317	14.0878	2.59823	8.62891	6.95262	17.0516	3.29323	1.77578	0
111	KRT6C	KRT6C		60.024	75.4	7	11	26	0	13	10	15	10	2	9	8	0	2	0	34	40	2	5	2	21	31	26	4	3	2	6	5	2	7.1392	10.9702	23.0935	0	13.1895	11.2645	14.6322	15.7596	2.01255	7.7947	7.67014	0	2.27354	0	30.1883	36.0176
742	C1R	C1R		80.118	32.6	19	10	4	3	30	2	6	10	14	15	8	2	18	0	8	7	17	7	13	6	8	12	5	10	9	15	16	25	19.3778	9.97295	3.55284	3.22548	30.4374	2.25289	5.85288	15.7596	14.0878	12.9912	7.67014	1.98646	20.4619	0	7.10313	6.30309
427	OPA1	OPA1		111.82	37.9	10	13	4	3	10	13	0	3	10	18	14	7	3	8	17	14	9	8	6	2	8	11	16	21	20	11	19	1	10.1989	12.9648	3.55284	3.22548	10.1458	14.6438	0	4.72787	10.0627	15.5894	13.4227	6.95262	3.41032	8.78195	15.0941	12.6062
1696	GDI1	GDI1		50.582	50.3	14	17	8	5	16	7	2	5	12	11	8	5	8	4	15	16	10	12	8	4	13	7	21	13	20	14	16	4	14.2784	16.954	7.10568	5.37581	16.2333	7.88512	1.95096	7.87979	12.0753	9.52686	7.67014	4.96615	9.09417	4.39097	13.3184	14.4071
1780	BSG	BSG		29.221	37.9	7	6	7	11	7	11	11	7	8	20	4	11	8	9	21	16	10	7	10	13	7	14	6	9	4	17	11	4	7.1392	5.98377	6.21747	11.8268	7.10205	12.3909	10.7303	11.0317	8.05019	17.3216	3.83507	10.9255	9.09417	9.87969	18.6457	14.4071
1144	ESD	ESD		31.462	33	12	12	7	9	11	8	5	6	17	17	13	7	9	8	19	12	11	9	12	3	9	9	16	10	17	2	8	6	12.2386	11.9675	6.21747	9.67645	11.1604	9.01157	4.8774	9.45575	17.1066	14.7233	12.464	6.95262	10.2309	8.78195	16.8699	10.8053
1553	MPZ	MPZ		34.386	28.3	6	7	7	17	6	8	5	40	6	0	2	2	7	1	7	4	9	36	11	0	7	0	24	12	0	26	14	14	6.11932	6.98107	6.21747	18.2777	6.08747	9.01157	4.8774	63.0383	6.03764	0	1.91754	1.98646	7.9574	1.09774	6.21524	3.60176
2915	LASP1	LASP1		29.717	52.1	5	7	4	2	8	4	10	5	3	21	9	5	3	5	25	19	15	4	4	21	16	9	12	19	23	1	16	11	5.09943	6.98107	3.55284	2.15032	8.11663	4.50579	9.75479	7.87979	3.01882	18.1876	8.62891	4.96615	3.41032	5.48872	22.1973	17.1084
4850	AK3	AK3		25.565	69.6	9	12	6	6	9	24	40	9	5	2	4	8	4	7	1	2	6	9	7	69	14	2	6	9	6	4	8	2	9.17898	11.9675	5.32926	6.45097	9.13121	27.0347	39.0192	14.1836	5.03137	1.73216	3.83507	7.94585	4.54709	7.6842	0.887891	1.80088
824	TNNC2	TNNC2		18.122	55.6	1	0	14	23	1	38	18	4	5	0	0	23	10	30	0	0	3	22	10	7	12	0	0	0	0	5	2	10	1.01989	0	12.4349	24.7287	1.01458	42.805	17.5586	6.30383	5.03137	0	0	22.8443	11.3677	32.9323	0	0
2275	ACTR1A	ACTR1A		42.613	41	13	13	15	4	13	6	8	8	8	15	11	3	4	3	17	17	8	8	7	8	16	9	14	15	13	9	17	3	13.2585	12.9648	13.3232	4.30065	13.1895	6.75868	7.80383	12.6077	8.05019	12.9912	10.5464	2.97969	4.54709	3.29323	15.0941	15.3075
1605	MAP4	MAP4		121	39.7	9	5	4	0	1	8	29	1	15	15	4	9	2	9	19	19	2	4	3	60	14	6	4	15	11	0	6	4	9.17898	4.98648	3.55284	0	1.01458	9.01157	28.2889	1.57596	15.0941	12.9912	3.83507	8.93908	2.27354	9.87969	16.8699	17.1084
1056	SERPINF2	SERPINF2		54.565	22.8	6	10	5	14	24	4	7	21	8	3	13	3	23	2	2	2	20	11	15	5	4	8	5	11	8	16	12	24	6.11932	9.97295	4.44105	15.0523	24.3499	4.50579	6.82836	33.0951	8.05019	2.59823	12.464	2.97969	26.1458	2.19549	1.77578	1.80088
1270	PKM	PKM		57.936	87.4	9	13	8	2	13	7	9	7	11	15	12	6	7	3	17	14	8	5	7	15	12	17	14	17	15	6	10	5	9.17898	12.9648	7.10568	2.15032	13.1895	7.88512	8.77931	11.0317	11.069	12.9912	11.5052	5.95939	7.9574	3.29323	15.0941	12.6062
4561	RTN4	RTN4		129.93	10.2	15	10	7	8	8	2	9	3	11	16	10	7	8	8	19	18	4	11	7	9	14	10	9	14	11	6	17	5	15.2983	9.97295	6.21747	8.60129	8.11663	2.25289	8.77931	4.72787	11.069	13.8573	9.58768	6.95262	9.09417	8.78195	16.8699	16.2079
4610	FARSB	FARSB		66.115	36.7	8	12	13	2	13	5	8	1	8	19	15	8	5	4	17	15	5	12	5	13	15	8	19	16	20	2	14	0	8.15909	11.9675	11.5467	2.15032	13.1895	5.63223	7.80383	1.57596	8.05019	16.4555	14.3815	7.94585	5.68386	4.39097	15.0941	13.5066
2052	ST13;ST13P5;ST13P4	ST13;ST13P5;ST13P4		41.331	33.3	12	13	10	1	11	14	20	7	12	13	8	9	5	11	5	6	10	9	12	23	16	11	11	9	8	2	10	5	12.2386	12.9648	8.88211	1.07516	11.1604	15.7702	19.5096	11.0317	12.0753	11.259	7.67014	8.93908	5.68386	12.0752	4.43945	5.40265
3279	ATL3	ATL3		60.541	37	15	19	8	4	8	0	4	13	10	13	14	5	4	0	24	24	6	9	9	7	15	11	12	13	10	4	24	2	15.2983	18.9486	7.10568	4.30065	8.11663	0	3.90192	20.4874	10.0627	11.259	13.4227	4.96615	4.54709	0	21.3094	21.6106
1036	CTSG	CTSG		28.837	57.6	5	6	11	11	15	6	5	9	5	7	23	3	25	3	3	5	21	13	16	8	5	7	8	6	3	17	31	8	5.09943	5.98377	9.77032	11.8268	15.2187	6.75868	4.8774	14.1836	5.03137	6.06255	22.0517	2.97969	28.4193	3.29323	2.66367	4.5022
1697	S100A7	S100A7		11.471	35.6	30	32	14	0	0	8	35	9	26	0	4	0	0	0	19	25	1	0	0	45	14	29	0	0	0	4	0	0	30.5966	31.9135	12.4349	0	0	9.01157	34.1418	14.1836	26.1631	0	3.83507	0	0	0	16.8699	22.511
2613	CRYZ	CRYZ		35.206	58.1	15	18	8	6	13	9	8	3	15	8	7	10	8	8	11	11	12	14	11	9	12	7	8	17	12	11	7	6	15.2983	17.9513	7.10568	6.45097	13.1895	10.138	7.80383	4.72787	15.0941	6.92863	6.71137	9.93231	9.09417	8.78195	9.7668	9.90485
506	NIPSNAP2	NIPSNAP2		33.742	50.7	5	3	21	22	4	30	7	2	7	3	7	36	8	21	2	2	3	12	9	2	4	3	10	7	3	7	6	2	5.09943	2.99189	18.6524	23.6536	4.05832	33.7934	6.82836	3.15192	7.04391	2.59823	6.71137	35.7563	9.09417	23.0526	1.77578	1.80088
4589	OLFML3	OLFML3		46.01	44.8	21	19	13	2	14	0	10	4	25	0	12	6	34	1	8	6	9	10	10	6	7	6	4	10	13	3	19	19	21.4176	18.9486	11.5467	2.15032	14.2041	0	9.75479	6.30383	25.1568	0	11.5052	5.95939	38.6502	1.09774	7.10313	5.40265
1768	THBS4	THBS4		105.87	31.3	13	16	25	24	25	2	20	2	12	0	6	2	6	4	0	0	6	31	48	3	15	1	21	0	0	8	0	0	13.2585	15.9567	22.2053	25.8039	25.3645	2.25289	19.5096	3.15192	12.0753	0	5.75261	1.98646	6.82063	4.39097	0	0
1829	COL18A1	COL18A1		135.76	11.7	20	18	10	4	5	5	6	12	20	2	15	4	7	4	6	4	16	8	8	2	11	7	12	19	15	6	30	9	20.3977	17.9513	8.88211	4.30065	5.07289	5.63223	5.85288	18.9115	20.1255	1.73216	14.3815	3.97292	7.9574	4.39097	5.32734	3.60176
1623	MAPK1	MAPK1	MAPK1	41.389	41.1	13	17	9	3	10	2	6	8	9	17	17	4	7	1	10	15	15	7	6	6	9	7	18	12	25	14	10	4	13.2585	16.954	7.9939	3.22548	10.1458	2.25289	5.85288	12.6077	9.05646	14.7233	16.2991	3.97292	7.9574	1.09774	8.87891	13.5066
1800	RPL4	RPL4		47.697	47.1	2	4	15	0	16	2	15	2	0	21	14	1	0	0	21	11	3	5	1	27	22	22	16	8	23	6	17	0	2.03977	3.98918	13.3232	0	16.2333	2.25289	14.6322	3.15192	0	18.1876	13.4227	0.993231	0	0	18.6457	9.90485
3419	CYFIP1	CYFIP1		145.18	26.4	10	12	9	1	8	0	6	3	9	28	24	1	5	0	20	25	4	8	4	1	10	8	15	16	19	16	20	1	10.1989	11.9675	7.9939	1.07516	8.11663	0	5.85288	4.72787	9.05646	24.2502	23.0104	0.993231	5.68386	0	17.7578	22.511
4137	CNN2	CNN2		33.697	59.2	5	6	4	3	10	2	12	4	6	18	11	1	4	1	17	16	12	3	4	31	5	17	13	19	27	7	15	4	5.09943	5.98377	3.55284	3.22548	10.1458	2.25289	11.7058	6.30383	6.03764	15.5894	10.5464	0.993231	4.54709	1.09774	15.0941	14.4071
4864	DBNL	DBNL		48.294	44.8	12	14	9	1	10	6	15	6	8	16	15	1	4	1	15	15	14	5	0	25	10	10	12	16	25	2	15	4	12.2386	13.9621	7.9939	1.07516	10.1458	6.75868	14.6322	9.45575	8.05019	13.8573	14.3815	0.993231	4.54709	1.09774	13.3184	13.5066
4972	RUVBL1	RUVBL1		50.227	46.1	9	12	6	1	8	6	11	3	7	21	10	3	3	0	18	17	9	7	3	21	15	23	13	11	21	7	15	2	9.17898	11.9675	5.32926	1.07516	8.11663	6.75868	10.7303	4.72787	7.04391	18.1876	9.58768	2.97969	3.41032	0	15.982	15.3075
453	UGDH	UGDH		47.602	60.4	14	16	21	0	11	4	15	3	10	5	6	1	9	0	22	24	1	4	7	25	14	14	13	15	5	3	11	12	14.2784	15.9567	18.6524	0	11.1604	4.50579	14.6322	4.72787	10.0627	4.33039	5.75261	0.993231	10.2309	0	19.5336	21.6106
2313	PSMC5;SPATA5	PSMC5;SPATA5		45.626	46.8	11	8	8	4	13	7	12	6	11	14	11	7	2	5	15	14	9	7	8	21	11	13	13	16	14	5	16	3	11.2187	7.97836	7.10568	4.30065	13.1895	7.88512	11.7058	9.45575	11.069	12.1251	10.5464	6.95262	2.27354	5.48872	13.3184	12.6062
3046	ETFDH	ETFDH		68.495	38.4	7	4	23	27	6	14	6	2	9	4	6	24	5	11	1	2	3	13	6	0	1	1	9	4	6	9	2	3	7.1392	3.98918	20.4288	29.0294	6.08747	15.7702	5.85288	3.15192	9.05646	3.46431	5.75261	23.8375	5.68386	12.0752	0.887891	1.80088
5144	FCGBP	FCGBP		572.01	31.1	6	7	1	0	0	0	0	0	4	6	220	0	0	0	1	0	0	38	0	0	0	0	3	5	1	1	0	0	6.11932	6.98107	0.888211	0	0	0	0	0	4.02509	5.19647	210.929	0	0	0	0.887891	0
1828	COL15A1	COL15A1		141.72	14.8	9	13	9	12	7	16	4	16	12	1	15	6	11	5	4	1	17	12	5	0	9	0	12	15	10	7	36	5	9.17898	12.9648	7.9939	12.9019	7.10205	18.0231	3.90192	25.2153	12.0753	0.866078	14.3815	5.95939	12.5045	5.48872	3.55156	0.900441
3387	GBP6	GBP6		72.426	52.6	0	0	86	0	3	1	14	2	0	16	23	0	23	0	1	6	1	0	0	14	63	6	0	0	33	0	0	0	0	0	76.3861	0	3.04374	1.12645	13.6567	3.15192	0	13.8573	22.0517	0	26.1458	0	0.887891	5.40265
4611	IARS2	IARS2		113.79	31.9	16	12	13	3	7	0	0	0	5	16	15	17	3	10	15	12	1	10	3	0	5	9	25	18	28	7	9	0	16.3182	11.9675	11.5467	3.22548	7.10205	0	0	0	5.03137	13.8573	14.3815	16.8849	3.41032	10.9774	13.3184	10.8053
1655	PRDX5	PRDX5		17.031	53.1	10	12	7	3	12	5	7	6	6	10	18	5	7	2	19	17	8	6	4	15	8	10	24	15	16	6	9	7	10.1989	11.9675	6.21747	3.22548	12.1749	5.63223	6.82836	9.45575	6.03764	8.66078	17.2578	4.96615	7.9574	2.19549	16.8699	15.3075
2598	TCHH	TCHH		253.92	41.6	22	22	167	0	0	0	53	0	9	0	0	0	0	0	0	0	0	0	0	21	0	0	0	0	0	0	0	0	22.4375	21.9405	148.331	0	0	0	51.7004	0	9.05646	0	0	0	0	0	0	0
1251	PRKAR2A	PRKAR2A		43.066	52.6	10	11	7	4	18	13	5	3	10	3	13	14	7	13	9	4	8	11	7	11	11	5	22	17	18	4	9	7	10.1989	10.9702	6.21747	4.30065	18.2624	14.6438	4.8774	4.72787	10.0627	2.59823	12.464	13.9052	7.9574	14.2707	7.99102	3.60176
2209	EIF3B	EIF3B		92.48	39.6	13	17	7	1	8	1	2	2	8	31	12	1	4	0	22	26	3	0	2	3	11	19	20	18	22	5	13	0	13.2585	16.954	6.21747	1.07516	8.11663	1.12645	1.95096	3.15192	8.05019	26.8484	11.5052	0.993231	4.54709	0	19.5336	23.4115
894	CAPNS1	CAPNS1		28.315	27.6	7	8	10	9	12	6	10	6	9	12	11	6	11	5	9	8	8	11	11	12	11	7	14	14	15	10	10	9	7.1392	7.97836	8.88211	9.67645	12.1749	6.75868	9.75479	9.45575	9.05646	10.3929	10.5464	5.95939	12.5045	5.48872	7.99102	7.20353
1941	UTRN;DRP2	UTRN;DRP2		394.46	18.8	25	23	11	4	11	0	0	7	15	2	19	0	7	0	10	4	18	8	8	0	10	4	17	19	22	5	35	3	25.4972	22.9378	9.77032	4.30065	11.1604	0	0	11.0317	15.0941	1.73216	18.2166	0	7.9574	0	8.87891	3.60176
2206	OXCT1;OXCT2	OXCT1;OXCT2		56.157	31.5	11	12	11	3	10	3	9	2	10	16	15	3	3	2	15	10	6	9	7	14	9	5	21	15	19	12	18	3	11.2187	11.9675	9.77032	3.22548	10.1458	3.37934	8.77931	3.15192	10.0627	13.8573	14.3815	2.97969	3.41032	2.19549	13.3184	9.00441
2672	AIMP1	AIMP1		34.352	55.1	7	8	12	0	10	15	15	1	4	20	11	1	1	3	20	18	0	1	3	22	18	17	17	22	18	3	10	0	7.1392	7.97836	10.6585	0	10.1458	16.8967	14.6322	1.57596	4.02509	17.3216	10.5464	0.993231	1.13677	3.29323	17.7578	16.2079
516	H2AFY	MACROH2A1		39.183	47.2	1	0	14	6	6	3	1	3	4	22	21	6	4	3	18	8	11	7	2	3	6	10	14	4	29	19	26	3	1.01989	0	12.4349	6.45097	6.08747	3.37934	0.975479	4.72787	4.02509	19.0537	20.1341	5.95939	4.54709	3.29323	15.982	7.20353
809	HLA-DRA;HLA-DQA2	HLA-DRA;HLA-DQA2		28.607	31.1	9	7	5	4	11	4	8	6	7	13	13	6	5	0	4	6	12	8	3	13	18	4	8	14	25	26	18	2	9.17898	6.98107	4.44105	4.30065	11.1604	4.50579	7.80383	9.45575	7.04391	11.259	12.464	5.95939	5.68386	0	3.55156	5.40265
4212	CORO1B;FER1L4	CORO1B;FER1L4		54.234	36.6	12	11	6	1	16	1	4	2	10	18	15	2	7	2	16	11	11	5	6	10	11	9	20	24	16	5	17	5	12.2386	10.9702	5.32926	1.07516	16.2333	1.12645	3.90192	3.15192	10.0627	15.5894	14.3815	1.98646	7.9574	2.19549	14.2063	9.90485
4399	EHD4	EHD4		61.174	43.8	13	13	6	1	6	2	7	3	7	23	13	0	5	1	16	14	9	5	4	18	17	12	16	15	19	1	23	3	13.2585	12.9648	5.32926	1.07516	6.08747	2.25289	6.82836	4.72787	7.04391	19.9198	12.464	0	5.68386	1.09774	14.2063	12.6062
1847	STAT3	STAT3		83.125	36.6	13	18	11	4	9	2	2	4	16	20	9	2	2	4	15	12	6	8	1	2	16	15	21	14	24	5	10	2	13.2585	17.9513	9.77032	4.30065	9.13121	2.25289	1.95096	6.30383	16.1004	17.3216	8.62891	1.98646	2.27354	4.39097	13.3184	10.8053
2529	NUCB1	NUCB1		53.879	42.5	10	8	2	1	16	3	11	3	1	18	18	0	1	1	15	22	1	1	4	32	13	18	8	15	14	11	21	0	10.1989	7.97836	1.77642	1.07516	16.2333	3.37934	10.7303	4.72787	1.00627	15.5894	17.2578	0	1.13677	1.09774	13.3184	19.8097
2779	SNX1	SNX1		59.069	46.4	12	15	5	2	13	6	10	6	10	12	17	2	7	1	11	7	9	6	6	22	14	4	15	17	21	1	15	8	12.2386	14.9594	4.44105	2.15032	13.1895	6.75868	9.75479	9.45575	10.0627	10.3929	16.2991	1.98646	7.9574	1.09774	9.7668	6.30309
3599	LRRC47	LRRC47		63.472	27.1	10	13	11	3	7	13	12	0	5	18	11	8	5	4	15	15	0	3	3	20	12	8	19	22	17	4	7	0	10.1989	12.9648	9.77032	3.22548	7.10205	14.6438	11.7058	0	5.03137	15.5894	10.5464	7.94585	5.68386	4.39097	13.3184	13.5066
5076	AFG3L2	AFG3L2		88.583	29.2	8	8	13	12	2	4	2	0	14	12	11	16	4	12	10	13	3	11	10	5	5	5	17	12	17	5	10	0	8.15909	7.97836	11.5467	12.9019	2.02916	4.50579	1.95096	0	14.0878	10.3929	10.5464	15.8917	4.54709	13.1729	8.87891	11.7057
1143	PRKAR1A;PRKAR1B	PRKAR1A;PRKAR1B		42.981	44.9	9	7	9	0	9	24	8	1	7	10	10	18	9	14	8	6	6	9	14	8	7	6	11	13	20	0	10	6	9.17898	6.98107	7.9939	0	9.13121	27.0347	7.80383	1.57596	7.04391	8.66078	9.58768	17.8782	10.2309	15.3684	7.10313	5.40265
3491	CD163	CD163		121.61	33.9	10	10	0	1	6	0	1	6	8	18	13	1	10	4	2	1	12	4	10	1	9	0	3	34	22	31	47	10	10.1989	9.97295	0	1.07516	6.08747	0	0.975479	9.45575	8.05019	15.5894	12.464	0.993231	11.3677	4.39097	1.77578	0.900441
1898	GPD2	GPD2		80.852	42.4	5	8	9	9	16	12	5	0	6	18	7	5	2	4	12	9	2	5	2	8	6	12	33	23	9	18	13	0	5.09943	7.97836	7.9939	9.67645	16.2333	13.5174	4.8774	0	6.03764	15.5894	6.71137	4.96615	2.27354	4.39097	10.6547	8.10397
150	NACA;NACA4P	NACA;NACA4P		205.42	30.3	6	6	15	1	3	39	17	1	8	9	4	29	2	33	11	10	1	7	5	18	12	8	6	5	12	0	2	2	6.11932	5.98377	13.3232	1.07516	3.04374	43.9314	16.5831	1.57596	8.05019	7.7947	3.83507	28.8037	2.27354	36.2255	9.7668	9.00441
1197	CKB	CKB		42.644	55.1	18	17	14	16	0	15	8	3	10	0	1	26	9	25	2	3	21	10	17	12	13	0	6	11	0	1	2	9	18.358	16.954	12.4349	17.2026	0	16.8967	7.80383	4.72787	10.0627	0	0.958768	25.824	10.2309	27.4436	1.77578	2.70132
292	ARPC3	ARPC3		20.546	33.7	10	11	8	1	12	3	5	5	5	17	15	1	5	0	14	13	14	8	6	7	12	10	12	15	20	18	11	6	10.1989	10.9702	7.10568	1.07516	12.1749	3.37934	4.8774	7.87979	5.03137	14.7233	14.3815	0.993231	5.68386	0	12.4305	11.7057
651	PGLS	PGLS		27.547	46.5	12	9	6	1	17	1	12	4	10	11	18	1	4	0	11	15	12	4	1	19	10	12	17	17	20	13	12	3	12.2386	8.97566	5.32926	1.07516	17.2478	1.12645	11.7058	6.30383	10.0627	9.52686	17.2578	0.993231	4.54709	0	9.7668	13.5066
1026	SLC3A2	SLC3A2		57.944	38.9	2	6	4	0	3	3	11	12	0	40	9	0	0	0	30	26	0	0	0	21	16	36	14	11	3	5	11	0	2.03977	5.98377	3.55284	0	3.04374	3.37934	10.7303	18.9115	0	34.6431	8.62891	0	0	0	26.6367	23.4115
2251	MYL6	MYL6		16.961	64.2	7	12	6	5	10	5	13	10	6	12	12	1	6	6	11	13	11	7	9	17	11	8	7	15	11	12	15	11	7.1392	11.9675	5.32926	5.37581	10.1458	5.63223	12.6812	15.7596	6.03764	10.3929	11.5052	0.993231	6.82063	6.58646	9.7668	11.7057
1578	S100A4	S100A4		11.728	40.6	11	8	7	16	11	4	7	8	13	8	10	5	10	4	6	7	13	10	9	7	10	12	7	10	17	13	10	9	11.2187	7.97836	6.21747	17.2026	11.1604	4.50579	6.82836	12.6077	13.0816	6.92863	9.58768	4.96615	11.3677	4.39097	5.32734	6.30309
2927	SPCS2	SPCS2		25.003	43.8	6	7	3	0	16	0	4	4	9	10	20	4	6	2	6	8	9	9	4	7	12	12	25	25	14	20	18	2	6.11932	6.98107	2.66463	0	16.2333	0	3.90192	6.30383	9.05646	8.66078	19.1754	3.97292	6.82063	2.19549	5.32734	7.20353
899	RPN2	RPN2		67.723	20.5	7	6	5	5	14	2	1	3	3	17	19	4	2	1	14	17	3	5	3	3	7	13	21	20	15	24	15	1	7.1392	5.98377	4.44105	5.37581	14.2041	2.25289	0.975479	4.72787	3.01882	14.7233	18.2166	3.97292	2.27354	1.09774	12.4305	15.3075
1489	GPX3	GPX3		25.552	34.5	13	12	10	19	17	6	6	6	5	1	9	8	7	9	1	2	20	14	6	5	7	9	12	9	9	13	12	10	13.2585	11.9675	8.88211	20.4281	17.2478	6.75868	5.85288	9.45575	5.03137	0.866078	8.62891	7.94585	7.9574	9.87969	0.887891	1.80088
1932	RPL5	RPL5		34.362	39.4	0	1	15	0	3	1	11	2	0	22	9	3	7	1	26	13	2	2	0	28	10	22	13	14	20	7	13	0	0	0.997295	13.3232	0	3.04374	1.12645	10.7303	3.15192	0	19.0537	8.62891	2.97969	7.9574	1.09774	23.0852	11.7057
5122	CLIC4	CLIC4		28.772	59.3	13	10	8	2	19	2	6	7	7	18	10	1	4	2	19	14	10	12	10	10	14	8	15	18	8	2	9	7	13.2585	9.97295	7.10568	2.15032	19.277	2.25289	5.85288	11.0317	7.04391	15.5894	9.58768	0.993231	4.54709	2.19549	16.8699	12.6062
3998	OTUB1	OTUB1		31.284	41.7	8	16	12	2	14	1	5	1	11	18	16	2	6	2	19	21	10	7	4	9	15	9	20	14	14	4	4	3	8.15909	15.9567	10.6585	2.15032	14.2041	1.12645	4.8774	1.57596	11.069	15.5894	15.3403	1.98646	6.82063	2.19549	16.8699	18.9093
1250	GYS1;GYS2	GYS1;GYS2		76.482	31.9	1	0	15	19	6	3	3	1	2	10	2	41	6	24	0	1	17	17	11	1	4	9	6	1	2	4	2	9	1.01989	0	13.3232	20.4281	6.08747	3.37934	2.92644	1.57596	2.01255	8.66078	1.91754	40.7225	6.82063	26.3458	0	0.900441
2020	HINT1	HINT1		13.802	79.4	7	10	5	10	14	6	8	6	9	13	14	5	8	4	6	8	9	11	7	9	14	9	14	20	18	6	2	4	7.1392	9.97295	4.44105	10.7516	14.2041	6.75868	7.80383	9.45575	9.05646	11.259	13.4227	4.96615	9.09417	4.39097	5.32734	7.20353
2942	KARS	KARS1		68.047	33	6	5	12	1	8	7	2	3	5	30	14	1	3	2	16	16	4	3	1	4	9	15	23	21	18	10	16	1	6.11932	4.98648	10.6585	1.07516	8.11663	7.88512	1.95096	4.72787	5.03137	25.9823	13.4227	0.993231	3.41032	2.19549	14.2063	14.4071
819	COL4A1;COL4A5	COL4A1;COL4A5		160.61	4	14	14	5	10	4	5	7	12	12	6	9	11	10	10	4	6	13	9	4	5	4	8	13	9	5	14	18	13	14.2784	13.9621	4.44105	10.7516	4.05832	5.63223	6.82836	18.9115	12.0753	5.19647	8.62891	10.9255	11.3677	10.9774	3.55156	5.40265
1549	MYL9	MYL9		19.827	66.3	12	9	5	0	11	5	15	13	4	10	11	1	4	3	9	4	17	4	7	23	10	6	9	32	7	10	16	10	12.2386	8.97566	4.44105	0	11.1604	5.63223	14.6322	20.4874	4.02509	8.66078	10.5464	0.993231	4.54709	3.29323	7.99102	3.60176
1613	PSMA5	PSMA5		26.411	52.7	10	9	7	2	12	9	17	4	9	16	11	4	4	3	9	8	10	7	7	21	15	11	9	12	13	10	11	5	10.1989	8.97566	6.21747	2.15032	12.1749	10.138	16.5831	6.30383	9.05646	13.8573	10.5464	3.97292	4.54709	3.29323	7.99102	7.20353
1629	S100A2	S100A2		11.117	36.7	11	10	6	0	0	9	21	8	4	21	13	0	0	0	26	25	2	0	1	28	11	18	9	6	2	14	6	0	11.2187	9.97295	5.32926	0	0	10.138	20.4851	12.6077	4.02509	18.1876	12.464	0	0	0	23.0852	22.511
1782	FUS	FUS		53.354	13.7	8	10	10	0	4	10	15	1	8	19	10	3	1	1	23	23	4	5	2	24	12	10	13	13	22	0	9	0	8.15909	9.97295	8.88211	0	4.05832	11.2645	14.6322	1.57596	8.05019	16.4555	9.58768	2.97969	1.13677	1.09774	20.4215	20.7101
4857	NAGK	NAGK		37.375	50.6	11	9	11	1	13	1	4	7	6	12	14	0	3	0	18	14	11	6	3	10	17	12	16	14	21	18	10	2	11.2187	8.97566	9.77032	1.07516	13.1895	1.12645	3.90192	11.0317	6.03764	10.3929	13.4227	0	3.41032	0	15.982	12.6062
1156	EPB41	EPB41		93.237	38.9	0	0	5	1	9	2	4	8	8	18	17	3	9	2	2	0	46	3	16	3	0	28	13	4	14	9	17	25	0	0	4.44105	1.07516	9.13121	2.25289	3.90192	12.6077	8.05019	15.5894	16.2991	2.97969	10.2309	2.19549	1.77578	0
2158	CACNA2D1;CACNA2D2	CACNA2D1;CACNA2D2		124.57	33.5	2	0	6	32	1	51	10	4	5	0	0	21	6	19	0	0	4	18	23	0	1	0	1	2	4	11	1	3	2.03977	0	5.32926	34.4052	1.01458	57.4488	9.75479	6.30383	5.03137	0	0	20.8578	6.82063	20.8571	0	0
2555	AKR1C1	AKR1C1		36.788	49.8	21	23	16	2	6	2	6	10	14	4	9	0	10	1	19	13	10	2	24	7	8	1	23	7	10	1	3	9	21.4176	22.9378	14.2114	2.15032	6.08747	2.25289	5.85288	15.7596	14.0878	3.46431	8.62891	0	11.3677	1.09774	16.8699	11.7057
1001	BPGM	BPGM		30.005	52.9	2	1	4	4	11	0	3	5	14	28	18	4	7	2	10	9	37	10	12	4	3	20	7	1	7	16	8	17	2.03977	0.997295	3.55284	4.30065	11.1604	0	2.92644	7.87979	14.0878	24.2502	17.2578	3.97292	7.9574	2.19549	8.87891	8.10397
1486	PAICS	PAICS		47.079	38.8	11	9	6	0	12	1	7	3	11	33	10	1	2	5	15	17	7	6	7	12	14	9	14	10	16	6	12	4	11.2187	8.97566	5.32926	0	12.1749	1.12645	6.82836	4.72787	11.069	28.5806	9.58768	0.993231	2.27354	5.48872	13.3184	15.3075
2003	SARS	SARS1		58.777	32.5	15	11	11	0	17	1	5	5	10	20	10	0	1	0	13	12	10	6	4	11	15	12	18	17	18	2	15	2	15.2983	10.9702	9.77032	0	17.2478	1.12645	4.8774	7.87979	10.0627	17.3216	9.58768	0	1.13677	0	11.5426	10.8053
2740	DYNC1I2	DYNC1I2		68.297	31.4	10	9	9	1	14	6	5	6	6	17	8	6	6	2	11	10	11	9	5	9	10	8	17	18	19	6	14	5	10.1989	8.97566	7.9939	1.07516	14.2041	6.75868	4.8774	9.45575	6.03764	14.7233	7.67014	5.95939	6.82063	2.19549	9.7668	9.00441
3346	POTEE	POTEE		121.36	13.9	12	9	7	7	11	4	5	8	10	11	11	1	5	1	14	16	13	6	5	10	11	13	11	10	16	12	14	6	12.2386	8.97566	6.21747	7.52613	11.1604	4.50579	4.8774	12.6077	10.0627	9.52686	10.5464	0.993231	5.68386	1.09774	12.4305	14.4071
4686	TMOD3	TMOD3		39.594	51.1	9	10	11	0	14	2	12	1	9	16	12	1	4	0	15	11	6	0	1	29	13	16	13	20	22	2	15	1	9.17898	9.97295	9.77032	0	14.2041	2.25289	11.7058	1.57596	9.05646	13.8573	11.5052	0.993231	4.54709	0	13.3184	9.90485
730	GSR	GSR		51.7	41.1	6	2	9	5	20	4	7	5	6	2	16	5	7	5	2	2	11	12	11	8	12	5	27	14	29	16	12	6	6.11932	1.99459	7.9939	5.37581	20.2916	4.50579	6.82836	7.87979	6.03764	1.73216	15.3403	4.96615	7.9574	5.48872	1.77578	1.80088
1658	RPL12	RPL12		17.818	60	5	8	14	1	7	4	14	4	6	21	12	3	4	3	19	10	4	2	2	20	11	12	14	14	19	7	8	1	5.09943	7.97836	12.4349	1.07516	7.10205	4.50579	13.6567	6.30383	6.03764	18.1876	11.5052	2.97969	4.54709	3.29323	16.8699	9.00441
1708	HNRNPH3	HNRNPH3		36.926	42.2	6	8	7	4	9	8	11	6	7	14	10	6	8	6	13	12	6	10	6	12	8	9	11	11	24	2	12	8	6.11932	7.97836	6.21747	4.30065	9.13121	9.01157	10.7303	9.45575	7.04391	12.1251	9.58768	5.95939	9.09417	6.58646	11.5426	10.8053
1746	SHMT2	SHMT2		53.454	43.1	8	7	10	0	14	5	11	1	5	25	8	3	0	0	13	10	0	3	4	24	13	18	26	14	17	8	12	0	8.15909	6.98107	8.88211	0	14.2041	5.63223	10.7303	1.57596	5.03137	21.652	7.67014	2.97969	0	0	11.5426	9.00441
3904	CAVIN3	CAVIN3		27.701	41	11	12	14	2	10	4	5	5	11	2	5	3	16	2	21	21	15	6	12	8	5	5	7	17	14	0	10	8	11.2187	11.9675	12.4349	2.15032	10.1458	4.50579	4.8774	7.87979	11.069	1.73216	4.79384	2.97969	18.1883	2.19549	18.6457	18.9093
2054	DNM2	DNM2		97.976	33.9	10	12	3	7	10	2	4	4	9	20	12	1	4	0	19	17	10	10	2	6	13	12	13	15	24	0	19	2	10.1989	11.9675	2.66463	7.52613	10.1458	2.25289	3.90192	6.30383	9.05646	17.3216	11.5052	0.993231	4.54709	0	16.8699	15.3075
2725	G3BP1	G3BP1		52.164	38.8	14	12	11	0	8	8	16	3	9	21	5	0	3	0	20	24	2	2	3	30	12	15	8	9	12	2	6	1	14.2784	11.9675	9.77032	0	8.11663	9.01157	15.6077	4.72787	9.05646	18.1876	4.79384	0	3.41032	0	17.7578	21.6106
4805	TES	TES		47.996	61.3	7	3	3	1	12	0	4	0	0	23	13	1	0	1	21	29	13	10	0	20	10	6	9	13	40	2	9	0	7.1392	2.99189	2.66463	1.07516	12.1749	0	3.90192	0	0	19.9198	12.464	0.993231	0	1.09774	18.6457	26.1128
233	COPE	COPE		34.482	48.1	5	4	3	0	27	0	3	1	4	14	16	0	0	0	14	14	1	8	1	21	10	14	35	21	11	18	12	0	5.09943	3.98918	2.66463	0	27.3936	0	2.92644	1.57596	4.02509	12.1251	15.3403	0	0	0	12.4305	12.6062
2379	DYNLL1	DYNLL1		10.366	64	9	13	11	5	12	3	9	5	9	17	10	5	7	4	15	17	7	8	3	8	15	11	10	9	11	7	9	6	9.17898	12.9648	9.77032	5.37581	12.1749	3.37934	8.77931	7.87979	9.05646	14.7233	9.58768	4.96615	7.9574	4.39097	13.3184	15.3075
3029	MYLK	MYLK	MYLK	203.05	20.5	13	13	5	5	18	2	3	2	13	2	15	6	6	3	3	2	20	7	2	3	3	5	25	37	10	11	23	4	13.2585	12.9648	4.44105	5.37581	18.2624	2.25289	2.92644	3.15192	13.0816	1.73216	14.3815	5.95939	6.82063	3.29323	2.66367	1.80088
90				69.293	30.5	11	10	6	2	9	1	6	8	77	2	11	3	13	2	3	2	11	8	12	6	3	7	7	9	3	6	7	12	11.2187	9.97295	5.32926	2.15032	9.13121	1.12645	5.85288	12.6077	77.483	1.73216	10.5464	2.97969	14.778	2.19549	2.66367	1.80088
1151	MYH3	MYH3		223.9	61	3	2	10	16	2	6	7	2	2	0	0	18	6	17	1	1	2	12	86	2	34	1	0	1	0	0	2	2	3.05966	1.99459	8.88211	17.2026	2.02916	6.75868	6.82836	3.15192	2.01255	0	0	17.8782	6.82063	18.6616	0.887891	0.900441
1660	CMPK1	CMPK1		22.222	50.5	7	8	12	2	16	2	13	3	8	9	17	0	6	0	10	15	5	10	4	18	13	8	30	18	12	2	3	3	7.1392	7.97836	10.6585	2.15032	16.2333	2.25289	12.6812	4.72787	8.05019	7.7947	16.2991	0	6.82063	0	8.87891	13.5066
2859	FLOT2	FLOT2		47.064	47	7	6	5	9	11	2	7	19	7	15	11	2	7	5	14	9	19	11	7	6	5	13	5	10	13	10	15	5	7.1392	5.98377	4.44105	9.67645	11.1604	2.25289	6.82836	29.9432	7.04391	12.9912	10.5464	1.98646	7.9574	5.48872	12.4305	8.10397
4678	DPP3	DPP3		82.588	30.3	11	9	3	2	10	1	6	3	7	28	16	2	2	1	19	20	8	3	3	4	14	11	12	17	20	13	10	2	11.2187	8.97566	2.66463	2.15032	10.1458	1.12645	5.85288	4.72787	7.04391	24.2502	15.3403	1.98646	2.27354	1.09774	16.8699	18.0088
1086	TPM1	TPM1		32.649	93	15	11	4	0	11	3	7	19	16	1	13	3	6	4	3	0	29	15	9	6	9	0	16	22	0	11	16	14	15.2983	10.9702	3.55284	0	11.1604	3.37934	6.82836	29.9432	16.1004	0.866078	12.464	2.97969	6.82063	4.39097	2.66367	0
1100	TACSTD2	TACSTD2		35.709	39.9	12	13	10	0	15	2	13	0	11	24	20	0	2	0	12	14	0	7	0	20	10	13	17	15	17	6	7	0	12.2386	12.9648	8.88211	0	15.2187	2.25289	12.6812	0	11.069	20.7859	19.1754	0	2.27354	0	10.6547	12.6062
2532	AKAP12	AKAP12		180.99	33.9	4	4	4	1	5	2	4	3	6	0	15	4	22	2	4	3	14	5	12	4	5	1	7	33	13	0	66	18	4.07954	3.98918	3.55284	1.07516	5.07289	2.25289	3.90192	4.72787	6.03764	0	14.3815	3.97292	25.009	2.19549	3.55156	2.70132
3877	GLG1	GLG1		134.55	26.7	6	6	3	1	20	0	3	3	3	11	18	1	1	0	12	14	5	4	4	8	20	12	25	23	14	11	22	2	6.11932	5.98377	2.66463	1.07516	20.2916	0	2.92644	4.72787	3.01882	9.52686	17.2578	0.993231	1.13677	0	10.6547	12.6062
1235	TPT1	TPT1		19.595	34.3	7	8	10	4	9	6	9	6	8	15	11	6	7	4	11	14	5	6	8	19	14	13	12	15	11	1	7	3	7.1392	7.97836	8.88211	4.30065	9.13121	6.75868	8.77931	9.45575	8.05019	12.9912	10.5464	5.95939	7.9574	4.39097	9.7668	12.6062
3328	PDXDC1;PDXDC2P	PDXDC1;PDXDC2P		83.571	55.9	0	0	0	0	69	0	0	0	1	5	20	0	0	0	0	0	0	18	1	0	0	0	128	17	1	3	0	0	0	0	0	0	70.0059	0	0	0	1.00627	4.33039	19.1754	0	0	0	0	0
408	CALU	CALU		37.106	46.7	3	5	3	4	18	5	14	4	6	11	5	3	1	2	11	10	4	6	7	25	9	10	24	13	7	16	10	4	3.05966	4.98648	2.66463	4.30065	18.2624	5.63223	13.6567	6.30383	6.03764	9.52686	4.79384	2.97969	1.13677	2.19549	9.7668	9.00441
935	SERPIND1	SERPIND1		57.07	25.3	8	9	5	9	14	9	10	11	5	3	15	2	17	4	3	3	18	10	13	5	5	10	7	7	6	8	17	17	8.15909	8.97566	4.44105	9.67645	14.2041	10.138	9.75479	17.3355	5.03137	2.59823	14.3815	1.98646	19.3251	4.39097	2.66367	2.70132
4133	FAM129B	NIBAN2		82.682	33.8	14	11	12	1	14	0	2	2	12	23	17	0	0	0	21	16	0	2	1	8	14	14	23	19	15	6	9	0	14.2784	10.9702	10.6585	1.07516	14.2041	0	1.95096	3.15192	12.0753	19.9198	16.2991	0	0	0	18.6457	14.4071
2166	RAD23B	RAD23B		43.171	26.2	13	14	4	2	8	3	14	2	8	17	12	4	2	3	13	15	6	6	6	21	8	11	14	13	13	4	11	2	13.2585	13.9621	3.55284	2.15032	8.11663	3.37934	13.6567	3.15192	8.05019	14.7233	11.5052	3.97292	2.27354	3.29323	11.5426	13.5066
1688	SRI	SRI		20.006	48.9	7	12	7	5	9	2	7	7	7	8	14	4	5	3	14	16	11	5	5	8	7	13	12	15	14	14	10	6	7.1392	11.9675	6.21747	5.37581	9.13121	2.25289	6.82836	11.0317	7.04391	6.92863	13.4227	3.97292	5.68386	3.29323	12.4305	14.4071
457	SNX2	SNX2		58.47	46.1	8	8	9	1	14	1	3	2	5	5	10	0	11	0	11	7	15	6	7	1	12	7	14	20	33	2	18	10	8.15909	7.97836	7.9939	1.07516	14.2041	1.12645	2.92644	3.15192	5.03137	4.33039	9.58768	0	12.5045	0	9.7668	6.30309
2601	KHDRBS1;KHDRBS2;KHDRBS3	KHDRBS1;KHDRBS2;KHDRBS3		48.227	25.7	6	7	8	1	6	4	8	1	7	22	9	6	4	4	17	18	5	6	3	13	6	14	13	15	20	6	13	2	6.11932	6.98107	7.10568	1.07516	6.08747	4.50579	7.80383	1.57596	7.04391	19.0537	8.62891	5.95939	4.54709	4.39097	15.0941	16.2079
847	RBP4	RBP4		23.01	37.8	15	19	5	5	17	0	10	11	8	1	12	2	13	1	3	2	18	2	11	7	18	12	5	9	8	15	3	19	15.2983	18.9486	4.44105	5.37581	17.2478	0	9.75479	17.3355	8.05019	0.866078	11.5052	1.98646	14.778	1.09774	2.66367	1.80088
1044	COL4A2	COL4A2		167.55	9.1	6	8	11	12	4	18	5	13	8	7	8	17	6	8	4	8	9	7	4	6	3	5	8	5	7	17	18	7	6.11932	7.97836	9.77032	12.9019	4.05832	20.276	4.8774	20.4874	8.05019	6.06255	7.67014	16.8849	6.82063	8.78195	3.55156	7.20353
1283	CPA3	CPA3		48.669	23.5	17	15	13	9	14	0	0	2	12	0	12	0	22	0	4	4	8	20	18	0	7	1	18	4	3	21	25	2	17.3381	14.9594	11.5467	9.67645	14.2041	0	0	3.15192	12.0753	0	11.5052	0	25.009	0	3.55156	3.60176
4619	OLA1	OLA1		44.743	38.1	3	8	12	3	12	15	10	3	4	14	8	6	6	6	15	16	8	6	9	9	9	12	15	18	15	0	7	5	3.05966	7.97836	10.6585	3.22548	12.1749	16.8967	9.75479	4.72787	4.02509	12.1251	7.67014	5.95939	6.82063	6.58646	13.3184	14.4071
1123	CALM3;CALM2;CALM1	CALM3;CALM2;CALM1		16.837	45.6	14	11	6	6	11	10	12	7	5	8	17	1	2	4	9	6	6	5	6	18	13	6	11	14	13	6	12	3	14.2784	10.9702	5.32926	6.45097	11.1604	11.2645	11.7058	11.0317	5.03137	6.92863	16.2991	0.993231	2.27354	4.39097	7.99102	5.40265
4511	GLOD4	GLOD4		33.232	43.6	15	11	7	1	18	5	5	4	12	8	17	2	5	3	6	5	15	9	7	11	9	4	14	15	18	9	5	7	15.2983	10.9702	6.21747	1.07516	18.2624	5.63223	4.8774	6.30383	12.0753	6.92863	16.2991	1.98646	5.68386	3.29323	5.32734	4.5022
992	TUBB	TUBB;TUBB8B		49.67	59.2	7	7	4	4	10	5	6	6	9	12	9	5	5	6	13	13	4	7	8	12	15	14	9	13	15	4	9	5	7.1392	6.98107	3.55284	4.30065	10.1458	5.63223	5.85288	9.45575	9.05646	10.3929	8.62891	4.96615	5.68386	6.58646	11.5426	11.7057
1778	ADD1	ADD1		69.984	41.4	13	11	9	3	10	0	2	7	11	3	12	6	12	5	6	3	18	10	13	1	9	7	4	11	25	2	17	16	13.2585	10.9702	7.9939	3.22548	10.1458	0	1.95096	11.0317	11.069	2.59823	11.5052	5.95939	13.6413	5.48872	5.32734	2.70132
2734	EIF3I	EIF3I		36.501	57.8	9	11	7	2	12	6	8	5	7	10	13	0	3	3	15	13	8	5	5	16	14	11	14	8	15	9	12	4	9.17898	10.9702	6.21747	2.15032	12.1749	6.75868	7.80383	7.87979	7.04391	8.66078	12.464	0	3.41032	3.29323	13.3184	11.7057
4272	TMED9	TMED9		27.277	31.9	6	7	6	3	20	3	8	3	6	9	9	3	5	3	13	9	7	8	7	8	9	11	24	14	10	18	8	4	6.11932	6.98107	5.32926	3.22548	20.2916	3.37934	7.80383	4.72787	6.03764	7.7947	8.62891	2.97969	5.68386	3.29323	11.5426	8.10397
4297	PRX	PRX		154.9	38.5	2	1	1	23	0	12	0	62	2	0	0	0	6	0	0	0	1	72	9	0	0	0	24	1	0	7	1	16	2.03977	0.997295	0.888211	24.7287	0	13.5174	0	97.7094	2.01255	0	0	0	6.82063	0	0	0
4966	RUVBL2	RUVBL2		51.156	48.8	10	8	4	0	7	6	9	2	7	30	7	0	1	0	15	15	5	1	0	15	15	22	12	8	25	2	14	0	10.1989	7.97836	3.55284	0	7.10205	6.75868	8.77931	3.15192	7.04391	25.9823	6.71137	0	1.13677	0	13.3184	13.5066
629	NDUFB8	NDUFB8		18.479	59.4	7	6	13	18	7	4	7	0	7	5	7	18	7	14	2	3	5	11	7	1	7	6	9	10	12	8	5	1	7.1392	5.98377	11.5467	19.3529	7.10205	4.50579	6.82836	0	7.04391	4.33039	6.71137	17.8782	7.9574	15.3684	1.77578	2.70132
1160	ITGAM;ITGAD	ITGAM;ITGAD		127.18	30.7	0	0	0	39	8	0	0	36	0	7	23	0	12	0	1	8	18	11	0	5	3	11	0	4	3	27	23	7	0	0	0	41.9313	8.11663	0	0	56.7345	0	6.06255	22.0517	0	13.6413	0	0.887891	7.20353
1492	SPRR1B	SPRR1B		9.8875	87.6	3	3	21	0	3	13	45	4	2	1	11	0	0	0	11	26	1	0	0	66	17	13	3	0	1	9	0	0	3.05966	2.99189	18.6524	0	3.04374	14.6438	43.8966	6.30383	2.01255	0.866078	10.5464	0	0	0	9.7668	23.4115
2050	CSRP3	CSRP3		20.969	79.9	0	1	19	27	1	8	15	0	13	0	0	35	10	30	0	0	1	24	19	1	12	0	0	0	0	1	0	8	0	0.997295	16.876	29.0294	1.01458	9.01157	14.6322	0	13.0816	0	0	34.7631	11.3677	32.9323	0	0
4781	DNAJB11	DNAJB11		40.513	36	0	2	1	0	12	4	11	1	0	20	10	0	0	0	16	14	0	2	1	24	11	17	17	20	17	13	16	0	0	1.99459	0.888211	0	12.1749	4.50579	10.7303	1.57596	0	17.3216	9.58768	0	0	0	14.2063	12.6062
1894	CRAT	CRAT		68.568	37.9	11	9	19	19	1	14	11	0	9	0	1	27	10	27	1	3	0	14	11	0	0	0	4	3	0	1	6	2	11.2187	8.97566	16.876	20.4281	1.01458	15.7702	10.7303	0	9.05646	0	0.958768	26.8172	11.3677	29.6391	0.887891	2.70132
1796	MAP2K2	MAP2K2	MAP2K2	44.424	51.8	12	8	9	4	11	4	1	0	14	11	10	3	6	6	14	19	10	13	7	5	11	4	11	14	20	0	8	0	12.2386	7.97836	7.9939	4.30065	11.1604	4.50579	0.975479	0	14.0878	9.52686	9.58768	2.97969	6.82063	6.58646	12.4305	17.1084
1944	GYG1	GYG1		37.478	31.8	2	1	11	12	7	13	16	0	7	6	9	14	12	13	2	7	12	6	6	9	11	3	15	8	9	7	6	7	2.03977	0.997295	9.77032	12.9019	7.10205	14.6438	15.6077	0	7.04391	5.19647	8.62891	13.9052	13.6413	14.2707	1.77578	6.30309
331	DHX15;DHX8	DHX15;DHX8		90.932	38.6	11	8	5	0	5	0	0	1	4	24	16	0	0	0	25	21	1	0	0	0	4	11	20	11	36	7	17	0	11.2187	7.97836	4.44105	0	5.07289	0	0	1.57596	4.02509	20.7859	15.3403	0	0	0	22.1973	18.9093
2312	PSMC1	PSMC1		49.184	49.1	7	6	5	4	5	8	11	3	7	21	7	4	3	3	16	14	4	5	2	27	9	14	8	14	17	0	7	2	7.1392	5.98377	4.44105	4.30065	5.07289	9.01157	10.7303	4.72787	7.04391	18.1876	6.71137	3.97292	3.41032	3.29323	14.2063	12.6062
411	CD5L	CD5L		38.087	48.1	8	10	1	1	17	3	10	13	9	12	12	1	16	1	0	0	14	3	15	10	11	12	2	14	4	13	15	11	8.15909	9.97295	0.888211	1.07516	17.2478	3.37934	9.75479	20.4874	9.05646	10.3929	11.5052	0.993231	18.1883	1.09774	0	0
2334	PSMC6	PSMC6		44.172	48.8	8	6	8	3	12	4	13	3	5	11	6	4	2	1	13	16	6	6	5	16	9	15	14	15	20	4	7	4	8.15909	5.98377	7.10568	3.22548	12.1749	4.50579	12.6812	4.72787	5.03137	9.52686	5.75261	3.97292	2.27354	1.09774	11.5426	14.4071
3477	ACOT1;ACOT2	ACOT1;ACOT2		46.277	48.9	17	14	14	12	5	18	5	7	18	1	6	16	10	11	2	0	12	7	10	2	3	1	5	10	6	3	4	0	17.3381	13.9621	12.4349	12.9019	5.07289	20.276	4.8774	11.0317	18.1129	0.866078	5.75261	15.8917	11.3677	12.0752	1.77578	0
3959	KCTD12	KCTD12		35.7	43.1	15	14	6	6	11	0	3	9	10	10	14	2	5	0	9	6	8	5	8	2	10	6	12	16	19	5	19	10	15.2983	13.9621	5.32926	6.45097	11.1604	0	2.92644	14.1836	10.0627	8.66078	13.4227	1.98646	5.68386	0	7.99102	5.40265
2549	GBE1	GBE1		80.473	28.3	12	11	13	12	5	1	4	11	11	5	12	14	9	17	7	4	5	12	14	0	10	7	7	5	12	4	5	3	12.2386	10.9702	11.5467	12.9019	5.07289	1.12645	3.90192	17.3355	11.069	4.33039	11.5052	13.9052	10.2309	18.6616	6.21524	3.60176
367	EPB41L2	EPB41L2		112.59	37.2	4	1	2	0	13	5	3	7	2	4	14	2	15	1	1	0	16	24	13	6	9	1	16	20	15	0	27	19	4.07954	0.997295	1.77642	0	13.1895	5.63223	2.92644	11.0317	2.01255	3.46431	13.4227	1.98646	17.0516	1.09774	0.887891	0
524	SEC22B	SEC22B		24.593	47.9	8	10	6	2	14	0	2	4	6	15	13	2	5	0	8	11	6	8	2	5	11	9	26	18	13	3	17	2	8.15909	9.97295	5.32926	2.15032	14.2041	0	1.95096	6.30383	6.03764	12.9912	12.464	1.98646	5.68386	0	7.10313	9.90485
735	PNP	PNP		32.118	50.2	7	7	7	6	7	0	5	9	4	17	8	1	4	0	16	12	21	5	2	15	15	13	6	6	13	11	10	8	7.1392	6.98107	6.21747	6.45097	7.10205	0	4.8774	14.1836	4.02509	14.7233	7.67014	0.993231	4.54709	0	14.2063	10.8053
932	SSB	SSB		46.836	40.9	5	7	9	0	6	5	10	0	4	20	5	2	3	2	21	17	4	4	2	17	7	18	13	12	31	2	5	0	5.09943	6.98107	7.9939	0	6.08747	5.63223	9.75479	0	4.02509	17.3216	4.79384	1.98646	3.41032	2.19549	18.6457	15.3075
1710	CASP14	CASP14		27.679	71.1	30	37	0	1	1	0	0	2	15	16	0	0	0	0	65	70	0	0	0	3	0	6	0	1	0	0	0	0	30.5966	36.8999	0	1.07516	1.01458	0	0	3.15192	15.0941	13.8573	0	0	0	0	57.7129	63.0309
2775	IQGAP2	IQGAP2		180.58	32.1	7	6	0	0	23	0	2	0	3	2	43	0	0	0	1	2	6	9	0	2	3	1	54	39	15	9	14	0	7.1392	5.98377	0	0	23.3353	0	1.95096	0	3.01882	1.73216	41.227	0	0	0	0.887891	1.80088
3398	XIRP1	XIRP1		198.56	33.9	0	0	8	2	0	42	5	0	2	0	0	45	0	50	0	0	0	20	37	0	2	0	0	0	0	0	0	0	0	0	7.10568	2.15032	0	47.3107	4.8774	0	2.01255	0	0	44.6954	0	54.8872	0	0
182	PDHX	PDHX		51.459	35.8	3	3	11	15	7	22	12	0	8	3	3	20	6	18	1	3	3	12	11	9	5	2	10	5	4	4	3	3	3.05966	2.99189	9.77032	16.1274	7.10205	24.7818	11.7058	0	8.05019	2.59823	2.8763	19.8646	6.82063	19.7594	0.887891	2.70132
534	NDUFS3	NDUFS3		30.241	30.7	5	4	11	13	4	20	6	1	6	5	5	17	6	20	1	4	5	10	7	2	5	5	6	7	5	11	6	3	5.09943	3.98918	9.77032	13.9771	4.05832	22.5289	5.85288	1.57596	6.03764	4.33039	4.79384	16.8849	6.82063	21.9549	0.887891	3.60176
796	PIGR	PIGR		83.283	36.3	0	0	0	0	30	1	0	0	0	0	55	0	0	0	0	0	0	27	0	0	0	0	53	45	0	25	2	0	0	0	0	0	30.4374	1.12645	0	0	0	0	52.7322	0	0	0	0	0
2373	GNAS;GNAL	GNAS;GNAL		45.664	40.4	9	9	5	5	7	0	1	5	6	5	25	4	5	4	10	13	8	7	5	1	5	8	24	17	17	8	13	3	9.17898	8.97566	4.44105	5.37581	7.10205	0	0.975479	7.87979	6.03764	4.33039	23.9692	3.97292	5.68386	4.39097	8.87891	11.7057
3194	TOR1AIP1	TOR1AIP1		66.248	38.6	8	7	4	2	9	5	8	5	6	13	11	2	5	1	12	10	9	5	3	15	8	14	9	14	24	6	15	1	8.15909	6.98107	3.55284	2.15032	9.13121	5.63223	7.80383	7.87979	6.03764	11.259	10.5464	1.98646	5.68386	1.09774	10.6547	9.00441
4287	SORBS1	SORBS1		87.198	41.2	13	15	4	1	7	2	1	13	15	0	8	4	6	3	3	0	38	16	3	0	2	0	20	31	4	0	14	16	13.2585	14.9594	3.55284	1.07516	7.10205	2.25289	0.975479	20.4874	15.0941	0	7.67014	3.97292	6.82063	3.29323	2.66367	0
723	CYB5A	CYB5A		11.268	76.5	26	24	7	4	10	4	7	8	20	5	8	2	6	2	5	2	16	6	6	7	8	7	10	8	7	5	8	5	26.517	23.9351	6.21747	4.30065	10.1458	4.50579	6.82836	12.6077	20.1255	4.33039	7.67014	1.98646	6.82063	2.19549	4.43945	1.80088
1862	GARS	GARS1		83.165	33.4	8	14	8	1	16	0	4	3	4	20	7	0	1	0	21	21	2	6	0	12	5	16	23	11	16	6	6	0	8.15909	13.9621	7.10568	1.07516	16.2333	0	3.90192	4.72787	4.02509	17.3216	6.71137	0	1.13677	0	18.6457	18.9093
2258	CDC42	CDC42		21.258	40.3	11	7	6	8	8	3	8	4	6	11	9	7	5	2	12	11	7	7	5	11	7	6	11	8	19	8	8	4	11.2187	6.98107	5.32926	8.60129	8.11663	3.37934	7.80383	6.30383	6.03764	9.52686	8.62891	6.95262	5.68386	2.19549	10.6547	9.90485
4204	TUBA1C	TUBA1C		49.895	63.7	9	11	13	0	11	4	6	5	10	17	3	1	2	1	19	16	7	3	7	10	12	15	11	11	12	5	7	0	9.17898	10.9702	11.5467	0	11.1604	4.50579	5.85288	7.87979	10.0627	14.7233	2.8763	0.993231	2.27354	1.09774	16.8699	14.4071
4910	CORO1C	CORO1C		53.248	41.6	9	10	8	2	5	1	4	0	7	21	4	4	7	2	24	22	7	2	2	12	6	13	7	10	16	5	12	3	9.17898	9.97295	7.10568	2.15032	5.07289	1.12645	3.90192	0	7.04391	18.1876	3.83507	3.97292	7.9574	2.19549	21.3094	19.8097
340	PSMD3	PSMD3		60.977	44.9	3	5	12	2	2	0	4	0	3	19	15	6	0	2	17	19	6	2	1	7	5	10	15	16	22	10	14	0	3.05966	4.98648	10.6585	2.15032	2.02916	0	3.90192	0	3.01882	16.4555	14.3815	5.95939	0	2.19549	15.0941	17.1084
2432	NUCB2	NUCB2		50.227	52.6	0	0	1	0	41	0	1	0	0	2	18	0	0	0	2	2	0	14	0	8	1	2	78	51	2	14	0	0	0	0	0.888211	0	41.5977	0	0.975479	0	0	1.73216	17.2578	0	0	0	1.77578	1.80088
3241	ANXA8L1	ANXA8L1		36.879	49.5	10	13	23	0	2	0	4	2	6	27	2	0	0	0	35	38	0	0	0	12	18	23	4	5	4	5	0	0	10.1989	12.9648	20.4288	0	2.02916	0	3.90192	3.15192	6.03764	23.3841	1.91754	0	0	0	31.0762	34.2168
3844	GCN1	GCN1		292.75	23.5	2	8	1	0	4	2	0	0	3	19	19	2	0	0	29	28	0	2	0	0	10	6	28	23	28	5	8	0	2.03977	7.97836	0.888211	0	4.05832	2.25289	0	0	3.01882	16.4555	18.2166	1.98646	0	0	25.7488	25.2123
4412	PPA2	PPA2		37.92	46.7	13	9	7	4	16	2	2	1	8	10	14	3	2	1	14	13	4	3	2	4	5	10	24	22	19	11	9	0	13.2585	8.97566	6.21747	4.30065	16.2333	2.25289	1.95096	1.57596	8.05019	8.66078	13.4227	2.97969	2.27354	1.09774	12.4305	11.7057
2930	PSMD6	PSMD6		45.531	44.7	7	8	9	5	8	0	4	1	9	11	10	8	6	6	9	14	5	4	5	4	10	12	12	9	21	17	8	1	7.1392	7.97836	7.9939	5.37581	8.11663	0	3.90192	1.57596	9.05646	9.52686	9.58768	7.94585	6.82063	6.58646	7.99102	12.6062
4813	SUN2	SUN2		80.31	39.2	7	7	9	4	7	1	0	3	9	6	14	3	4	2	7	4	14	10	4	2	13	5	8	8	36	17	20	1	7.1392	6.98107	7.9939	4.30065	7.10205	1.12645	0	4.72787	9.05646	5.19647	13.4227	2.97969	4.54709	2.19549	6.21524	3.60176
757	ASS1	ASS1		46.53	27.2	19	17	4	1	22	0	0	5	16	12	22	0	5	0	0	4	4	12	5	1	1	0	26	17	7	17	5	5	19.3778	16.954	3.55284	1.07516	22.3207	0	0	7.87979	16.1004	10.3929	21.0929	0	5.68386	0	0	3.60176
775	JCHAIN	JCHAIN		18.098	65.4	5	4	2	3	17	3	6	9	7	5	19	2	7	3	1	1	7	14	8	5	7	6	12	31	10	15	10	7	5.09943	3.98918	1.77642	3.22548	17.2478	3.37934	5.85288	14.1836	7.04391	4.33039	18.2166	1.98646	7.9574	3.29323	0.887891	0.900441
2568	EEF1A2	EEF1A2		50.47	63.5	1	0	20	17	0	25	14	1	6	1	0	35	10	33	1	1	0	20	18	3	12	1	0	0	0	0	0	2	1.01989	0	17.7642	18.2777	0	28.1612	13.6567	1.57596	6.03764	0.866078	0	34.7631	11.3677	36.2255	0.887891	0.900441
2957	PCOLCE	PCOLCE		47.972	33.4	15	15	4	2	27	3	10	10	10	5	4	3	8	1	9	7	6	5	15	8	13	9	2	11	2	6	18	6	15.2983	14.9594	3.55284	2.15032	27.3936	3.37934	9.75479	15.7596	10.0627	4.33039	3.83507	2.97969	9.09417	1.09774	7.99102	6.30309
780	IGKV3-20	IGKV3-20		12.557	46.6	12	13	5	5	15	2	5	11	10	6	8	2	14	2	7	5	8	9	9	5	5	8	7	14	8	11	8	11	12.2386	12.9648	4.44105	5.37581	15.2187	2.25289	4.8774	17.3355	10.0627	5.19647	7.67014	1.98646	15.9148	2.19549	6.21524	4.5022
1380	RPL7	RPL7		29.225	46	4	4	8	2	7	1	7	1	4	14	11	6	3	1	15	16	6	7	2	12	14	20	11	8	14	10	8	1	4.07954	3.98918	7.10568	2.15032	7.10205	1.12645	6.82836	1.57596	4.02509	12.1251	10.5464	5.95939	3.41032	1.09774	13.3184	14.4071
2128	CRIP2	CRIP2		22.492	75.5	6	9	8	2	10	4	10	3	5	9	9	5	5	5	12	10	11	9	5	12	11	5	10	21	10	1	9	6	6.11932	8.97566	7.10568	2.15032	10.1458	4.50579	9.75479	4.72787	5.03137	7.7947	8.62891	4.96615	5.68386	5.48872	10.6547	9.00441
175	PGRMC1	PGRMC1		21.671	49.7	13	14	1	0	13	0	5	2	13	11	11	0	4	0	7	8	4	5	4	20	5	11	13	16	7	15	24	0	13.2585	13.9621	0.888211	0	13.1895	0	4.8774	3.15192	13.0816	9.52686	10.5464	0	4.54709	0	6.21524	7.20353
329	TAPBP	TAPBP		43.885	21.4	4	4	3	2	6	1	6	4	4	27	11	2	0	4	6	5	6	4	1	9	17	14	5	15	14	17	15	2	4.07954	3.98918	2.66463	2.15032	6.08747	1.12645	5.85288	6.30383	4.02509	23.3841	10.5464	1.98646	0	4.39097	5.32734	4.5022
2607	ACTN3	ACTN3		103.24	62.3	0	0	2	1	0	102	1	0	3	0	0	2	2	2	0	0	0	47	3	1	0	0	0	0	0	6	0	0	0	0	1.77642	1.07516	0	114.898	0.975479	0	3.01882	0	0	1.98646	2.27354	2.19549	0	0
3713	COQ8A	COQ8A	COQ8A	71.949	30	0	0	24	21	1	13	10	0	6	0	0	28	9	25	0	0	1	11	10	1	2	0	1	1	3	1	0	1	0	0	21.3171	22.5784	1.01458	14.6438	9.75479	0	6.03764	0	0	27.8105	10.2309	27.4436	0	0
600	SORBS2	SORBS2		71.685	51.9	15	18	10	0	10	1	1	6	6	0	9	3	7	6	8	2	22	9	3	0	1	0	22	29	3	0	20	20	15.2983	17.9513	8.88211	0	10.1458	1.12645	0.975479	9.45575	6.03764	0	8.62891	2.97969	7.9574	6.58646	7.10313	1.80088
2163	HSPA2	HSPA2		70.02	50.5	3	5	18	10	1	13	13	2	1	27	0	13	3	10	19	18	0	5	3	12	9	8	7	4	8	1	2	0	3.05966	4.98648	15.9878	10.7516	1.01458	14.6438	12.6812	3.15192	1.00627	23.3841	0	12.912	3.41032	10.9774	16.8699	16.2079
2255	PRPS1	PRPS1		34.834	53.1	4	6	6	4	12	4	7	2	7	11	15	4	2	5	9	7	21	7	5	6	5	4	15	12	21	9	8	7	4.07954	5.98377	5.32926	4.30065	12.1749	4.50579	6.82836	3.15192	7.04391	9.52686	14.3815	3.97292	2.27354	5.48872	7.99102	6.30309
1630	TPP2	TPP2		138.35	32.8	3	7	3	2	8	0	0	2	5	13	10	4	4	2	9	16	9	5	2	0	5	20	22	14	24	14	19	3	3.05966	6.98107	2.66463	2.15032	8.11663	0	0	3.15192	5.03137	11.259	9.58768	3.97292	4.54709	2.19549	7.99102	14.4071
1652	ERP29	ERP29		28.993	40.2	5	4	4	1	17	2	9	4	3	10	14	2	2	2	7	5	5	7	2	18	9	6	29	11	13	12	14	1	5.09943	3.98918	3.55284	1.07516	17.2478	2.25289	8.77931	6.30383	3.01882	8.66078	13.4227	1.98646	2.27354	2.19549	6.21524	4.5022
1825	EIF4A3	EIF4A3		46.871	49.9	9	14	8	0	8	4	4	1	6	21	10	3	3	0	18	19	5	2	2	4	10	11	11	10	25	4	10	1	9.17898	13.9621	7.10568	0	8.11663	4.50579	3.90192	1.57596	6.03764	18.1876	9.58768	2.97969	3.41032	0	15.982	17.1084
2667	SF3A3	SF3A3		58.848	27.1	11	11	7	0	9	3	8	1	8	21	12	0	2	0	13	7	6	8	3	20	9	15	13	11	15	1	10	1	11.2187	10.9702	6.21747	0	9.13121	3.37934	7.80383	1.57596	8.05019	18.1876	11.5052	0	2.27354	0	11.5426	6.30309
1582	TARS	TARS1		83.434	40.2	2	3	10	0	5	0	4	2	1	32	16	0	1	0	17	21	1	3	0	4	10	13	31	14	17	10	6	0	2.03977	2.99189	8.88211	0	5.07289	0	3.90192	3.15192	1.00627	27.7145	15.3403	0	1.13677	0	15.0941	18.9093
180	EIF3F	EIF3F		37.563	39.5	5	4	11	3	13	7	12	1	9	11	7	1	2	2	11	14	4	6	4	16	12	11	8	10	15	12	12	1	5.09943	3.98918	9.77032	3.22548	13.1895	7.88512	11.7058	1.57596	9.05646	9.52686	6.71137	0.993231	2.27354	2.19549	9.7668	12.6062
500	COQ9	COQ9		35.509	45.6	3	3	11	18	4	23	10	0	6	4	3	14	8	14	2	1	4	11	10	4	7	3	9	5	10	7	2	2	3.05966	2.99189	9.77032	19.3529	4.05832	25.9083	9.75479	0	6.03764	3.46431	2.8763	13.9052	9.09417	15.3684	1.77578	0.900441
2063	ATP1A2;ATP1A4	ATP1A2;ATP1A4		112.26	41.5	0	0	14	43	0	7	1	0	2	0	0	42	7	36	0	0	0	14	4	0	0	0	0	0	0	1	2	2	0	0	12.4349	46.2319	0	7.88512	0.975479	0	2.01255	0	0	41.7157	7.9574	39.5188	0	0
2358	GNB2	GNB2		37.331	31.8	11	9	7	2	7	3	4	3	8	8	9	5	5	3	12	8	8	7	5	6	11	10	10	13	15	8	12	6	11.2187	8.97566	6.21747	2.15032	7.10205	3.37934	3.90192	4.72787	8.05019	6.92863	8.62891	4.96615	5.68386	3.29323	10.6547	7.20353
3993	DYNLL2	DYNLL2		10.35	64	6	7	7	8	8	0	3	6	6	7	11	10	4	5	10	14	8	10	5	4	4	7	15	11	14	13	7	4	6.11932	6.98107	6.21747	8.60129	8.11663	0	2.92644	9.45575	6.03764	6.06255	10.5464	9.93231	4.54709	5.48872	8.87891	12.6062
4247	TMEM43	TMEM43		44.875	57	6	7	7	12	5	0	2	8	9	10	12	1	5	1	13	9	5	6	4	4	9	10	4	8	17	20	15	2	6.11932	6.98107	6.21747	12.9019	5.07289	0	1.95096	12.6077	9.05646	8.66078	11.5052	0.993231	5.68386	1.09774	11.5426	8.10397
81	KRT36;KRT38	KRT36;KRT38		52.247	61.9	2	2	125	0	0	0	36	0	2	1	0	0	0	0	6	18	26	0	0	6	2	4	0	0	0	0	0	0	2.03977	1.99459	111.026	0	0	0	35.1173	0	2.01255	0.866078	0	0	0	0	5.32734	16.2079
2617	LGALS3BP	LGALS3BP		65.33	26.5	6	8	0	0	3	0	3	7	6	19	15	0	3	0	16	14	3	10	5	7	9	20	10	21	3	18	9	3	6.11932	7.97836	0	0	3.04374	0	2.92644	11.0317	6.03764	16.4555	14.3815	0	3.41032	0	14.2063	12.6062
3061	CDC37	CDC37		44.468	40.7	7	11	7	1	8	4	13	3	6	18	12	3	3	4	9	15	5	3	2	20	10	11	13	15	13	0	8	0	7.1392	10.9702	6.21747	1.07516	8.11663	4.50579	12.6812	4.72787	6.03764	15.5894	11.5052	2.97969	3.41032	4.39097	7.99102	13.5066
4168	HNRNPAB	HNRNPAB		30.588	22.8	13	11	12	0	9	4	9	3	11	13	8	3	2	5	11	11	5	2	2	13	12	10	10	13	17	0	7	1	13.2585	10.9702	10.6585	0	9.13121	4.50579	8.77931	4.72787	11.069	11.259	7.67014	2.97969	2.27354	5.48872	9.7668	9.90485
1856	PRPH	PRPH		53.65	56.4	11	10	4	6	11	1	1	16	12	5	5	0	8	0	7	8	8	39	10	4	4	3	15	21	2	3	3	10	11.2187	9.97295	3.55284	6.45097	11.1604	1.12645	0.975479	25.2153	12.0753	4.33039	4.79384	0	9.09417	0	6.21524	7.20353
2748	SF3B2	SF3B2		100.23	42.2	4	3	1	0	2	3	14	1	4	26	5	0	0	0	16	10	0	1	0	49	5	9	12	14	39	0	4	0	4.07954	2.99189	0.888211	0	2.02916	3.37934	13.6567	1.57596	4.02509	22.518	4.79384	0	0	0	14.2063	9.00441
2831	DSG2	DSG2		122.29	32.5	7	3	0	0	4	0	12	0	6	38	14	0	0	0	19	18	0	3	0	37	1	6	29	22	0	1	0	0	7.1392	2.99189	0	0	4.05832	0	11.7058	0	6.03764	32.911	13.4227	0	0	0	16.8699	16.2079
3994	S100A16	S100A16		11.801	58.3	9	11	15	0	3	3	23	1	3	18	12	0	3	0	13	20	1	2	1	37	14	14	6	2	12	5	1	0	9.17898	10.9702	13.3232	0	3.04374	3.37934	22.436	1.57596	3.01882	15.5894	11.5052	0	3.41032	0	11.5426	18.0088
4087	PGLYRP2	PGLYRP2		62.216	29	14	13	5	8	18	0	5	12	13	1	9	0	15	0	2	0	14	6	11	1	2	7	2	12	10	13	6	17	14.2784	12.9648	4.44105	8.60129	18.2624	0	4.8774	18.9115	13.0816	0.866078	8.62891	0	17.0516	0	1.77578	0
191	DNM1L	DNM1L		79.441	30.6	5	6	13	1	4	12	7	0	7	12	5	7	3	7	23	24	0	3	5	13	10	7	5	10	14	1	11	1	5.09943	5.98377	11.5467	1.07516	4.05832	13.5174	6.82836	0	7.04391	10.3929	4.79384	6.95262	3.41032	7.6842	20.4215	21.6106
607	ERLIN2	ERLIN2		37.839	35.1	9	7	6	7	12	1	5	9	4	8	12	3	4	4	7	8	11	6	5	3	5	7	16	14	9	13	15	1	9.17898	6.98107	5.32926	7.52613	12.1749	1.12645	4.8774	14.1836	4.02509	6.92863	11.5052	2.97969	4.54709	4.39097	6.21524	7.20353
1363	PRKACA;PRKACG	PRKACA;PRKACG	PRKACA;PRKACG	40.589	25.4	2	6	12	12	3	3	5	3	6	5	9	19	15	21	3	4	4	10	8	1	6	5	13	11	11	3	5	1	2.03977	5.98377	10.6585	12.9019	3.04374	3.37934	4.8774	4.72787	6.03764	4.33039	8.62891	18.8714	17.0516	23.0526	2.66367	3.60176
1370	PFKL	PFKL		85.018	30.1	9	11	8	0	7	0	2	3	10	13	11	0	2	0	13	12	7	8	5	2	14	9	11	10	21	11	12	0	9.17898	10.9702	7.10568	0	7.10205	0	1.95096	4.72787	10.0627	11.259	10.5464	0	2.27354	0	11.5426	10.8053
1530	ATP2B4	ATP2B4		132.59	27.9	15	14	4	1	1	0	1	4	9	14	13	1	7	0	24	16	11	4	1	0	5	6	7	8	18	8	24	2	15.2983	13.9621	3.55284	1.07516	1.01458	0	0.975479	6.30383	9.05646	12.1251	12.464	0.993231	7.9574	0	21.3094	14.4071
2360	RPL10A	RPL10A		24.831	33.6	6	9	9	0	6	1	6	4	4	15	11	3	1	3	17	18	4	2	1	10	10	16	12	14	10	7	9	1	6.11932	8.97566	7.9939	0	6.08747	1.12645	5.85288	6.30383	4.02509	12.9912	10.5464	2.97969	1.13677	3.29323	15.0941	16.2079
3645	ENAH	ENAH		66.509	42.1	3	5	4	1	12	7	15	1	5	11	7	2	2	0	22	18	2	4	5	33	6	7	9	15	5	4	9	2	3.05966	4.98648	3.55284	1.07516	12.1749	7.88512	14.6322	1.57596	5.03137	9.52686	6.71137	1.98646	2.27354	0	19.5336	16.2079
4365	ANKRD2	ANKRD2		39.859	56.9	4	2	0	3	0	83	9	0	7	0	0	39	2	44	0	0	0	16	18	1	0	0	0	0	0	0	0	0	4.07954	1.99459	0	3.22548	0	93.495	8.77931	0	7.04391	0	0	38.736	2.27354	48.3007	0	0
4764	SPRR3	SPRR3		18.154	93.5	0	0	61	0	1	0	17	0	0	0	36	0	18	0	0	1	6	0	0	1	43	1	0	0	44	0	0	0	0	0	54.1808	0	1.01458	0	16.5831	0	0	0	34.5156	0	20.4619	0	0	0.900441
4932	SNX6;SNX32	SNX6;SNX32		46.648	45.3	5	11	6	4	11	1	5	4	5	11	10	1	6	1	8	8	10	6	4	9	12	11	8	17	22	3	13	5	5.09943	10.9702	5.32926	4.30065	11.1604	1.12645	4.8774	6.30383	5.03137	9.52686	9.58768	0.993231	6.82063	1.09774	7.10313	7.20353
2530	RPL6	RPL6		32.728	28.8	0	4	9	0	6	5	12	5	1	18	9	7	7	5	12	16	6	1	2	21	11	19	6	1	6	2	7	0	0	3.98918	7.9939	0	6.08747	5.63223	11.7058	7.87979	1.00627	15.5894	8.62891	6.95262	7.9574	5.48872	10.6547	14.4071
4935	PSMD13	PSMD13		42.945	40.4	7	9	10	9	11	0	1	0	3	15	9	4	1	2	14	18	7	3	5	3	11	16	9	7	17	12	8	1	7.1392	8.97566	8.88211	9.67645	11.1604	0	0.975479	0	3.01882	12.9912	8.62891	3.97292	1.13677	2.19549	12.4305	16.2079
674	H6PD	H6PD		88.892	34.1	9	7	4	3	12	3	1	4	7	9	14	1	5	0	12	8	4	8	9	0	6	1	11	23	14	16	24	2	9.17898	6.98107	3.55284	3.22548	12.1749	3.37934	0.975479	6.30383	7.04391	7.7947	13.4227	0.993231	5.68386	0	10.6547	7.20353
3665	SERBP1	SERBP1		44.965	48.5	0	0	7	0	0	4	24	0	1	22	8	1	0	0	18	10	0	0	0	55	3	22	9	10	18	0	2	0	0	0	6.21747	0	0	4.50579	23.4115	0	1.00627	19.0537	7.67014	0.993231	0	0	15.982	9.00441
4141	PSMD1	PSMD1		105.84	36.6	12	6	4	5	8	0	2	1	8	13	9	6	3	5	10	16	6	7	4	2	13	10	12	10	14	8	16	1	12.2386	5.98377	3.55284	5.37581	8.11663	0	1.95096	1.57596	8.05019	11.259	8.62891	5.95939	3.41032	5.48872	8.87891	14.4071
1236	ALAD	ALAD		36.294	37.9	6	10	7	0	14	0	7	5	9	15	9	3	7	2	2	0	20	6	16	3	7	10	13	11	7	8	10	11	6.11932	9.97295	6.21747	0	14.2041	0	6.82836	7.87979	9.05646	12.9912	8.62891	2.97969	7.9574	2.19549	1.77578	0
3463	ABI3BP	ABI3BP		118.64	19.9	7	3	9	13	3	5	14	4	3	0	14	5	32	8	0	0	16	12	16	1	4	0	6	10	6	11	2	8	7.1392	2.99189	7.9939	13.9771	3.04374	5.63223	13.6567	6.30383	3.01882	0	13.4227	4.96615	36.3767	8.78195	0	0
4169	NAP1L4	NAP1L4		42.823	41.3	5	6	4	0	6	10	14	1	5	10	8	3	1	6	12	9	4	4	5	22	11	11	13	11	20	0	9	2	5.09943	5.98377	3.55284	0	6.08747	11.2645	13.6567	1.57596	5.03137	8.66078	7.67014	2.97969	1.13677	6.58646	10.6547	8.10397
3307	HIBCH	HIBCH		43.482	33.7	11	9	11	12	9	13	9	2	10	1	4	10	6	12	5	5	3	7	9	8	7	5	7	9	7	7	7	0	11.2187	8.97566	9.77032	12.9019	9.13121	14.6438	8.77931	3.15192	10.0627	0.866078	3.83507	9.93231	6.82063	13.1729	4.43945	4.5022
2341	ACTA2	ACTA2		42.009	80.9	16	10	4	3	14	2	4	7	7	5	10	4	4	2	7	7	15	4	6	6	6	5	12	15	5	9	13	7	16.3182	9.97295	3.55284	3.22548	14.2041	2.25289	3.90192	11.0317	7.04391	4.33039	9.58768	3.97292	4.54709	2.19549	6.21524	6.30309
108	FLG	FLG		435.16	26.6	79	65	0	0	0	0	1	0	60	0	7	0	0	0	0	0	0	0	0	10	0	0	0	0	0	1	0	0	80.571	64.8242	0	0	0	0	0.975479	0	60.3764	0	6.71137	0	0	0	0	0
1259	MIF	MIF		12.476	17.4	7	9	7	5	7	2	9	6	7	11	10	4	3	3	10	12	4	5	5	12	13	8	12	8	8	7	6	5	7.1392	8.97566	6.21747	5.37581	7.10205	2.25289	8.77931	9.45575	7.04391	9.52686	9.58768	3.97292	3.41032	3.29323	8.87891	10.8053
1802	LONP1	LONP1		100.4	29.8	8	6	4	10	2	14	3	0	4	7	1	17	2	16	14	14	0	1	3	5	4	3	19	12	18	5	2	0	8.15909	5.98377	3.55284	10.7516	2.02916	15.7702	2.92644	0	4.02509	6.06255	0.958768	16.8849	2.27354	17.5639	12.4305	12.6062
2067	RAB5C	RAB5C		23.482	44	9	10	4	1	11	3	9	5	5	12	8	2	5	1	10	12	8	5	4	9	9	10	14	8	15	5	13	5	9.17898	9.97295	3.55284	1.07516	11.1604	3.37934	8.77931	7.87979	5.03137	10.3929	7.67014	1.98646	5.68386	1.09774	8.87891	10.8053
2184	CSE1L	CSE1L		107.78	25.3	15	11	5	0	4	0	1	3	7	29	8	1	1	2	18	18	3	2	3	4	12	21	10	7	18	3	5	0	15.2983	10.9702	4.44105	0	4.05832	0	0.975479	4.72787	7.04391	25.1163	7.67014	0.993231	1.13677	2.19549	15.982	16.2079
2368	GRB2	GRB2		25.206	65.9	5	5	6	2	8	4	8	4	5	9	16	3	5	2	5	8	13	6	7	12	8	6	11	14	18	7	10	4	5.09943	4.98648	5.32926	2.15032	8.11663	4.50579	7.80383	6.30383	5.03137	7.7947	15.3403	2.97969	5.68386	2.19549	4.43945	7.20353
2987	PCBP2;PCBP3	PCBP2;PCBP3		38.15	39.6	5	4	5	0	13	1	4	6	5	16	12	3	5	3	10	14	7	5	5	16	8	8	13	11	14	1	10	7	5.09943	3.98918	4.44105	0	13.1895	1.12645	3.90192	9.45575	5.03137	13.8573	11.5052	2.97969	5.68386	3.29323	8.87891	12.6062
4893	MYH13	MYH13		223.6	28	2	2	11	16	2	14	7	1	6	0	0	22	6	23	0	1	2	16	14	2	2	0	0	0	0	2	1	5	2.03977	1.99459	9.77032	17.2026	2.02916	15.7702	6.82836	1.57596	6.03764	0	0	21.8511	6.82063	25.2481	0	0.900441
4970	EIF3L	EIF3L		66.726	38.7	8	9	6	0	3	0	1	0	3	13	18	0	1	0	18	20	1	3	1	1	14	11	13	14	17	17	14	0	8.15909	8.97566	5.32926	0	3.04374	0	0.975479	0	3.01882	11.259	17.2578	0	1.13677	0	15.982	18.0088
2480	REEP5	REEP5		21.493	25.4	10	7	4	7	9	3	4	6	9	9	15	5	4	2	4	5	4	8	7	4	11	8	13	16	6	6	10	4	10.1989	6.98107	3.55284	7.52613	9.13121	3.37934	3.90192	9.45575	9.05646	7.7947	14.3815	4.96615	4.54709	2.19549	3.55156	4.5022
3090	HAGH	HAGH		28.86	36.2	5	2	9	18	7	17	8	5	3	2	5	17	7	9	1	3	9	11	9	6	7	2	5	5	8	9	4	6	5.09943	1.99459	7.9939	19.3529	7.10205	19.1496	7.80383	7.87979	3.01882	1.73216	4.79384	16.8849	7.9574	9.87969	0.887891	2.70132
547	SNRNP200	SNRNP200		244.5	24.7	6	6	2	0	1	0	0	0	4	28	12	0	0	0	22	20	2	3	0	0	8	4	15	4	39	5	22	0	6.11932	5.98377	1.77642	0	1.01458	0	0	0	4.02509	24.2502	11.5052	0	0	0	19.5336	18.0088
4789	FBLN5	FBLN5		50.18	34.2	7	8	3	5	28	2	5	2	0	0	14	8	0	5	10	6	4	4	29	1	18	5	9	7	5	14	10	7	7.1392	7.97836	2.66463	5.37581	28.4082	2.25289	4.8774	3.15192	0	0	13.4227	7.94585	0	5.48872	8.87891	5.40265
366	AKR7A2;AKR7L;AKR7A3	AKR7A2;AKR7L;AKR7A3		39.589	32	7	6	5	4	17	2	4	3	5	11	12	2	5	3	4	7	11	12	6	6	10	2	14	14	13	11	13	2	7.1392	5.98377	4.44105	4.30065	17.2478	2.25289	3.90192	4.72787	5.03137	9.52686	11.5052	1.98646	5.68386	3.29323	3.55156	6.30309
1192	SLC25A6	SLC25A6		32.866	61.1	8	9	7	2	6	0	4	2	6	11	14	4	1	3	17	14	4	3	4	2	7	11	12	11	12	8	11	2	8.15909	8.97566	6.21747	2.15032	6.08747	0	3.90192	3.15192	6.03764	9.52686	13.4227	3.97292	1.13677	3.29323	15.0941	12.6062
1459	ATP6V1B2	ATP6V1B2		56.5	38.9	11	10	3	1	12	1	1	4	8	10	11	0	2	0	5	4	7	5	2	7	19	4	13	13	13	14	21	2	11.2187	9.97295	2.66463	1.07516	12.1749	1.12645	0.975479	6.30383	8.05019	8.66078	10.5464	0	2.27354	0	4.43945	3.60176
2321	RPS18	RPS18		17.718	55.3	3	4	8	0	9	4	11	3	6	12	12	3	1	3	12	10	1	1	1	17	14	12	14	11	13	6	7	0	3.05966	3.98918	7.10568	0	9.13121	4.50579	10.7303	4.72787	6.03764	10.3929	11.5052	2.97969	1.13677	3.29323	10.6547	9.00441
643	VAPB	VAPB		27.228	46.5	3	6	6	2	2	4	8	2	9	14	6	10	5	10	10	11	3	9	6	13	5	14	10	12	4	0	4	2	3.05966	5.98377	5.32926	2.15032	2.02916	4.50579	7.80383	3.15192	9.05646	12.1251	5.75261	9.93231	5.68386	10.9774	8.87891	9.90485
855	TFRC;TFR2	TFRC;TFR2		84.87	41.8	2	3	1	0	2	1	3	0	2	56	2	0	0	0	24	28	1	1	2	7	7	15	5	12	4	8	8	0	2.03977	2.99189	0.888211	0	2.02916	1.12645	2.92644	0	2.01255	48.5004	1.91754	0	0	0	21.3094	25.2123
1075	QDPR	QDPR		25.789	51.6	11	6	5	6	14	13	6	0	9	0	12	9	11	10	2	0	9	10	10	2	4	0	14	12	11	10	4	5	11.2187	5.98377	4.44105	6.45097	14.2041	14.6438	5.85288	0	9.05646	0	11.5052	8.93908	12.5045	10.9774	1.77578	0
1137	TXN	TXN		11.737	52.4	12	9	13	4	3	0	11	3	4	8	8	2	3	1	15	12	2	3	2	23	9	4	13	8	12	11	3	4	12.2386	8.97566	11.5467	4.30065	3.04374	0	10.7303	4.72787	4.02509	6.92863	7.67014	1.98646	3.41032	1.09774	13.3184	10.8053
1405	NDUFV2	NDUFV2		27.391	33.3	4	4	13	7	5	12	5	1	7	4	3	15	6	10	3	1	4	9	5	4	4	5	7	9	9	3	6	4	4.07954	3.98918	11.5467	7.52613	5.07289	13.5174	4.8774	1.57596	7.04391	3.46431	2.8763	14.8985	6.82063	10.9774	2.66367	0.900441
356	TXNL1	TXNL1		32.251	58.1	7	7	6	3	13	4	6	2	8	9	12	3	5	3	4	5	7	7	5	10	13	5	12	13	12	6	11	4	7.1392	6.98107	5.32926	3.22548	13.1895	4.50579	5.85288	3.15192	8.05019	7.7947	11.5052	2.97969	5.68386	3.29323	3.55156	4.5022
1463	MAOA	MAOA		59.681	34.2	11	12	8	13	0	0	1	11	4	8	18	8	9	6	3	5	22	3	2	0	1	5	13	18	9	7	4	0	11.2187	11.9675	7.10568	13.9771	0	0	0.975479	17.3355	4.02509	6.92863	17.2578	7.94585	10.2309	6.58646	2.66367	4.5022
1973	GSS	GSS		52.384	42	11	11	3	0	13	3	7	2	9	15	14	0	1	0	8	10	4	1	2	16	10	9	21	11	10	13	5	2	11.2187	10.9702	2.66463	0	13.1895	3.37934	6.82836	3.15192	9.05646	12.9912	13.4227	0	1.13677	0	7.10313	9.00441
3897	HIST1H2AC;HIST3H2A;HIST1H2AB	H2AC6;H2AW;H2AC4		14.105	40.8	6	6	5	5	6	3	5	4	8	10	11	4	6	3	7	4	6	5	6	5	5	11	12	13	16	14	10	3	6.11932	5.98377	4.44105	5.37581	6.08747	3.37934	4.8774	6.30383	8.05019	8.66078	10.5464	3.97292	6.82063	3.29323	6.21524	3.60176
4917	COL17A1	COL17A1		142.34	21.1	9	9	2	0	0	2	21	0	2	29	0	0	0	0	26	32	0	0	0	56	5	7	0	2	1	0	0	0	9.17898	8.97566	1.77642	0	0	2.25289	20.4851	0	2.01255	25.1163	0	0	0	0	23.0852	28.8141
1863	IARS	IARS1		144.5	27.4	10	10	7	0	8	0	0	1	4	23	13	1	0	0	15	15	1	4	0	1	9	5	24	15	18	2	12	0	10.1989	9.97295	6.21747	0	8.11663	0	0	1.57596	4.02509	19.9198	12.464	0.993231	0	0	13.3184	13.5066
2454	SRSF3	SRSF3		14.203	54.8	6	6	7	1	6	4	7	3	6	13	11	3	2	0	14	9	11	7	2	11	8	13	10	9	17	6	3	2	6.11932	5.98377	6.21747	1.07516	6.08747	4.50579	6.82836	4.72787	6.03764	11.259	10.5464	2.97969	2.27354	0	12.4305	8.10397
2507	PFKP	PFKP		85.595	38	12	9	9	0	2	0	2	0	6	31	11	1	0	0	21	24	5	3	1	1	8	3	15	13	12	7	6	1	12.2386	8.97566	7.9939	0	2.02916	0	1.95096	0	6.03764	26.8484	10.5464	0.993231	0	0	18.6457	21.6106
5049	STRAP	STRAP		38.438	63.4	10	11	5	2	10	6	13	1	3	17	8	1	2	2	11	12	2	4	5	18	12	14	8	7	12	3	7	1	10.1989	10.9702	4.44105	2.15032	10.1458	6.75868	12.6812	1.57596	3.01882	14.7233	7.67014	0.993231	2.27354	2.19549	9.7668	10.8053
718	NDUFB10	NDUFB10		20.776	45.9	4	4	6	6	4	12	6	1	5	7	7	15	5	17	4	5	3	7	4	3	6	6	7	8	9	6	7	1	4.07954	3.98918	5.32926	6.45097	4.05832	13.5174	5.85288	1.57596	5.03137	6.06255	6.71137	14.8985	5.68386	18.6616	3.55156	4.5022
2479	FKBP3	FKBP3		25.177	53.1	4	4	8	0	2	11	9	0	0	18	7	10	2	15	18	12	1	1	1	15	9	13	10	13	14	0	0	0	4.07954	3.98918	7.10568	0	2.02916	12.3909	8.77931	0	0	15.5894	6.71137	9.93231	2.27354	16.4661	15.982	10.8053
4437	RNPEP	RNPEP		72.595	35.2	9	12	5	0	9	0	1	1	6	14	24	0	4	0	14	14	4	1	3	0	9	2	32	8	20	10	7	1	9.17898	11.9675	4.44105	0	9.13121	0	0.975479	1.57596	6.03764	12.1251	23.0104	0	4.54709	0	12.4305	12.6062
511	VPS4B;FIGNL1	VPS4B;FIGNL1		49.301	36	10	11	9	0	8	2	14	2	8	18	8	0	5	0	8	10	6	4	4	15	9	11	13	10	14	0	4	2	10.1989	10.9702	7.9939	0	8.11663	2.25289	13.6567	3.15192	8.05019	15.5894	7.67014	0	5.68386	0	7.10313	9.00441
3600	KRT78	KRT78		56.865	57.1	7	10	42	0	0	1	16	6	5	0	19	0	14	0	0	0	2	0	0	9	37	14	0	0	33	0	0	0	7.1392	9.97295	37.3048	0	0	1.12645	15.6077	9.45575	5.03137	0	18.2166	0	15.9148	0	0	0
5141	NDUFB9	NDUFB9		21.831	59.8	2	3	13	8	2	20	2	0	3	9	6	14	2	16	0	3	2	6	4	1	4	6	9	8	12	8	8	0	2.03977	2.99189	11.5467	8.60129	2.02916	22.5289	1.95096	0	3.01882	7.7947	5.75261	13.9052	2.27354	17.5639	0	2.70132
633	NDUFA7	NDUFA7		12.551	69.9	3	1	24	3	3	13	3	0	0	5	3	24	1	19	1	1	2	5	2	0	2	1	10	9	9	6	3	0	3.05966	0.997295	21.3171	3.22548	3.04374	14.6438	2.92644	0	0	4.33039	2.8763	23.8375	1.13677	20.8571	0.887891	0.900441
928	RPLP2;RPLP1	RPLP2;RPLP1		11.665	97.4	6	9	5	0	5	8	9	3	5	7	9	2	0	2	12	11	3	5	3	31	9	11	10	12	13	6	6	0	6.11932	8.97566	4.44105	0	5.07289	9.01157	8.77931	4.72787	5.03137	6.06255	8.62891	1.98646	0	2.19549	10.6547	9.90485
2938	EFTUD2	EFTUD2		109.43	43.1	6	3	3	0	2	1	1	3	4	24	9	2	0	1	16	14	2	1	2	2	11	13	12	13	31	3	18	0	6.11932	2.99189	2.66463	0	2.02916	1.12645	0.975479	4.72787	4.02509	20.7859	8.62891	1.98646	0	1.09774	14.2063	12.6062
2982	RCN1	RCN1		38.89	37.2	8	4	1	0	15	2	6	6	6	7	11	0	2	0	6	7	1	6	5	11	8	9	25	18	6	8	14	3	8.15909	3.98918	0.888211	0	15.2187	2.25289	5.85288	9.45575	6.03764	6.06255	10.5464	0	2.27354	0	5.32734	6.30309
822	LMNA	LMNA		65.134	86.2	8	9	6	3	8	10	7	3	10	6	6	7	6	4	5	8	6	7	7	11	9	7	6	10	9	0	12	6	8.15909	8.97566	5.32926	3.22548	8.11663	11.2645	6.82836	4.72787	10.0627	5.19647	5.75261	6.95262	6.82063	4.39097	4.43945	7.20353
3256	KRT79	KRT79		57.835	61.3	60	57	0	0	1	0	0	0	53	1	3	0	0	0	0	0	0	0	0	0	2	26	2	3	1	1	2	0	61.1932	56.8458	0	0	1.01458	0	0	0	53.3325	0.866078	2.8763	0	0	0	0	0
4744	PTGFRN	PTGFRN		98.555	32.9	5	4	1	1	17	0	3	1	5	24	11	0	0	0	16	12	0	5	1	7	11	10	17	15	2	28	4	0	5.09943	3.98918	0.888211	1.07516	17.2478	0	2.92644	1.57596	5.03137	20.7859	10.5464	0	0	0	14.2063	10.8053
915	SLC25A5;SLC25A31	SLC25A5;SLC25A31		32.852	50	4	7	10	0	4	2	7	6	6	11	12	1	1	2	17	14	2	2	1	7	8	10	9	12	13	8	13	1	4.07954	6.98107	8.88211	0	4.05832	2.25289	6.82836	9.45575	6.03764	9.52686	11.5052	0.993231	1.13677	2.19549	15.0941	12.6062
1568	PSMA4	PSMA4		29.483	32.6	10	10	8	1	10	3	7	1	6	14	7	3	6	5	7	6	11	7	5	7	13	9	8	7	10	8	5	6	10.1989	9.97295	7.10568	1.07516	10.1458	3.37934	6.82836	1.57596	6.03764	12.1251	6.71137	2.97969	6.82063	5.48872	6.21524	5.40265
1620	TMOD1	TMOD1		40.569	49.9	0	1	7	14	1	29	11	0	8	0	2	15	9	18	0	1	12	17	20	2	3	0	0	1	2	0	3	6	0	0.997295	6.21747	15.0523	1.01458	32.6669	10.7303	0	8.05019	0	1.91754	14.8985	10.2309	19.7594	0	0.900441
2202	SEC13	SEC13		35.54	57.5	4	5	5	1	19	0	2	3	6	11	10	1	1	0	10	9	3	8	3	2	7	10	32	12	12	13	10	3	4.07954	4.98648	4.44105	1.07516	19.277	0	1.95096	4.72787	6.03764	9.52686	9.58768	0.993231	1.13677	0	8.87891	8.10397
2657	ASPH	ASPH		83.267	27.6	7	7	6	3	7	4	5	6	4	20	10	4	5	4	13	5	7	6	5	3	4	8	15	9	9	6	10	3	7.1392	6.98107	5.32926	3.22548	7.10205	4.50579	4.8774	9.45575	4.02509	17.3216	9.58768	3.97292	5.68386	4.39097	11.5426	4.5022
4223	PRXL2A	PRXL2A		24.462	43.6	15	17	8	1	0	0	5	10	14	14	6	0	0	2	16	18	10	1	0	5	9	18	4	6	6	6	11	0	15.2983	16.954	7.10568	1.07516	0	0	4.8774	15.7596	14.0878	12.1251	5.75261	0	0	2.19549	14.2063	16.2079
2391	TNNC1	TNNC1		18.402	55.9	5	3	12	7	3	26	7	2	9	0	0	16	7	14	0	1	4	9	14	6	4	0	0	0	2	4	1	7	5.09943	2.99189	10.6585	7.52613	3.04374	29.2876	6.82836	3.15192	9.05646	0	0	15.8917	7.9574	15.3684	0	0.900441
3092	NDUFA9	NDUFA9		42.509	36.9	1	3	18	13	3	8	3	0	2	5	6	18	6	13	2	4	2	8	4	0	2	6	8	5	11	5	5	3	1.01989	2.99189	15.9878	13.9771	3.04374	9.01157	2.92644	0	2.01255	4.33039	5.75261	17.8782	6.82063	14.2707	1.77578	3.60176
3878	UPF1	UPF1		123.03	32.9	7	6	3	0	10	0	0	0	4	15	9	0	0	0	23	23	0	4	0	5	9	13	18	9	21	12	9	0	7.1392	5.98377	2.66463	0	10.1458	0	0	0	4.02509	12.9912	8.62891	0	0	0	20.4215	20.7101
4027	FUBP3	FUBP3		61.64	55.9	4	7	2	0	9	1	13	1	6	19	8	0	1	0	17	11	1	3	1	24	11	11	7	14	15	1	10	0	4.07954	6.98107	1.77642	0	9.13121	1.12645	12.6812	1.57596	6.03764	16.4555	7.67014	0	1.13677	0	15.0941	9.90485
1411	ORM2	ORM2		23.602	21.9	22	21	1	4	12	0	4	4	18	3	2	1	16	0	7	2	1	5	13	9	4	10	3	10	4	10	4	10	22.4375	20.9432	0.888211	4.30065	12.1749	0	3.90192	6.30383	18.1129	2.59823	1.91754	0.993231	18.1883	0	6.21524	1.80088
1892	PAFAH1B1	PAFAH1B1		46.637	54.1	11	9	7	4	6	0	3	2	6	8	10	6	5	8	12	9	5	6	3	1	16	2	9	9	14	6	13	5	11.2187	8.97566	6.21747	4.30065	6.08747	0	2.92644	3.15192	6.03764	6.92863	9.58768	5.95939	5.68386	8.78195	10.6547	8.10397
3945	EFHD2;EFHD1	EFHD2;EFHD1		26.697	53.3	3	5	5	2	6	1	10	2	5	17	10	0	3	0	13	8	11	3	1	25	8	3	7	12	22	3	10	1	3.05966	4.98648	4.44105	2.15032	6.08747	1.12645	9.75479	3.15192	5.03137	14.7233	9.58768	0	3.41032	0	11.5426	7.20353
247	TPP1	TPP1		34.463	18.4	9	9	6	8	9	2	11	7	7	5	7	5	6	6	5	7	7	9	6	9	8	4	5	8	8	8	8	6	9.17898	8.97566	5.32926	8.60129	9.13121	2.25289	10.7303	11.0317	7.04391	4.33039	6.71137	4.96615	6.82063	6.58646	4.43945	6.30309
957	S100A6	S100A6		10.18	35.6	8	9	3	6	7	4	10	9	5	4	8	2	4	3	6	8	9	7	6	12	11	5	7	10	4	12	8	8	8.15909	8.97566	2.66463	6.45097	7.10205	4.50579	9.75479	14.1836	5.03137	3.46431	7.67014	1.98646	4.54709	3.29323	5.32734	7.20353
977	NEFL	NEFL		61.516	43.5	4	1	0	23	0	9	0	38	4	0	0	0	3	0	0	0	2	54	13	0	1	0	16	3	0	1	1	14	4.07954	0.997295	0	24.7287	0	10.138	0	59.8864	4.02509	0	0	0	3.41032	0	0	0
2861	TRIM25	TRIM25		70.973	45.9	8	5	4	0	4	0	3	1	3	28	10	0	3	0	11	10	1	3	1	3	3	19	12	13	27	3	10	1	8.15909	4.98648	3.55284	0	4.05832	0	2.92644	1.57596	3.01882	24.2502	9.58768	0	3.41032	0	9.7668	9.00441
3003	PPP1R7	PPP1R7		41.564	37.5	7	9	6	2	13	4	8	4	6	12	10	0	2	1	12	8	9	2	2	13	9	4	13	10	19	7	7	2	7.1392	8.97566	5.32926	2.15032	13.1895	4.50579	7.80383	6.30383	6.03764	10.3929	9.58768	0	2.27354	1.09774	10.6547	7.20353
3960	RCN3	RCN3		37.493	41.5	3	9	0	0	14	2	17	0	4	17	0	0	0	0	16	12	0	0	12	25	18	13	1	9	0	7	13	1	3.05966	8.97566	0	0	14.2041	2.25289	16.5831	0	4.02509	14.7233	0	0	0	0	14.2063	10.8053
5079	SAMM50	SAMM50		51.976	40.9	4	3	15	13	3	9	0	1	4	4	4	13	3	9	6	11	2	10	6	0	3	3	9	6	5	9	9	3	4.07954	2.99189	13.3232	13.9771	3.04374	10.138	0	1.57596	4.02509	3.46431	3.83507	12.912	3.41032	9.87969	5.32734	9.90485
521	NDUFS6	NDUFS6		13.711	61.3	5	3	9	13	3	15	5	1	5	8	3	11	2	16	1	2	2	14	5	2	4	7	5	5	5	11	1	3	5.09943	2.99189	7.9939	13.9771	3.04374	16.8967	4.8774	1.57596	5.03137	6.92863	2.8763	10.9255	2.27354	17.5639	0.887891	1.80088
1445	CAST	CAST		71.894	47.4	12	14	8	0	4	2	13	0	14	8	10	0	2	1	5	5	2	2	0	21	16	15	6	14	19	1	6	1	12.2386	13.9621	7.10568	0	4.05832	2.25289	12.6812	0	14.0878	6.92863	9.58768	0	2.27354	1.09774	4.43945	4.5022
3133	ALDH1L2	ALDH1L2		101.74	48.3	1	1	0	0	35	0	0	0	0	0	18	1	0	2	11	5	0	7	3	0	3	8	56	32	1	15	2	0	1.01989	0.997295	0	0	35.5103	0	0	0	0	0	17.2578	0.993231	0	2.19549	9.7668	4.5022
4033	ABHD14B	ABHD14B		22.345	54.8	9	10	5	4	8	2	2	6	8	5	13	1	6	1	5	4	12	10	6	4	8	2	11	9	22	7	8	7	9.17898	9.97295	4.44105	4.30065	8.11663	2.25289	1.95096	9.45575	8.05019	4.33039	12.464	0.993231	6.82063	1.09774	4.43945	3.60176
612	GLS	GLS		65.459	41.1	6	10	0	1	9	0	7	3	7	19	4	0	1	0	2	2	6	2	2	20	10	23	4	6	28	10	14	0	6.11932	9.97295	0	1.07516	9.13121	0	6.82836	4.72787	7.04391	16.4555	3.83507	0	1.13677	0	1.77578	1.80088
835	PMP2	PMP2		14.909	65.9	6	4	3	17	2	8	2	22	4	3	2	2	8	2	0	0	11	29	13	0	3	0	22	3	0	12	2	16	6.11932	3.98918	2.66463	18.2777	2.02916	9.01157	1.95096	34.6711	4.02509	2.59823	1.91754	1.98646	9.09417	2.19549	0	0
1691	ALDH1B1	ALDH1B1		57.206	36.4	6	9	0	5	5	4	7	12	7	5	4	7	1	10	11	5	9	6	11	2	16	9	0	10	8	14	11	2	6.11932	8.97566	0	5.37581	5.07289	4.50579	6.82836	18.9115	7.04391	4.33039	3.83507	6.95262	1.13677	10.9774	9.7668	4.5022
3117	KLHL40	KLHL40		69.257	32	0	0	16	23	0	5	5	0	7	0	0	30	8	27	0	0	0	11	17	0	4	0	0	1	0	0	0	2	0	0	14.2114	24.7287	0	5.63223	4.8774	0	7.04391	0	0	29.7969	9.09417	29.6391	0	0
3304	SLC25A24	SLC25A24		53.354	24.3	9	9	3	2	11	0	5	3	8	13	7	0	2	0	10	12	6	4	3	12	11	12	9	6	13	7	14	0	9.17898	8.97566	2.66463	2.15032	11.1604	0	4.8774	4.72787	8.05019	11.259	6.71137	0	2.27354	0	8.87891	10.8053
970	ITGAV	ITGAV		111.13	28.7	4	5	0	1	8	2	9	2	3	28	4	0	1	0	18	21	2	3	2	31	7	8	2	6	2	12	14	3	4.07954	4.98648	0	1.07516	8.11663	2.25289	8.77931	3.15192	3.01882	24.2502	3.83507	0	1.13677	0	15.982	18.9093
1537	PRTN3	PRTN3		27.807	35.2	0	1	3	21	7	1	4	19	0	9	12	4	6	3	8	14	12	11	1	10	6	11	1	2	2	15	9	3	0	0.997295	2.66463	22.5784	7.10205	1.12645	3.90192	29.9432	0	7.7947	11.5052	3.97292	6.82063	3.29323	7.10313	12.6062
2086	ALDH3A2	ALDH3A2		54.847	26	4	3	10	8	6	2	7	1	8	4	5	13	5	11	6	9	3	5	4	0	3	3	10	3	15	13	5	0	4.07954	2.99189	8.88211	8.60129	6.08747	2.25289	6.82836	1.57596	8.05019	3.46431	4.79384	12.912	5.68386	12.0752	5.32734	8.10397
2267	RAB10	RAB10		22.541	49	5	4	9	4	7	3	6	7	3	11	12	3	7	4	15	14	5	5	2	7	14	10	7	7	6	5	6	2	5.09943	3.98918	7.9939	4.30065	7.10205	3.37934	5.85288	11.0317	3.01882	9.52686	11.5052	2.97969	7.9574	4.39097	13.3184	12.6062
2705	HNRNPA0	HNRNPA0		30.84	47.2	4	7	8	0	9	1	4	0	2	19	10	2	5	0	12	10	7	2	2	10	3	12	9	18	23	0	10	2	4.07954	6.98107	7.10568	0	9.13121	1.12645	3.90192	0	2.01255	16.4555	9.58768	1.98646	5.68386	0	10.6547	9.00441
4886	PACSIN3	PACSIN3		48.486	45.3	4	2	9	6	2	33	13	0	4	6	1	12	5	15	11	12	1	6	10	8	10	3	4	0	0	1	0	4	4.07954	1.99459	7.9939	6.45097	2.02916	37.1727	12.6812	0	4.02509	5.19647	0.958768	11.9188	5.68386	16.4661	9.7668	10.8053
2164	ATP1B3	ATP1B3		31.512	37.3	14	9	4	1	4	3	7	1	13	16	5	0	2	0	8	10	3	2	2	16	10	14	8	7	9	9	10	2	14.2784	8.97566	3.55284	1.07516	4.05832	3.37934	6.82836	1.57596	13.0816	13.8573	4.79384	0	2.27354	0	7.10313	9.00441
2362	RPL11	RPL11		20.252	54.5	6	7	7	4	7	1	4	3	6	9	11	4	5	3	10	10	5	4	2	9	8	12	11	9	11	8	7	3	6.11932	6.98107	6.21747	4.30065	7.10205	1.12645	3.90192	4.72787	6.03764	7.7947	10.5464	3.97292	5.68386	3.29323	8.87891	9.00441
2430	LCN2	LCN2		22.457	42.9	3	4	11	23	6	0	1	20	3	4	18	0	4	0	14	12	15	8	1	0	9	12	0	1	3	20	4	4	3.05966	3.98918	9.77032	24.7287	6.08747	0	0.975479	31.5192	3.01882	3.46431	17.2578	0	4.54709	0	12.4305	10.8053
2481	SORD	SORD		38.324	42.9	9	11	2	1	10	2	9	0	8	17	9	0	2	0	12	15	0	7	4	14	8	9	12	12	8	5	7	2	9.17898	10.9702	1.77642	1.07516	10.1458	2.25289	8.77931	0	8.05019	14.7233	8.62891	0	2.27354	0	10.6547	13.5066
273	HNRNPDL	HNRNPDL		27.191	37.3	9	8	8	0	5	6	6	0	5	20	10	6	0	5	18	10	2	2	0	14	9	8	7	9	17	0	7	0	9.17898	7.97836	7.10568	0	5.07289	6.75868	5.85288	0	5.03137	17.3216	9.58768	5.95939	0	5.48872	15.982	9.00441
1327	ACADS	ACADS		44.297	37.9	4	2	10	23	1	21	6	2	5	0	6	18	4	14	1	0	6	10	9	0	2	0	6	7	7	5	2	2	4.07954	1.99459	8.88211	24.7287	1.01458	23.6554	5.85288	3.15192	5.03137	0	5.75261	17.8782	4.54709	15.3684	0.887891	0
3530	AEBP1	AEBP1		130.93	19.7	11	15	1	0	18	0	5	2	7	11	4	1	10	0	12	9	0	4	6	8	6	16	2	8	1	7	24	6	11.2187	14.9594	0.888211	0	18.2624	0	4.8774	3.15192	7.04391	9.52686	3.83507	0.993231	11.3677	0	10.6547	8.10397
387	ASNA1	GET3		38.792	40.2	10	9	6	2	7	4	4	3	7	8	7	4	4	2	10	11	3	5	3	9	10	6	13	13	11	2	12	4	10.1989	8.97566	5.32926	2.15032	7.10205	4.50579	3.90192	4.72787	7.04391	6.92863	6.71137	3.97292	4.54709	2.19549	8.87891	9.90485
4473	METTL7A	METTL7A		28.319	31.1	7	8	6	7	8	0	2	6	10	3	12	4	9	3	0	1	7	10	4	0	3	2	11	13	15	15	12	3	7.1392	7.97836	5.32926	7.52613	8.11663	0	1.95096	9.45575	10.0627	2.59823	11.5052	3.97292	10.2309	3.29323	0	0.900441
327	ARPC5	ARPC5		16.32	69.5	6	7	4	3	10	4	7	5	4	7	9	3	4	5	7	9	4	3	3	16	15	6	7	7	18	6	8	4	6.11932	6.98107	3.55284	3.22548	10.1458	4.50579	6.82836	7.87979	4.02509	6.06255	8.62891	2.97969	4.54709	5.48872	6.21524	8.10397
1474	CD9	CD9		25.416	14.5	8	8	6	7	8	5	6	6	9	6	9	1	5	1	4	5	5	14	4	5	7	7	9	9	10	10	7	4	8.15909	7.97836	5.32926	7.52613	8.11663	5.63223	5.85288	9.45575	9.05646	5.19647	8.62891	0.993231	5.68386	1.09774	3.55156	4.5022
2738	UBE2V1	UBE2V1		16.495	53.1	3	8	5	1	7	2	6	5	6	12	8	3	3	2	8	10	11	5	2	10	7	10	9	8	12	12	8	3	3.05966	7.97836	4.44105	1.07516	7.10205	2.25289	5.85288	7.87979	6.03764	10.3929	7.67014	2.97969	3.41032	2.19549	7.10313	9.00441
3055	PSMD5	PSMD5		51.311	45.6	10	8	4	1	6	0	2	3	7	15	13	0	3	0	17	14	9	2	3	6	8	9	12	9	14	5	8	2	10.1989	7.97836	3.55284	1.07516	6.08747	0	1.95096	4.72787	7.04391	12.9912	12.464	0	3.41032	0	15.0941	12.6062
88				56.44	19	6	6	0	4	9	2	7	14	8	7	6	3	8	2	4	3	16	2	6	5	4	10	8	4	3	22	8	10	6.11932	5.98377	0	4.30065	9.13121	2.25289	6.82836	22.0634	8.05019	6.06255	5.75261	2.97969	9.09417	2.19549	3.55156	2.70132
1532	CPT2	CPT2		73.776	34.3	5	8	5	5	14	10	0	0	4	7	11	11	0	11	3	4	2	5	4	0	3	8	19	12	6	5	9	0	5.09943	7.97836	4.44105	5.37581	14.2041	11.2645	0	0	4.02509	6.06255	10.5464	10.9255	0	12.0752	2.66367	3.60176
2544	CFHR1	CFHR1		37.65	33.9	13	13	2	7	3	0	5	7	10	8	8	3	10	4	3	3	8	9	0	4	7	8	3	10	6	11	10	11	13.2585	12.9648	1.77642	7.52613	3.04374	0	4.8774	11.0317	10.0627	6.92863	7.67014	2.97969	11.3677	4.39097	2.66367	2.70132
3767	MZB1	MZB1		20.694	70.9	1	0	0	0	16	0	5	1	0	1	15	1	0	0	10	14	1	10	0	10	18	12	12	17	12	5	14	0	1.01989	0	0	0	16.2333	0	4.8774	1.57596	0	0.866078	14.3815	0.993231	0	0	8.87891	12.6062
3872	RAD50	RAD50		153.89	33.4	4	6	1	0	7	0	1	0	8	5	10	0	0	0	15	11	4	1	0	1	6	25	9	11	36	22	7	0	4.07954	5.98377	0.888211	0	7.10205	0	0.975479	0	8.05019	4.33039	9.58768	0	0	0	13.3184	9.90485
3886	TNPO1	TNPO1		101.31	28.4	7	7	5	4	8	0	0	2	8	17	9	4	2	1	11	6	4	9	3	0	9	10	12	12	18	7	12	0	7.1392	6.98107	4.44105	4.30065	8.11663	0	0	3.15192	8.05019	14.7233	8.62891	3.97292	2.27354	1.09774	9.7668	5.40265
4694	CISD1	CISD1		12.199	63	6	6	13	8	1	5	6	0	3	9	6	13	1	11	7	5	2	9	4	4	6	10	8	5	10	0	6	0	6.11932	5.98377	11.5467	8.60129	1.01458	5.63223	5.85288	0	3.01882	7.7947	5.75261	12.912	1.13677	12.0752	6.21524	4.5022
1059	GNAI3	GNAI3		40.532	37.6	10	12	5	6	11	0	2	3	7	11	8	1	5	0	14	15	8	6	4	2	5	10	7	7	12	6	9	3	10.1989	11.9675	4.44105	6.45097	11.1604	0	1.95096	4.72787	7.04391	9.52686	7.67014	0.993231	5.68386	0	12.4305	13.5066
981	PROS1	PROS1		75.122	36.2	6	6	1	10	24	2	5	9	3	3	4	1	11	0	2	2	12	3	11	2	5	13	1	2	1	25	9	10	6.11932	5.98377	0.888211	10.7516	24.3499	2.25289	4.8774	14.1836	3.01882	2.59823	3.83507	0.993231	12.5045	0	1.77578	1.80088
1099	COX6C	COX6C		8.7813	40	3	1	10	11	4	9	7	3	1	5	8	14	3	13	2	4	4	8	4	2	3	5	7	5	7	9	2	3	3.05966	0.997295	8.88211	11.8268	4.05832	10.138	6.82836	4.72787	1.00627	4.33039	7.67014	13.9052	3.41032	14.2707	1.77578	3.60176
1735	LSP1	LSP1		37.191	72	4	1	0	0	7	0	6	2	1	14	11	3	0	0	6	4	22	3	1	11	3	3	6	11	45	0	13	0	4.07954	0.997295	0	0	7.10205	0	5.85288	3.15192	1.00627	12.1251	10.5464	2.97969	0	0	5.32734	3.60176
2452	RHOG;RHOJ;RHOQ	RHOG;RHOJ;RHOQ		21.308	70.7	6	9	5	3	7	0	5	3	3	9	9	2	5	0	11	11	10	4	4	6	9	7	5	9	15	6	17	4	6.11932	8.97566	4.44105	3.22548	7.10205	0	4.8774	4.72787	3.01882	7.7947	8.62891	1.98646	5.68386	0	9.7668	9.90485
2589	FMOD	FMOD		43.178	22.9	13	10	2	0	17	13	20	8	3	3	2	1	2	1	5	2	5	3	10	15	11	11	1	3	9	11	7	6	13.2585	9.97295	1.77642	0	17.2478	14.6438	19.5096	12.6077	3.01882	2.59823	1.91754	0.993231	2.27354	1.09774	4.43945	1.80088
1715	S100A11	S100A11		11.74	41	7	5	4	1	4	5	11	8	4	8	9	0	3	2	8	9	7	6	5	21	8	7	9	7	6	9	8	7	7.1392	4.98648	3.55284	1.07516	4.05832	5.63223	10.7303	12.6077	4.02509	6.92863	8.62891	0	3.41032	2.19549	7.10313	8.10397
436	SNX3	SNX3		18.762	58.6	6	6	8	1	7	3	13	6	2	9	9	1	6	2	11	10	5	5	5	17	11	2	5	12	10	1	8	4	6.11932	5.98377	7.10568	1.07516	7.10205	3.37934	12.6812	9.45575	2.01255	7.7947	8.62891	0.993231	6.82063	2.19549	9.7668	9.00441
2677	TRAP1	TRAP1		74.267	28	7	7	10	4	11	7	5	1	2	11	7	6	4	5	8	8	1	6	5	4	8	11	13	5	14	7	6	0	7.1392	6.98107	8.88211	4.30065	11.1604	7.88512	4.8774	1.57596	2.01255	9.52686	6.71137	5.95939	4.54709	5.48872	7.10313	7.20353
3027	ELAVL1;ELAVL2;ELAVL4	ELAVL1;ELAVL2;ELAVL4		36.091	46.6	6	5	6	2	8	2	4	0	3	19	7	3	3	3	14	14	3	2	1	9	6	3	12	10	23	3	6	1	6.11932	4.98648	5.32926	2.15032	8.11663	2.25289	3.90192	0	3.01882	16.4555	6.71137	2.97969	3.41032	3.29323	12.4305	12.6062
4633	FAM49B	FAM49B		36.748	39.8	3	3	4	2	5	0	2	3	2	20	11	3	4	0	14	12	8	5	1	7	10	6	7	8	21	7	11	0	3.05966	2.99189	3.55284	2.15032	5.07289	0	1.95096	4.72787	2.01255	17.3216	10.5464	2.97969	4.54709	0	12.4305	10.8053
738	EGFR	EGFR	EGFR	134.28	29.9	8	9	1	1	1	0	0	1	5	47	3	0	0	0	15	29	0	1	1	9	3	15	6	7	2	9	1	0	8.15909	8.97566	0.888211	1.07516	1.01458	0	0	1.57596	5.03137	40.7057	2.8763	0	0	0	13.3184	26.1128
3040	VAMP3	VAMP3		11.309	62	6	8	3	2	7	4	10	6	6	9	8	0	5	3	9	11	5	6	3	17	6	6	7	9	8	5	9	2	6.11932	7.97836	2.66463	2.15032	7.10205	4.50579	9.75479	9.45575	6.03764	7.7947	7.67014	0	5.68386	3.29323	7.99102	9.90485
3438	DGLUCY	DGLUCY		66.926	39.5	0	0	17	5	8	7	13	1	0	5	0	23	8	23	0	1	2	4	8	4	7	0	10	5	0	2	6	1	0	0	15.0996	5.37581	8.11663	7.88512	12.6812	1.57596	0	4.33039	0	22.8443	9.09417	25.2481	0	0.900441
4424	TMX1	TMX1		31.791	23.9	8	6	7	3	6	2	3	3	6	15	7	1	1	1	10	8	4	5	2	6	11	13	8	12	10	5	12	2	8.15909	5.98377	6.21747	3.22548	6.08747	2.25289	2.92644	4.72787	6.03764	12.9912	6.71137	0.993231	1.13677	1.09774	8.87891	7.20353
469	DNAJA2	DNAJA2		45.745	26.9	7	5	9	2	5	10	8	2	3	9	8	6	2	9	2	2	6	8	6	16	13	5	6	8	5	3	10	4	7.1392	4.98648	7.9939	2.15032	5.07289	11.2645	7.80383	3.15192	3.01882	7.7947	7.67014	5.95939	2.27354	9.87969	1.77578	1.80088
910	ITGB3	ITGB3		87.057	33.1	0	1	1	11	19	0	4	7	3	10	5	1	7	0	0	1	23	6	10	3	0	18	2	2	2	10	26	14	0	0.997295	0.888211	11.8268	19.277	0	3.90192	11.0317	3.01882	8.66078	4.79384	0.993231	7.9574	0	0	0.900441
4579	SAR1A	SAR1A		22.367	33.3	5	3	5	5	14	2	4	3	2	9	14	3	3	2	9	10	4	9	5	9	5	7	17	11	9	2	6	1	5.09943	2.99189	4.44105	5.37581	14.2041	2.25289	3.90192	4.72787	2.01255	7.7947	13.4227	2.97969	3.41032	2.19549	7.99102	9.00441
132				62.936	54.2	18	19	4	0	5	4	8	6	31	5	11	0	1	1	2	3	2	4	2	12	8	12	5	6	2	4	6	3	18.358	18.9486	3.55284	0	5.07289	4.50579	7.80383	9.45575	31.1945	4.33039	10.5464	0	1.13677	1.09774	1.77578	2.70132
368	TGOLN2	TGOLN2		45.879	27.2	3	6	2	0	9	0	5	1	6	11	11	2	2	0	13	11	1	3	2	12	3	12	18	13	11	9	10	0	3.05966	5.98377	1.77642	0	9.13121	0	4.8774	1.57596	6.03764	9.52686	10.5464	1.98646	2.27354	0	11.5426	9.90485
731	MT-CO2	MT-CO2		25.565	22	4	5	9	8	2	5	5	3	7	3	5	11	6	12	3	7	5	7	7	3	7	2	6	3	7	4	7	4	4.07954	4.98648	7.9939	8.60129	2.02916	5.63223	4.8774	4.72787	7.04391	2.59823	4.79384	10.9255	6.82063	13.1729	2.66367	6.30309
1171	PC	PC		129.63	33.8	7	14	0	0	0	0	0	8	8	33	11	0	0	0	17	16	2	2	0	3	5	13	14	25	0	3	7	0	7.1392	13.9621	0	0	0	0	0	12.6077	8.05019	28.5806	10.5464	0	0	0	15.0941	14.4071
1289	RAC2	RAC2		21.429	56.8	1	3	5	6	8	2	6	5	5	9	11	4	4	1	7	8	12	5	4	6	8	6	5	7	21	8	9	5	1.01989	2.99189	4.44105	6.45097	8.11663	2.25289	5.85288	7.87979	5.03137	7.7947	10.5464	3.97292	4.54709	1.09774	6.21524	7.20353
1358	ITGA2	ITGA2		129.29	27.5	2	5	0	0	18	0	2	0	4	46	20	0	0	0	7	7	0	3	0	6	1	9	23	7	2	14	5	0	2.03977	4.98648	0	0	18.2624	0	1.95096	0	4.02509	39.8396	19.1754	0	0	0	6.21524	6.30309
1794	GGT5	GGT5		58.992	18.8	9	7	1	1	11	1	3	5	6	3	4	2	2	0	3	0	3	11	12	8	7	0	4	14	18	16	22	6	9.17898	6.98107	0.888211	1.07516	11.1604	1.12645	2.92644	7.87979	6.03764	2.59823	3.83507	1.98646	2.27354	0	2.66367	0
4639	PARVA	PARVA		42.243	32.3	10	8	4	1	12	0	5	8	5	5	11	2	3	2	6	3	16	6	8	5	5	6	11	17	4	1	13	4	10.1989	7.97836	3.55284	1.07516	12.1749	0	4.8774	12.6077	5.03137	4.33039	10.5464	1.98646	3.41032	2.19549	5.32734	2.70132
930	FABP3	FABP3		14.858	90.2	0	0	17	20	1	25	11	0	2	0	0	20	10	14	0	0	3	13	12	4	7	0	0	0	1	1	0	2	0	0	15.0996	21.5032	1.01458	28.1612	10.7303	0	2.01255	0	0	19.8646	11.3677	15.3684	0	0
1082	GSTM1;GSTM4	GSTM1;GSTM4		21.252	51.4	13	12	2	0	15	9	2	0	7	7	1	4	18	4	10	10	1	1	13	0	2	0	17	14	1	0	12	7	13.2585	11.9675	1.77642	0	15.2187	10.138	1.95096	0	7.04391	6.06255	0.958768	3.97292	20.4619	4.39097	8.87891	9.00441
1936	RPS5	RPS5		22.876	36.3	4	4	8	1	7	7	8	3	2	13	8	6	4	1	7	7	5	3	3	12	9	9	8	13	9	2	9	2	4.07954	3.98918	7.10568	1.07516	7.10205	7.88512	7.80383	4.72787	2.01255	11.259	7.67014	5.95939	4.54709	1.09774	6.21524	6.30309
4978	CFL2	CFL2		18.736	69.9	3	2	9	9	3	19	9	0	5	0	0	17	11	16	1	0	6	15	14	8	7	0	1	4	0	2	4	8	3.05966	1.99459	7.9939	9.67645	3.04374	21.4025	8.77931	0	5.03137	0	0	16.8849	12.5045	17.5639	0.887891	0
446	DIAPH1	DIAPH1		138.91	22.8	5	4	5	1	4	2	5	0	2	26	12	1	1	1	6	13	2	3	2	12	9	8	8	6	27	3	12	2	5.09943	3.98918	4.44105	1.07516	4.05832	2.25289	4.8774	0	2.01255	22.518	11.5052	0.993231	1.13677	1.09774	5.32734	11.7057
1698	MAT2A;MAT1A	MAT2A;MAT1A		43.66	38.5	8	6	6	0	7	2	4	2	6	10	8	0	2	2	15	9	1	5	4	6	9	10	12	8	16	5	9	3	8.15909	5.98377	5.32926	0	7.10205	2.25289	3.90192	3.15192	6.03764	8.66078	7.67014	0	2.27354	2.19549	13.3184	8.10397
2369	TRA2B	TRA2B		33.665	41.7	7	7	3	2	5	2	4	3	6	16	10	0	0	0	14	12	5	2	1	9	9	14	8	11	21	1	2	1	7.1392	6.98107	2.66463	2.15032	5.07289	2.25289	3.90192	4.72787	6.03764	13.8573	9.58768	0	0	0	12.4305	10.8053
4958	SMC3	SMC3		141.54	32	10	9	1	0	4	0	0	3	2	14	13	0	0	0	7	12	6	3	0	1	10	12	4	6	43	5	12	1	10.1989	8.97566	0.888211	0	4.05832	0	0	4.72787	2.01255	12.1251	12.464	0	0	0	6.21524	10.8053
36	UBA6	UBA6		117.97	34.1	6	5	1	1	5	0	2	2	3	28	8	0	0	0	23	23	2	2	1	7	5	16	6	6	23	1	4	0	6.11932	4.98648	0.888211	1.07516	5.07289	0	1.95096	3.15192	3.01882	24.2502	7.67014	0	0	0	20.4215	20.7101
322	STX7	STX7		27.4	51.5	7	11	3	1	6	2	7	3	7	8	9	0	3	0	7	10	7	6	2	11	11	6	9	11	16	1	12	2	7.1392	10.9702	2.66463	1.07516	6.08747	2.25289	6.82836	4.72787	7.04391	6.92863	8.62891	0	3.41032	0	6.21524	9.00441
1264	FDPS	FDPS		40.532	24.9	17	15	6	0	7	0	5	4	18	12	7	1	1	2	6	7	5	3	2	4	9	5	11	8	8	6	8	1	17.3381	14.9594	5.32926	0	7.10205	0	4.8774	6.30383	18.1129	10.3929	6.71137	0.993231	1.13677	2.19549	5.32734	6.30309
2055	METAP2	METAP2		52.891	44.8	4	3	10	1	4	4	9	2	2	14	2	6	2	2	15	13	2	2	1	21	8	13	10	8	17	1	1	0	4.07954	2.99189	8.88211	1.07516	4.05832	4.50579	8.77931	3.15192	2.01255	12.1251	1.91754	5.95939	2.27354	2.19549	13.3184	11.7057
2248	EIF3E	EIF3E		52.22	38.2	6	8	9	1	6	0	2	1	5	12	13	0	0	1	13	17	4	0	0	5	16	13	11	9	12	3	11	0	6.11932	7.97836	7.9939	1.07516	6.08747	0	1.95096	1.57596	5.03137	10.3929	12.464	0	0	1.09774	11.5426	15.3075
2800	ALCAM	ALCAM		63.664	27.9	7	8	0	0	32	0	0	0	8	4	17	0	0	0	1	1	1	9	0	0	0	6	42	13	4	22	11	0	7.1392	7.97836	0	0	32.4665	0	0	0	8.05019	3.46431	16.2991	0	0	0	0.887891	0.900441
3005	SEC23B	SEC23B		86.478	37.5	3	5	0	0	26	0	0	0	0	6	18	0	0	0	6	8	2	4	0	1	7	4	46	15	10	17	5	0	3.05966	4.98648	0	0	26.379	0	0	0	0	5.19647	17.2578	0	0	0	5.32734	7.20353
194	AGRN	AGRN		214.84	22.2	6	7	2	2	0	2	1	5	3	18	12	1	2	0	6	5	4	2	0	2	0	18	23	20	3	19	13	2	6.11932	6.98107	1.77642	2.15032	0	2.25289	0.975479	7.87979	3.01882	15.5894	11.5052	0.993231	2.27354	0	5.32734	4.5022
246	SLC9A3R1	SLC9A3R1		38.868	53.6	3	7	14	0	7	0	8	0	5	12	10	0	2	0	10	9	2	2	0	10	19	3	18	12	21	0	2	0	3.05966	6.98107	12.4349	0	7.10205	0	7.80383	0	5.03137	10.3929	9.58768	0	2.27354	0	8.87891	8.10397
399	NARS	NARS1		62.942	31.6	9	9	8	0	10	0	0	0	4	22	9	0	0	0	11	13	1	0	1	1	8	8	19	14	19	0	8	0	9.17898	8.97566	7.10568	0	10.1458	0	0	0	4.02509	19.0537	8.62891	0	0	0	9.7668	11.7057
827	APOA2	APOA2		11.175	22	6	6	3	4	13	2	8	14	5	3	12	2	7	4	1	2	15	8	12	10	5	7	4	5	2	1	6	12	6.11932	5.98377	2.66463	4.30065	13.1895	2.25289	7.80383	22.0634	5.03137	2.59823	11.5052	1.98646	7.9574	4.39097	0.887891	1.80088
1164	RALB	RALB		23.408	31.1	3	4	4	4	5	5	6	4	3	11	8	6	2	3	9	14	3	5	2	17	5	9	7	8	9	2	10	2	3.05966	3.98918	3.55284	4.30065	5.07289	5.63223	5.85288	6.30383	3.01882	9.52686	7.67014	5.95939	2.27354	3.29323	7.99102	12.6062
1482	FBL	FBL		33.784	45.8	5	5	4	0	7	2	0	1	3	11	9	1	2	0	19	14	4	2	2	10	5	10	10	11	23	4	8	2	5.09943	4.98648	3.55284	0	7.10205	2.25289	0	1.57596	3.01882	9.52686	8.62891	0.993231	2.27354	0	16.8699	12.6062
3486	FERMT3	FERMT3		75.429	40.6	1	1	0	3	9	0	0	7	0	9	10	1	9	0	2	1	17	0	2	0	12	7	4	9	37	6	22	5	1.01989	0.997295	0	3.22548	9.13121	0	0	11.0317	0	7.7947	9.58768	0.993231	10.2309	0	1.77578	0.900441
4445	EHD1	EHD1		60.626	44.8	7	7	3	0	1	1	7	1	0	9	9	0	3	1	9	6	7	1	2	16	8	8	9	13	33	1	13	2	7.1392	6.98107	2.66463	0	1.01458	1.12645	6.82836	1.57596	0	7.7947	8.62891	0	3.41032	1.09774	7.99102	5.40265
172	PSMD12	PSMD12		52.904	37.9	7	6	6	2	7	0	4	2	3	15	11	1	3	2	8	15	4	4	0	2	10	7	15	12	11	7	11	0	7.1392	5.98377	5.32926	2.15032	7.10205	0	3.90192	3.15192	3.01882	12.9912	10.5464	0.993231	3.41032	2.19549	7.10313	13.5066
2244	ARPC4	ARPC4		19.667	52.4	6	6	4	3	5	0	2	4	4	13	10	3	3	0	12	6	8	6	1	4	6	8	10	6	17	11	10	3	6.11932	5.98377	3.55284	3.22548	5.07289	0	1.95096	6.30383	4.02509	11.259	9.58768	2.97969	3.41032	0	10.6547	5.40265
2894	SMC1A	SMC1A		143.23	31.1	3	4	1	0	2	0	3	0	3	20	14	0	0	0	9	7	4	0	0	14	4	8	11	12	42	1	14	0	3.05966	3.98918	0.888211	0	2.02916	0	2.92644	0	3.01882	17.3216	13.4227	0	0	0	7.99102	6.30309
1529	EIF4B	EIF4B		69.15	26.2	4	7	4	0	4	4	14	0	4	15	8	1	0	2	10	11	2	2	1	23	9	11	8	12	10	0	5	0	4.07954	6.98107	3.55284	0	4.05832	4.50579	13.6567	0	4.02509	12.9912	7.67014	0.993231	0	2.19549	8.87891	9.90485
1959	LIMS1;LIMS3	LIMS1;LIMS3		37.251	41.5	4	7	3	5	7	1	5	5	0	9	9	4	5	2	5	7	9	5	5	7	6	6	6	15	14	2	18	3	4.07954	6.98107	2.66463	5.37581	7.10205	1.12645	4.8774	7.87979	0	7.7947	8.62891	3.97292	5.68386	2.19549	4.43945	6.30309
3080	IFI16	IFI16		82.095	46.2	5	8	1	0	1	0	3	0	1	20	4	0	0	0	26	24	4	1	1	11	4	9	2	3	30	1	8	1	5.09943	7.97836	0.888211	0	1.01458	0	2.92644	0	1.00627	17.3216	3.83507	0	0	0	23.0852	21.6106
5019	ACOT9	ACOT9		49.901	34.9	8	10	4	6	7	2	0	0	6	12	2	8	2	6	15	15	6	7	4	0	3	6	6	6	9	12	8	1	8.15909	9.97295	3.55284	6.45097	7.10205	2.25289	0	0	6.03764	10.3929	1.91754	7.94585	2.27354	6.58646	13.3184	13.5066
559	EIF3G	EIF3G		35.611	47.8	4	4	3	0	1	10	13	0	3	14	5	1	0	1	14	13	1	1	1	27	12	5	6	14	15	0	4	0	4.07954	3.98918	2.66463	0	1.01458	11.2645	12.6812	0	3.01882	12.1251	4.79384	0.993231	0	1.09774	12.4305	11.7057
997	PSAP	PSAP		58.112	26.9	6	8	0	1	5	5	8	1	4	12	9	1	1	2	6	6	2	3	1	22	15	11	6	15	5	7	10	1	6.11932	7.97836	0	1.07516	5.07289	5.63223	7.80383	1.57596	4.02509	10.3929	8.62891	0.993231	1.13677	2.19549	5.32734	5.40265
1091	CNP	CNP		45.098	40.1	11	8	1	2	6	1	0	9	8	8	10	1	2	0	10	8	4	21	5	1	5	5	9	11	13	5	10	4	11.2187	7.97836	0.888211	2.15032	6.08747	1.12645	0	14.1836	8.05019	6.92863	9.58768	0.993231	2.27354	0	8.87891	7.20353
1826	RPS19	RPS19		16.06	54.5	4	8	5	0	5	5	9	2	4	14	6	2	2	0	14	12	1	1	2	18	7	16	9	10	5	4	6	0	4.07954	7.97836	4.44105	0	5.07289	5.63223	8.77931	3.15192	4.02509	12.1251	5.75261	1.98646	2.27354	0	12.4305	10.8053
2324	RPS11	RPS11		18.431	48.7	3	4	3	0	4	4	9	4	3	10	11	2	2	2	13	11	3	3	3	15	9	11	13	15	10	1	7	0	3.05966	3.98918	2.66463	0	4.05832	4.50579	8.77931	6.30383	3.01882	8.66078	10.5464	1.98646	2.27354	2.19549	11.5426	9.90485
4299	SRRT	SRRT		100.15	23.7	0	3	1	0	6	2	5	1	3	24	10	0	0	0	14	9	2	3	2	15	7	14	10	9	29	0	4	0	0	2.99189	0.888211	0	6.08747	2.25289	4.8774	1.57596	3.01882	20.7859	9.58768	0	0	0	12.4305	8.10397
338	DYNC1LI2	DYNC1LI2		54.099	39.4	3	9	6	1	9	4	6	2	8	11	8	4	4	1	10	9	4	3	2	11	10	8	14	10	7	0	8	3	3.05966	8.97566	5.32926	1.07516	9.13121	4.50579	5.85288	3.15192	8.05019	9.52686	7.67014	3.97292	4.54709	1.09774	8.87891	8.10397
1185	HARS	HARS1		54.846	40.7	9	8	4	0	13	0	2	1	5	13	10	0	1	0	7	2	5	1	1	5	13	8	16	15	19	6	8	2	9.17898	7.97836	3.55284	0	13.1895	0	1.95096	1.57596	5.03137	11.259	9.58768	0	1.13677	0	6.21524	1.80088
1483	GART	GART		107.77	30.1	10	6	6	0	2	0	1	0	5	19	6	0	0	0	13	14	3	2	2	12	9	19	7	5	19	4	9	0	10.1989	5.98377	5.32926	0	2.02916	0	0.975479	0	5.03137	16.4555	5.75261	0	0	0	11.5426	12.6062
1632	PTPN6	PTPN6		67.56	47.1	2	0	0	1	3	0	0	3	2	19	24	0	0	0	3	3	19	3	0	0	6	0	5	10	49	2	15	0	2.03977	0	0	1.07516	3.04374	0	0	4.72787	2.01255	16.4555	23.0104	0	0	0	2.66367	2.70132
1921	RECQL	RECQL		73.457	42.2	4	6	6	0	3	0	1	0	3	15	10	1	1	0	19	14	5	2	2	1	9	7	8	5	30	4	12	0	4.07954	5.98377	5.32926	0	3.04374	0	0.975479	0	3.01882	12.9912	9.58768	0.993231	1.13677	0	16.8699	12.6062
2722	SRSF6	SRSF6		38.418	28.1	9	9	3	0	6	3	4	0	7	15	8	0	0	0	14	14	4	2	0	14	10	15	8	8	17	0	2	0	9.17898	8.97566	2.66463	0	6.08747	3.37934	3.90192	0	7.04391	12.9912	7.67014	0	0	0	12.4305	12.6062
4548	MYOZ2	MYOZ2		29.898	47.3	1	1	9	7	0	20	6	0	8	0	0	33	3	28	0	0	0	13	16	0	0	0	0	0	0	0	0	0	1.01989	0.997295	7.9939	7.52613	0	22.5289	5.85288	0	8.05019	0	0	32.7766	3.41032	30.7368	0	0
610	ENDOD1	ENDOD1		55.016	18	7	7	4	9	5	2	5	5	5	6	6	11	6	6	6	6	5	6	5	4	6	7	7	6	3	7	10	2	7.1392	6.98107	3.55284	9.67645	5.07289	2.25289	4.8774	7.87979	5.03137	5.19647	5.75261	10.9255	6.82063	6.58646	5.32734	5.40265
1600	APEX1	APEX1		35.554	51.3	3	4	4	0	4	0	2	0	5	16	11	0	2	0	15	17	3	1	0	2	7	8	13	11	30	4	5	0	3.05966	3.98918	3.55284	0	4.05832	0	1.95096	0	5.03137	13.8573	10.5464	0	2.27354	0	13.3184	15.3075
1855	MNDA	MNDA		45.836	46.2	1	1	2	13	8	0	0	9	0	10	16	0	9	0	3	4	21	4	1	8	4	12	1	8	7	5	18	1	1.01989	0.997295	1.77642	13.9771	8.11663	0	0	14.1836	0	8.66078	15.3403	0	10.2309	0	2.66367	3.60176
2130	BLVRA	BLVRA	BLVRA	33.428	29.7	3	6	4	3	3	1	3	4	5	9	9	1	3	1	11	12	12	3	8	5	9	4	10	8	10	7	9	5	3.05966	5.98377	3.55284	3.22548	3.04374	1.12645	2.92644	6.30383	5.03137	7.7947	8.62891	0.993231	3.41032	1.09774	9.7668	10.8053
2377	SNRPN;SNRPB	SNRPN;SNRPB		24.614	36.7	7	5	6	3	5	3	4	2	5	12	4	4	4	2	11	9	8	7	3	11	4	6	8	10	13	5	5	2	7.1392	4.98648	5.32926	3.22548	5.07289	3.37934	3.90192	3.15192	5.03137	10.3929	3.83507	3.97292	4.54709	2.19549	9.7668	8.10397
3460	HUWE1	HUWE1		480.19	13	5	7	11	0	2	0	0	0	9	14	7	1	2	0	12	22	3	0	0	1	6	4	12	6	25	3	13	0	5.09943	6.98107	9.77032	0	2.02916	0	0	0	9.05646	12.1251	6.71137	0.993231	2.27354	0	10.6547	19.8097
4716	LMCD1	LMCD1		40.832	58.9	0	0	7	7	4	29	9	0	2	1	0	30	5	29	1	0	2	11	8	3	1	2	5	7	2	0	2	0	0	0	6.21747	7.52613	4.05832	32.6669	8.77931	0	2.01255	0.866078	0	29.7969	5.68386	31.8346	0.887891	0
2716	DNAJC3	DNAJC3		57.579	43.5	1	2	1	0	22	0	3	1	1	10	8	0	0	0	14	7	0	4	3	7	4	14	28	22	3	2	13	1	1.01989	1.99459	0.888211	0	22.3207	0	2.92644	1.57596	1.00627	8.66078	7.67014	0	0	0	12.4305	6.30309
4089	RBM14	RBM14		69.491	29.7	6	5	6	0	4	2	3	0	2	19	10	0	1	1	13	16	3	2	0	12	8	10	8	7	29	0	6	0	6.11932	4.98648	5.32926	0	4.05832	2.25289	2.92644	0	2.01255	16.4555	9.58768	0	1.13677	1.09774	11.5426	14.4071
1591	PON1	PON1		39.731	26.8	9	10	5	5	10	0	4	12	8	1	12	0	9	0	0	0	14	6	11	3	1	6	8	6	4	9	5	10	9.17898	9.97295	4.44105	5.37581	10.1458	0	3.90192	18.9115	8.05019	0.866078	11.5052	0	10.2309	0	0	0
1685	ADSL	ADSL		54.889	32.9	4	3	10	9	3	4	3	2	3	13	7	11	3	4	6	9	8	6	4	4	9	6	8	1	16	0	4	3	4.07954	2.99189	8.88211	9.67645	3.04374	4.50579	2.92644	3.15192	3.01882	11.259	6.71137	10.9255	3.41032	4.39097	5.32734	8.10397
2143	CTSC	CTSC		51.853	28.1	4	6	3	0	5	0	6	2	3	14	10	1	1	0	6	4	5	1	1	15	17	13	3	8	10	10	17	3	4.07954	5.98377	2.66463	0	5.07289	0	5.85288	3.15192	3.01882	12.1251	9.58768	0.993231	1.13677	0	5.32734	3.60176
3004	SEC23A	SEC23A		86.16	24.7	7	8	2	1	6	0	1	1	3	16	8	0	1	1	14	10	4	4	3	2	9	13	12	9	9	6	21	0	7.1392	7.97836	1.77642	1.07516	6.08747	0	0.975479	1.57596	3.01882	13.8573	7.67014	0	1.13677	1.09774	12.4305	9.00441
570	ARL6IP5	ARL6IP5		21.614	21.8	8	5	7	7	6	4	4	6	4	5	10	8	6	11	2	1	8	7	8	2	6	4	8	8	7	2	5	6	8.15909	4.98648	6.21747	7.52613	6.08747	4.50579	3.90192	9.45575	4.02509	4.33039	9.58768	7.94585	6.82063	12.0752	1.77578	0.900441
4241	COPS4	COPS4		46.268	58.1	6	4	6	1	11	6	2	1	3	12	10	6	5	3	4	7	5	5	5	4	7	3	14	11	11	10	5	4	6.11932	3.98918	5.32926	1.07516	11.1604	6.75868	1.95096	1.57596	3.01882	10.3929	9.58768	5.95939	5.68386	3.29323	3.55156	6.30309
569	ALDH1L1	ALDH1L1		98.828	46.8	3	2	0	0	12	1	0	5	2	0	35	0	1	0	3	2	0	7	3	0	1	3	52	27	2	9	1	0	3.05966	1.99459	0	0	12.1749	1.12645	0	7.87979	2.01255	0	33.5569	0	1.13677	0	2.66367	1.80088
1687	CLIP1	CLIP1		156.78	38.3	7	7	8	0	2	9	18	0	7	11	3	1	0	0	12	10	0	0	1	57	9	1	1	3	6	0	0	0	7.1392	6.98107	7.10568	0	2.02916	10.138	17.5586	0	7.04391	9.52686	2.8763	0.993231	0	0	10.6547	9.00441
2745	SNTB2	SNTB2		57.949	38.5	14	11	7	3	10	1	0	1	11	3	9	3	3	1	3	3	7	11	6	0	0	3	14	11	12	2	20	1	14.2784	10.9702	6.21747	3.22548	10.1458	1.12645	0	1.57596	11.069	2.59823	8.62891	2.97969	3.41032	1.09774	2.66367	2.70132
3451	DCXR	DCXR		25.913	48.8	8	8	9	5	9	2	0	2	7	2	13	8	2	6	6	4	3	11	2	0	6	1	18	11	7	9	2	1	8.15909	7.97836	7.9939	5.37581	9.13121	2.25289	0	3.15192	7.04391	1.73216	12.464	7.94585	2.27354	6.58646	5.32734	3.60176
987	C8A	C8A		65.163	28.8	5	4	3	9	17	1	9	8	7	3	8	2	11	1	0	2	9	3	8	3	4	5	3	6	6	8	7	15	5.09943	3.98918	2.66463	9.67645	17.2478	1.12645	8.77931	12.6077	7.04391	2.59823	7.67014	1.98646	12.5045	1.09774	0	1.80088
1351	HSPA6;HSPA7	HSPA6;HSPA7		71.027	17	4	4	6	4	7	8	6	4	4	9	6	5	4	6	6	6	6	4	5	8	8	6	6	9	5	3	6	6	4.07954	3.98918	5.32926	4.30065	7.10205	9.01157	5.85288	6.30383	4.02509	7.7947	5.75261	4.96615	4.54709	6.58646	5.32734	5.40265
1703	DNAJA1	DNAJA1		44.868	28.2	5	7	5	0	4	2	6	0	4	13	6	1	3	3	9	9	3	1	3	10	8	14	8	9	10	3	12	1	5.09943	6.98107	4.44105	0	4.05832	2.25289	5.85288	0	4.02509	11.259	5.75261	0.993231	3.41032	3.29323	7.99102	8.10397
1893	MCAM	MCAM		71.607	32.4	12	10	2	2	6	3	5	25	9	2	7	2	3	2	2	2	14	5	4	10	2	2	3	12	6	6	6	6	12.2386	9.97295	1.77642	2.15032	6.08747	3.37934	4.8774	39.3989	9.05646	1.73216	6.71137	1.98646	3.41032	2.19549	1.77578	1.80088
2151	SEC24C	SEC24C		118.32	21.1	2	4	4	0	8	0	0	0	5	14	11	0	1	0	11	12	1	7	0	1	6	7	18	12	17	19	10	0	2.03977	3.98918	3.55284	0	8.11663	0	0	0	5.03137	12.1251	10.5464	0	1.13677	0	9.7668	10.8053
2311	PPP1CB	PPP1CB		37.186	41.6	5	5	11	1	7	4	3	1	3	7	5	5	5	4	9	9	5	5	4	5	10	7	12	9	6	5	8	4	5.09943	4.98648	9.77032	1.07516	7.10205	4.50579	2.92644	1.57596	3.01882	6.06255	4.79384	4.96615	5.68386	4.39097	7.99102	8.10397
2704	TARDBP	TARDBP		44.739	23.9	8	9	5	2	9	0	4	2	11	11	8	2	3	2	8	11	5	5	4	8	4	9	8	6	11	0	8	2	8.15909	8.97566	4.44105	2.15032	9.13121	0	3.90192	3.15192	11.069	9.52686	7.67014	1.98646	3.41032	2.19549	7.10313	9.90485
3604	GPD1L	GPD1L		38.418	47.9	5	5	14	13	10	10	3	1	4	0	4	17	8	11	0	0	3	11	6	0	4	0	17	4	2	0	1	0	5.09943	4.98648	12.4349	13.9771	10.1458	11.2645	2.92644	1.57596	4.02509	0	3.83507	16.8849	9.09417	12.0752	0	0
4254	HNRNPUL1	HNRNPUL1		84.793	31.5	6	5	3	0	4	0	2	0	4	20	8	0	0	0	16	5	2	4	1	2	5	7	8	11	40	5	7	1	6.11932	4.98648	2.66463	0	4.05832	0	1.95096	0	4.02509	17.3216	7.67014	0	0	0	14.2063	4.5022
4283	SFXN3	SFXN3		35.503	46.1	9	13	2	0	6	0	2	2	12	14	6	0	2	0	21	11	0	1	1	2	9	7	3	7	9	15	13	0	9.17898	12.9648	1.77642	0	6.08747	0	1.95096	3.15192	12.0753	12.1251	5.75261	0	2.27354	0	18.6457	9.90485
4902	DNPEP	DNPEP		52.428	32.4	10	10	5	0	12	0	1	1	9	8	16	3	2	0	7	2	2	6	0	0	5	0	16	15	18	13	3	0	10.1989	9.97295	4.44105	0	12.1749	0	0.975479	1.57596	9.05646	6.92863	15.3403	2.97969	2.27354	0	6.21524	1.80088
1487	SCP2	SCP2		54.415	36.4	8	10	5	3	6	1	9	3	9	12	6	1	1	0	13	11	1	4	0	23	6	10	2	5	5	7	6	0	8.15909	9.97295	4.44105	3.22548	6.08747	1.12645	8.77931	4.72787	9.05646	10.3929	5.75261	0.993231	1.13677	0	11.5426	9.90485
2179	SLC12A2	SLC12A2		129.68	30.3	21	12	0	0	13	0	0	0	20	4	10	0	0	0	0	0	0	1	0	0	0	0	25	67	1	1	0	0	21.4176	11.9675	0	0	13.1895	0	0	0	20.1255	3.46431	9.58768	0	0	0	0	0
2597	TJP1	TJP1		186.96	25.2	1	3	5	0	2	1	8	0	2	10	8	1	3	1	12	8	6	5	1	32	5	4	10	10	14	0	13	1	1.01989	2.99189	4.44105	0	2.02916	1.12645	7.80383	0	2.01255	8.66078	7.67014	0.993231	3.41032	1.09774	10.6547	7.20353
2823	COTL1	COTL1		15.945	64.8	3	5	2	0	7	1	4	1	3	16	12	0	0	0	3	5	15	3	1	10	9	2	5	9	27	8	11	2	3.05966	4.98648	1.77642	0	7.10205	1.12645	3.90192	1.57596	3.01882	13.8573	11.5052	0	0	0	2.66367	4.5022
4695	FAM120A;C9orf129;FAM120C	FAM120A;C9orf129;FAM120C		121.89	27.5	3	5	4	0	5	1	4	0	2	19	10	4	3	3	12	11	3	5	1	5	3	8	14	12	12	2	7	0	3.05966	4.98648	3.55284	0	5.07289	1.12645	3.90192	0	2.01255	16.4555	9.58768	3.97292	3.41032	3.29323	10.6547	9.90485
818	COL3A1	COL3A1		138.56	14.7	8	12	1	1	7	3	6	6	7	8	5	1	4	5	9	6	3	2	14	11	9	5	3	10	0	3	12	6	8.15909	11.9675	0.888211	1.07516	7.10205	3.37934	5.85288	9.45575	7.04391	6.92863	4.79384	0.993231	4.54709	5.48872	7.99102	5.40265
2999	SAFB	SAFB		95.18	28.2	5	5	2	0	3	1	11	0	8	19	9	0	0	0	12	8	5	3	0	26	5	8	9	7	15	0	5	0	5.09943	4.98648	1.77642	0	3.04374	1.12645	10.7303	0	8.05019	16.4555	8.62891	0	0	0	10.6547	7.20353
274	XPO1	XPO1		123.38	24.1	7	6	6	0	0	0	0	1	7	21	7	0	1	0	15	11	8	4	2	0	12	11	11	4	19	2	5	1	7.1392	5.98377	5.32926	0	0	0	0	1.57596	7.04391	18.1876	6.71137	0	1.13677	0	13.3184	9.90485
1298	UCHL3	UCHL3		26.182	59.6	11	6	4	4	6	3	8	1	5	11	6	4	1	0	9	6	7	5	4	14	4	12	10	7	11	2	0	1	11.2187	5.98377	3.55284	4.30065	6.08747	3.37934	7.80383	1.57596	5.03137	9.52686	5.75261	3.97292	1.13677	0	7.99102	5.40265
2197	ADAR	ADAR		136.06	25.9	2	2	2	1	3	0	1	0	3	31	5	0	1	0	21	15	2	3	0	2	4	18	4	8	22	0	7	0	2.03977	1.99459	1.77642	1.07516	3.04374	0	0.975479	0	3.01882	26.8484	4.79384	0	1.13677	0	18.6457	13.5066
635	LETM1	LETM1		83.353	28.6	6	5	5	1	2	3	6	1	3	5	3	3	1	4	11	18	0	0	1	24	9	6	5	4	13	7	5	0	6.11932	4.98648	4.44105	1.07516	2.02916	3.37934	5.85288	1.57596	3.01882	4.33039	2.8763	2.97969	1.13677	4.39097	9.7668	16.2079
978	NEFM	NEFM		102.47	38.8	3	2	2	14	1	7	0	31	2	0	0	0	1	0	1	0	6	46	6	1	3	0	14	5	0	2	2	10	3.05966	1.99459	1.77642	15.0523	1.01458	7.88512	0	48.8547	2.01255	0	0	0	1.13677	0	0.887891	0
1039	ITGA2B	ITGA2B		113.38	30.9	0	0	0	12	18	1	3	11	4	5	6	3	7	3	0	0	13	7	12	3	0	17	0	0	0	10	21	10	0	0	0	12.9019	18.2624	1.12645	2.92644	17.3355	4.02509	4.33039	5.75261	2.97969	7.9574	3.29323	0	0
1112	H2AFV;H2AFZ	H2AZ2;H2AZ1		13.509	31.2	3	5	2	2	4	3	4	3	4	8	9	5	2	2	4	7	7	5	0	7	7	8	6	10	19	9	8	1	3.05966	4.98648	1.77642	2.15032	4.05832	3.37934	3.90192	4.72787	4.02509	6.92863	8.62891	4.96615	2.27354	2.19549	3.55156	6.30309
1231	C6	C6		104.79	24	6	7	1	3	8	0	6	11	9	2	6	0	17	0	0	2	14	1	2	5	0	9	6	8	5	4	6	21	6.11932	6.98107	0.888211	3.22548	8.11663	0	5.85288	17.3355	9.05646	1.73216	5.75261	0	19.3251	0	0	1.80088
2203	SNU13	SNU13		14.173	53.1	10	6	2	0	6	3	7	2	6	9	9	2	2	0	9	9	3	3	2	15	6	10	10	8	18	0	8	0	10.1989	5.98377	1.77642	0	6.08747	3.37934	6.82836	3.15192	6.03764	7.7947	8.62891	1.98646	2.27354	0	7.99102	8.10397
2794	FHL3	FHL3		31.192	76.4	0	1	11	7	0	30	8	1	1	1	0	15	6	24	0	0	0	9	11	4	3	0	0	0	1	0	3	5	0	0.997295	9.77032	7.52613	0	33.7934	7.80383	1.57596	1.00627	0.866078	0	14.8985	6.82063	26.3458	0	0
3124	LRRFIP1	LRRFIP1		82.688	20.5	5	3	6	0	2	0	10	0	5	18	12	0	0	0	9	9	3	0	0	25	9	7	6	12	17	0	4	0	5.09943	2.99189	5.32926	0	2.02916	0	9.75479	0	5.03137	15.5894	11.5052	0	0	0	7.99102	8.10397
401	NUDT21	NUDT21		26.227	42.3	7	8	4	0	11	0	3	2	4	15	6	1	1	0	10	14	5	4	1	4	7	9	5	10	14	9	7	0	7.1392	7.97836	3.55284	0	11.1604	0	2.92644	3.15192	4.02509	12.9912	5.75261	0.993231	1.13677	0	8.87891	12.6062
1333	HIST1H1B	H1-5		22.58	27.4	5	3	5	2	1	4	12	2	4	15	3	1	1	1	11	7	4	2	1	22	5	11	4	2	15	0	8	0	5.09943	2.99189	4.44105	2.15032	1.01458	4.50579	11.7058	3.15192	4.02509	12.9912	2.8763	0.993231	1.13677	1.09774	9.7668	6.30309
3655	COLGALT1	COLGALT1		71.635	23.5	5	7	2	0	3	1	2	1	1	23	3	0	2	0	19	18	2	0	1	7	6	12	6	12	4	7	11	1	5.09943	6.98107	1.77642	0	3.04374	1.12645	1.95096	1.57596	1.00627	19.9198	2.8763	0	2.27354	0	16.8699	16.2079
2910	GOLGB1	GOLGB1		367.42	23.7	0	2	1	0	6	0	0	1	0	13	9	0	0	0	19	17	0	1	0	7	5	5	39	16	9	6	6	0	0	1.99459	0.888211	0	6.08747	0	0	1.57596	0	11.259	8.62891	0	0	0	16.8699	15.3075
3068	ECM1	ECM1		60.673	44.4	5	4	4	4	4	3	10	6	7	0	4	0	5	0	10	19	6	2	4	11	17	11	1	0	13	11	2	6	5.09943	3.98918	3.55284	4.30065	4.05832	3.37934	9.75479	9.45575	7.04391	0	3.83507	0	5.68386	0	8.87891	17.1084
4175	TM9SF2	TM9SF2		75.775	17.6	1	1	0	0	9	0	0	1	1	6	15	0	1	0	9	12	1	9	1	1	6	6	24	12	8	22	9	0	1.01989	0.997295	0	0	9.13121	0	0	1.57596	1.00627	5.19647	14.3815	0	1.13677	0	7.99102	10.8053
4180	CPNE1	CPNE1		59.058	26.3	2	2	2	4	13	2	4	7	2	13	7	1	1	1	5	5	5	3	4	1	13	15	9	9	8	9	12	2	2.03977	1.99459	1.77642	4.30065	13.1895	2.25289	3.90192	11.0317	2.01255	11.259	6.71137	0.993231	1.13677	1.09774	4.43945	4.5022
1002	APRT	APRT		14.557	56	9	7	7	0	7	0	4	1	5	9	9	1	4	0	7	10	6	5	4	8	8	7	7	11	14	0	4	1	9.17898	6.98107	6.21747	0	7.10205	0	3.90192	1.57596	5.03137	7.7947	8.62891	0.993231	4.54709	0	6.21524	9.00441
2763	TUBB3	TUBB3		50.432	59.1	3	6	3	1	5	2	2	6	4	15	2	2	2	2	17	15	2	8	5	1	10	11	5	6	3	6	6	5	3.05966	5.98377	2.66463	1.07516	5.07289	2.25289	1.95096	9.45575	4.02509	12.9912	1.91754	1.98646	2.27354	2.19549	15.0941	13.5066
4472	ACAD9	ACAD9		68.76	33.2	9	11	5	1	3	0	0	2	8	9	9	4	2	2	6	8	4	5	2	0	4	7	12	5	5	10	12	0	9.17898	10.9702	4.44105	1.07516	3.04374	0	0	3.15192	8.05019	7.7947	8.62891	3.97292	2.27354	2.19549	5.32734	7.20353
267	MYL12A;MYL12B	MYL12A;MYL12B		19.794	51.5	6	4	4	3	4	2	8	5	5	9	5	5	3	1	11	7	3	3	3	14	7	8	6	10	6	5	7	3	6.11932	3.98918	3.55284	3.22548	4.05832	2.25289	7.80383	7.87979	5.03137	7.7947	4.79384	4.96615	3.41032	1.09774	9.7668	6.30309
1088	CLTA	CLTA		23.662	33.5	5	3	0	0	3	3	12	4	6	9	8	0	0	1	7	8	7	3	1	16	10	7	12	6	5	8	14	0	5.09943	2.99189	0	0	3.04374	3.37934	11.7058	6.30383	6.03764	7.7947	7.67014	0	0	1.09774	6.21524	7.20353
2276	COPS2	COPS2		51.596	26.6	8	6	8	5	5	4	2	0	5	9	9	10	3	4	7	8	5	8	4	0	11	4	8	6	10	3	6	1	8.15909	5.98377	7.10568	5.37581	5.07289	4.50579	1.95096	0	5.03137	7.7947	8.62891	9.93231	3.41032	4.39097	6.21524	7.20353
2880	PDIA5	PDIA5		59.594	37.6	1	5	1	0	17	0	1	0	2	5	9	0	1	0	8	4	4	4	3	3	3	10	27	25	7	2	15	1	1.01989	4.98648	0.888211	0	17.2478	0	0.975479	0	2.01255	4.33039	8.62891	0	1.13677	0	7.10313	3.60176
3263	KANK2	KANK2		90.043	26	6	8	5	0	11	0	4	2	9	0	8	1	3	1	3	1	21	5	7	4	6	4	5	17	8	0	17	8	6.11932	7.97836	4.44105	0	11.1604	0	3.90192	3.15192	9.05646	0	7.67014	0.993231	3.41032	1.09774	2.66367	0.900441
3318	PRPF8	PRPF8		273.6	22.7	4	2	3	0	3	0	0	0	0	24	14	0	0	0	10	6	1	2	0	1	4	3	10	5	32	13	14	0	4.07954	1.99459	2.66463	0	3.04374	0	0	0	0	20.7859	13.4227	0	0	0	8.87891	5.40265
4475	GORASP2	GORASP2		47.145	28.1	4	4	3	0	13	1	5	0	1	7	13	2	2	0	5	6	3	7	5	9	5	4	19	16	10	7	7	0	4.07954	3.98918	2.66463	0	13.1895	1.12645	4.8774	0	1.00627	6.06255	12.464	1.98646	2.27354	0	4.43945	5.40265
4839	NDUFA12	NDUFA12		17.114	88.3	0	0	8	8	6	22	2	0	1	2	2	15	2	12	2	2	0	6	2	0	2	1	8	3	7	4	4	0	0	0	7.10568	8.60129	6.08747	24.7818	1.95096	0	1.00627	1.73216	1.91754	14.8985	2.27354	13.1729	1.77578	1.80088
1014	TPM2	TPM2		32.989	81.7	7	9	1	0	6	3	5	12	9	0	3	2	2	3	1	0	15	4	6	5	6	1	8	19	3	9	13	10	7.1392	8.97566	0.888211	0	6.08747	3.37934	4.8774	18.9115	9.05646	0	2.8763	1.98646	2.27354	3.29323	0.887891	0
1337	POR	POR		76.689	35.9	6	6	6	0	5	0	3	0	7	13	5	1	0	1	7	8	4	2	0	2	9	11	7	5	11	9	23	0	6.11932	5.98377	5.32926	0	5.07289	0	2.92644	0	7.04391	11.259	4.79384	0.993231	0	1.09774	6.21524	7.20353
1903	RANBP1	RANBP1		23.239	61	8	8	3	0	7	1	9	2	3	13	4	0	1	0	12	11	4	2	1	16	8	11	7	9	15	0	5	1	8.15909	7.97836	2.66463	0	7.10205	1.12645	8.77931	3.15192	3.01882	11.259	3.83507	0	1.13677	0	10.6547	9.90485
2893	CLINT1	CLINT1		70.294	31.9	3	7	3	0	4	1	11	0	3	10	5	0	0	0	9	12	3	1	1	24	6	9	12	15	15	0	5	1	3.05966	6.98107	2.66463	0	4.05832	1.12645	10.7303	0	3.01882	8.66078	4.79384	0	0	0	7.99102	10.8053
2962	PGM5	PGM5		62.224	35.3	9	8	19	14	0	0	1	1	7	0	3	16	4	13	0	0	26	14	6	0	4	0	1	1	1	4	4	7	9.17898	7.97836	16.876	15.0523	0	0	0.975479	1.57596	7.04391	0	2.8763	15.8917	4.54709	14.2707	0	0
14	IGHV3-15	IGHV3-15		12.926	41.2	6	6	2	4	12	3	2	6	7	4	4	1	14	1	2	2	6	8	8	5	8	5	4	9	4	7	9	11	6.11932	5.98377	1.77642	4.30065	12.1749	3.37934	1.95096	9.45575	7.04391	3.46431	3.83507	0.993231	15.9148	1.09774	1.77578	1.80088
680	ETHE1	ETHE1		27.873	42.1	6	8	3	3	8	0	4	1	5	12	6	1	1	0	7	7	0	7	1	9	4	9	13	9	13	11	9	0	6.11932	7.97836	2.66463	3.22548	8.11663	0	3.90192	1.57596	5.03137	10.3929	5.75261	0.993231	1.13677	0	6.21524	6.30309
2007	PSMB3	PSMB3		22.949	33.2	8	6	5	2	9	3	4	0	7	8	7	3	2	1	8	5	9	4	4	7	7	8	6	7	8	8	8	2	8.15909	5.98377	4.44105	2.15032	9.13121	3.37934	3.90192	0	7.04391	6.92863	6.71137	2.97969	2.27354	1.09774	7.10313	4.5022
2501	KRT76	KRT76		65.84	62.7	2	1	70	1	41	0	15	1	0	3	1	0	0	0	3	3	4	0	0	1	4	12	0	0	1	0	0	0	2.03977	0.997295	62.1747	1.07516	41.5977	0	14.6322	1.57596	0	2.59823	0.958768	0	0	0	2.66367	2.70132
2826	SCARB2	SCARB2		54.29	18.2	4	7	1	2	5	0	3	3	5	11	9	2	0	0	10	8	3	7	1	6	7	8	14	13	4	11	9	1	4.07954	6.98107	0.888211	2.15032	5.07289	0	2.92644	4.72787	5.03137	9.52686	8.62891	1.98646	0	0	8.87891	7.20353
4524	S100A14	S100A14		11.662	82.7	6	8	8	0	1	2	15	3	5	13	8	0	1	0	9	15	1	0	0	29	17	10	3	0	7	3	0	0	6.11932	7.97836	7.10568	0	1.01458	2.25289	14.6322	4.72787	5.03137	11.259	7.67014	0	1.13677	0	7.99102	13.5066
2191	MANF	MANF		20.7	44.5	3	2	2	0	11	0	4	0	0	7	6	0	0	0	9	9	3	8	0	12	11	5	16	15	8	4	9	0	3.05966	1.99459	1.77642	0	11.1604	0	3.90192	0	0	6.06255	5.75261	0	0	0	7.99102	8.10397
2844	MLEC	MLEC		32.233	32.5	3	1	2	4	9	1	0	1	5	9	8	1	2	0	6	8	2	5	0	3	5	6	16	10	6	14	13	1	3.05966	0.997295	1.77642	4.30065	9.13121	1.12645	0	1.57596	5.03137	7.7947	7.67014	0.993231	2.27354	0	5.32734	7.20353
55	DDT;DDTL	DDT;DDTL		11.323	52.3	3	6	2	4	6	2	3	4	6	10	10	4	1	2	6	4	10	2	4	10	2	8	10	9	10	9	3	3	3.05966	5.98377	1.77642	4.30065	6.08747	2.25289	2.92644	6.30383	6.03764	8.66078	9.58768	3.97292	1.13677	2.19549	5.32734	3.60176
2296	B2M	B2M		13.714	26.1	3	5	3	1	5	4	6	6	3	12	6	3	4	4	4	3	9	7	3	7	9	7	3	9	6	10	9	1	3.05966	4.98648	2.66463	1.07516	5.07289	4.50579	5.85288	9.45575	3.01882	10.3929	5.75261	2.97969	4.54709	4.39097	3.55156	2.70132
2399	UBE2L3;UBE2L5	UBE2L3;UBE2L5		17.861	40.9	6	7	4	1	6	2	6	3	5	8	9	1	1	2	9	10	10	4	3	11	5	4	8	8	10	7	3	3	6.11932	6.98107	3.55284	1.07516	6.08747	2.25289	5.85288	4.72787	5.03137	6.92863	8.62891	0.993231	1.13677	2.19549	7.99102	9.00441
4016	PDLIM5	PDLIM5		23.823	72.9	1	1	9	3	0	18	7	0	8	0	0	16	10	16	0	1	2	8	12	4	2	0	0	0	3	1	2	6	1.01989	0.997295	7.9939	3.22548	0	20.276	6.82836	0	8.05019	0	0	15.8917	11.3677	17.5639	0	0.900441
539	CSDE1	CSDE1		85.746	37.3	3	6	7	0	3	8	11	0	2	17	5	1	0	2	10	11	0	0	1	22	8	10	6	6	12	0	2	0	3.05966	5.98377	6.21747	0	3.04374	9.01157	10.7303	0	2.01255	14.7233	4.79384	0.993231	0	2.19549	8.87891	9.90485
1343	CD36	CD36		53.053	20.6	10	14	0	7	2	4	1	30	7	0	0	6	10	3	0	0	17	8	6	0	0	0	0	0	0	11	3	12	10.1989	13.9621	0	7.52613	2.02916	4.50579	0.975479	47.2787	7.04391	0	0	5.95939	11.3677	3.29323	0	0
2065	FXR1	FXR1		69.72	25.1	1	3	7	2	3	10	5	0	1	16	1	9	0	9	12	15	0	5	1	10	6	5	4	9	7	1	2	0	1.01989	2.99189	6.21747	2.15032	3.04374	11.2645	4.8774	0	1.00627	13.8573	0.958768	8.93908	0	9.87969	10.6547	13.5066
2315	RPS15A	RPS15A		14.839	54.6	1	4	8	4	6	4	3	3	1	9	8	7	5	2	7	4	2	6	2	5	6	8	6	10	10	5	6	3	1.01989	3.98918	7.10568	4.30065	6.08747	4.50579	2.92644	4.72787	1.00627	7.7947	7.67014	6.95262	5.68386	2.19549	6.21524	3.60176
2491	SET;SETSIP	SET;SETSIP		33.488	26.2	5	3	3	1	6	4	8	2	5	11	6	4	2	2	8	7	2	4	3	17	7	6	8	10	9	5	4	0	5.09943	2.99189	2.66463	1.07516	6.08747	4.50579	7.80383	3.15192	5.03137	9.52686	5.75261	3.97292	2.27354	2.19549	7.10313	6.30309
3331	VWA1	VWA1		46.804	31	5	8	2	0	9	7	6	4	8	0	6	1	2	0	3	2	6	9	5	10	2	3	9	10	11	11	16	3	5.09943	7.97836	1.77642	0	9.13121	7.88512	5.85288	6.30383	8.05019	0	5.75261	0.993231	2.27354	0	2.66367	1.80088
4041	CDK5RAP3	CDK5RAP3		56.92	25.1	6	8	2	0	13	0	1	0	3	9	9	0	0	1	9	10	3	6	0	4	8	4	17	16	14	0	10	0	6.11932	7.97836	1.77642	0	13.1895	0	0.975479	0	3.01882	7.7947	8.62891	0	0	1.09774	7.99102	9.00441
1758	RDX	RDX		68.563	42.7	4	4	3	0	7	4	6	1	4	9	5	3	3	8	10	6	7	5	7	14	5	7	9	7	4	2	7	3	4.07954	3.98918	2.66463	0	7.10205	4.50579	5.85288	1.57596	4.02509	7.7947	4.79384	2.97969	3.41032	8.78195	8.87891	5.40265
4184	PRMT1;PRMT8	PRMT1;PRMT8		39.928	45.8	4	3	2	1	5	2	1	2	2	24	5	1	0	0	8	8	2	2	0	0	8	11	8	10	15	6	10	0	4.07954	2.99189	1.77642	1.07516	5.07289	2.25289	0.975479	3.15192	2.01255	20.7859	4.79384	0.993231	0	0	7.10313	7.20353
5095	SRPRB	SRPRB		29.702	41.7	5	3	2	2	5	0	4	0	2	5	9	3	2	5	11	10	3	4	1	6	5	8	9	15	9	3	8	1	5.09943	2.99189	1.77642	2.15032	5.07289	0	3.90192	0	2.01255	4.33039	8.62891	2.97969	2.27354	5.48872	9.7668	9.00441
1576	RPL13	RPL13		24.261	42.2	3	5	2	0	7	0	3	4	6	11	8	2	4	2	11	9	2	1	2	7	5	11	9	7	8	3	7	3	3.05966	4.98648	1.77642	0	7.10205	0	2.92644	6.30383	6.03764	9.52686	7.67014	1.98646	4.54709	2.19549	9.7668	8.10397
1594	MAPK3;MAPK4;MAPK6	MAPK3;MAPK4;MAPK6	MAPK3;MAPK4;MAPK6	43.135	38.8	6	7	7	1	6	1	2	2	6	4	8	0	6	0	12	11	6	3	4	1	5	5	11	7	12	3	9	2	6.11932	6.98107	6.21747	1.07516	6.08747	1.12645	1.95096	3.15192	6.03764	3.46431	7.67014	0	6.82063	0	10.6547	9.90485
1615	PSMB4	PSMB4		29.204	33.7	8	8	3	2	7	0	3	3	4	9	9	4	3	0	8	9	4	4	5	6	7	7	7	7	10	6	6	3	8.15909	7.97836	2.66463	2.15032	7.10205	0	2.92644	4.72787	4.02509	7.7947	8.62891	3.97292	3.41032	0	7.10313	8.10397
3654	GOLM1	GOLM1		44.272	49.6	0	0	0	0	43	0	0	0	0	0	14	0	0	0	0	0	0	12	0	0	0	0	61	9	0	19	2	0	0	0	0	0	43.6269	0	0	0	0	0	13.4227	0	0	0	0	0
4770	MRC2	MRC2		166.67	19.1	5	5	1	1	7	0	2	2	4	4	1	0	5	1	10	8	2	3	7	1	12	7	3	13	1	18	31	2	5.09943	4.98648	0.888211	1.07516	7.10205	0	1.95096	3.15192	4.02509	3.46431	0.958768	0	5.68386	1.09774	8.87891	7.20353
1175	IGF2R	IGF2R		274.37	19.6	2	2	0	0	0	0	0	1	1	17	3	0	0	0	27	35	1	0	0	2	4	5	11	5	1	13	11	0	2.03977	1.99459	0	0	0	0	0	1.57596	1.00627	14.7233	2.8763	0	0	0	23.9731	31.5154
1603	CAD	CAD		242.98	21.5	1	1	0	0	1	0	0	0	1	22	2	0	0	0	32	36	1	0	0	1	8	17	1	1	10	7	3	0	1.01989	0.997295	0	0	1.01458	0	0	0	1.00627	19.0537	1.91754	0	0	0	28.4125	32.4159
1975	NES	NES		177.44	23.4	2	0	7	2	0	2	9	2	9	2	1	7	2	8	0	0	1	9	27	13	26	2	0	3	2	1	14	5	2.03977	0	6.21747	2.15032	0	2.25289	8.77931	3.15192	9.05646	1.73216	0.958768	6.95262	2.27354	8.78195	0	0
2603	KLC1	KLC1		71.005	38.4	4	4	0	0	6	2	7	1	6	8	3	0	0	2	16	17	2	1	3	20	8	5	9	10	10	1	4	1	4.07954	3.98918	0	0	6.08747	2.25289	6.82836	1.57596	6.03764	6.92863	2.8763	0	0	2.19549	14.2063	15.3075
3492	NRAP	NRAP		197.07	31.2	0	0	9	6	0	23	0	0	0	1	0	32	0	32	0	1	0	6	39	1	0	0	0	0	0	0	0	0	0	0	7.9939	6.45097	0	25.9083	0	0	0	0.866078	0	31.7834	0	35.1278	0	0.900441
3582	ALDH16A1	ALDH16A1		85.126	20.2	9	6	2	0	10	0	0	5	7	11	15	0	0	0	4	4	7	3	3	1	3	10	9	7	16	9	11	1	9.17898	5.98377	1.77642	0	10.1458	0	0	7.87979	7.04391	9.52686	14.3815	0	0	0	3.55156	3.60176
4736	RCC2	RCC2		56.084	46.4	6	4	0	0	3	0	0	0	4	34	8	0	0	0	13	11	0	1	0	0	4	9	9	3	29	13	1	0	6.11932	3.98918	0	0	3.04374	0	0	0	4.02509	29.4467	7.67014	0	0	0	11.5426	9.90485
3856	TFG	TFG		43.02	40.9	2	5	0	0	9	3	6	0	2	11	6	0	1	0	13	15	2	3	3	11	5	11	11	14	9	1	6	1	2.03977	4.98648	0	0	9.13121	3.37934	5.85288	0	2.01255	9.52686	5.75261	0	1.13677	0	11.5426	13.5066
4806	DMBT1	DMBT1		258.42	42.3	0	0	1	0	0	0	0	0	0	1	22	0	0	0	0	0	0	0	0	0	0	0	28	86	1	4	7	0	0	0	0.888211	0	0	0	0	0	0	0.866078	21.0929	0	0	0	0	0
13	IGHV6-1	IGHV6-1		13.481	13.2	8	9	4	4	7	3	4	6	7	4	4	3	7	3	7	6	5	6	8	3	4	5	4	7	3	6	4	6	8.15909	8.97566	3.55284	4.30065	7.10205	3.37934	3.90192	9.45575	7.04391	3.46431	3.83507	2.97969	7.9574	3.29323	6.21524	5.40265
1427	AZU1	AZU1		26.885	29.1	0	0	0	19	4	2	5	9	0	9	10	2	11	2	1	2	10	10	2	6	0	8	3	2	0	12	13	6	0	0	0	20.4281	4.05832	2.25289	4.8774	14.1836	0	7.7947	9.58768	1.98646	12.5045	2.19549	0.887891	1.80088
2044	EMD	EMD		28.994	51.2	6	4	5	1	4	3	5	1	4	8	7	3	4	3	10	7	3	4	3	12	6	2	8	7	16	0	4	1	6.11932	3.98918	4.44105	1.07516	4.05832	3.37934	4.8774	1.57596	4.02509	6.92863	6.71137	2.97969	4.54709	3.29323	8.87891	6.30309
4964	RTRAF	RTRAF		28.068	40.2	4	2	2	0	7	1	12	0	6	8	5	1	1	1	8	6	2	2	3	20	8	13	9	9	13	1	5	0	4.07954	1.99459	1.77642	0	7.10205	1.12645	11.7058	0	6.03764	6.92863	4.79384	0.993231	1.13677	1.09774	7.10313	5.40265
5011	THRAP3	THRAP3		108.66	26.5	4	4	2	0	0	1	5	0	5	21	5	0	0	0	19	15	0	1	0	10	4	4	3	6	25	0	0	0	4.07954	3.98918	1.77642	0	0	1.12645	4.8774	0	5.03137	18.1876	4.79384	0	0	0	16.8699	13.5066
400	MYO1B	MYO1B		124.95	27.9	0	3	0	0	2	0	0	0	1	31	3	1	1	0	31	31	0	1	0	2	2	9	2	5	0	2	15	0	0	2.99189	0	0	2.02916	0	0	0	1.00627	26.8484	2.8763	0.993231	1.13677	0	27.5246	27.9137
881	THY1	THY1		17.935	24.8	8	7	1	2	11	4	5	4	6	2	3	1	0	0	6	2	1	6	8	11	10	6	2	9	5	12	10	9	8.15909	6.98107	0.888211	2.15032	11.1604	4.50579	4.8774	6.30383	6.03764	1.73216	2.8763	0.993231	0	0	5.32734	1.80088
1507	CES1;CES1P1	CES1;CES1P1		62.392	41.5	3	8	0	0	0	0	0	6	7	0	42	0	12	0	0	0	2	1	0	0	2	0	19	19	6	6	20	3	3.05966	7.97836	0	0	0	0	0	9.45575	7.04391	0	40.2682	0	13.6413	0	0	0
2218	MARS	MARS1		101.11	33.1	3	4	3	0	8	0	0	1	3	15	6	1	0	0	6	8	0	4	0	0	9	5	23	11	21	7	7	0	3.05966	3.98918	2.66463	0	8.11663	0	0	1.57596	3.01882	12.9912	5.75261	0.993231	0	0	5.32734	7.20353
2830	DAG1	DAG1		97.44	20.8	3	7	8	9	4	27	5	3	2	0	5	7	5	12	1	0	3	11	8	2	5	0	5	8	1	1	3	2	3.05966	6.98107	7.10568	9.67645	4.05832	30.4141	4.8774	4.72787	2.01255	0	4.79384	6.95262	5.68386	13.1729	0.887891	0
3374	NAPRT	NAPRT		57.578	28.6	4	2	6	0	8	0	1	7	6	25	11	0	1	0	6	6	9	0	1	1	5	19	8	10	5	3	6	3	4.07954	1.99459	5.32926	0	8.11663	0	0.975479	11.0317	6.03764	21.652	10.5464	0	1.13677	0	5.32734	5.40265
386	NDUFA2	NDUFA2		10.921	56.6	1	3	10	12	5	11	3	2	2	3	1	11	1	7	1	1	0	7	2	1	3	1	7	7	9	8	4	0	1.01989	2.99189	8.88211	12.9019	5.07289	12.3909	2.92644	3.15192	2.01255	2.59823	0.958768	10.9255	1.13677	7.6842	0.887891	0.900441
1089	CLTB	CLTB		23.181	34.1	9	3	3	0	4	2	6	4	6	8	12	0	0	0	8	10	1	3	0	15	13	12	10	5	3	6	9	0	9.17898	2.99189	2.66463	0	4.05832	2.25289	5.85288	6.30383	6.03764	6.92863	11.5052	0	0	0	7.10313	9.00441
1278	COX6B1	COX6B1		10.192	44.2	3	3	7	10	4	8	3	3	5	3	4	9	3	8	5	4	3	5	4	3	4	2	5	7	5	4	2	2	3.05966	2.99189	6.21747	10.7516	4.05832	9.01157	2.92644	4.72787	5.03137	2.59823	3.83507	8.93908	3.41032	8.78195	4.43945	3.60176
3746	BPIFB1	BPIFB1		52.441	38.2	0	0	0	0	11	0	0	0	0	3	22	1	0	0	0	0	0	1	0	0	0	0	5	72	3	16	21	0	0	0	0	0	11.1604	0	0	0	0	2.59823	21.0929	0.993231	0	0	0	0
3918	FAM162A	FAM162A		17.342	35.7	4	4	11	6	4	1	1	0	7	8	3	11	3	3	6	6	1	2	3	2	6	6	8	4	8	3	6	0	4.07954	3.98918	9.77032	6.45097	4.05832	1.12645	0.975479	0	7.04391	6.92863	2.8763	10.9255	3.41032	3.29323	5.32734	5.40265
5073	CRYBG1	CRYBG1		188.67	16.4	8	7	7	0	0	0	10	0	6	20	4	0	0	0	21	17	1	0	0	22	4	7	2	3	6	0	2	0	8.15909	6.98107	6.21747	0	0	0	9.75479	0	6.03764	17.3216	3.83507	0	0	0	18.6457	15.3075
768	CSTA	CSTA		11.006	86.7	9	6	16	0	0	2	12	2	1	3	12	0	0	0	12	13	3	0	0	17	18	16	2	0	10	0	0	0	9.17898	5.98377	14.2114	0	0	2.25289	11.7058	3.15192	1.00627	2.59823	11.5052	0	0	0	10.6547	11.7057
1031	ELANE	ELANE		28.518	33	2	2	2	15	4	2	2	8	2	5	14	2	10	1	1	6	11	9	2	3	4	8	2	3	2	9	8	7	2.03977	1.99459	1.77642	16.1274	4.05832	2.25289	1.95096	12.6077	2.01255	4.33039	13.4227	1.98646	11.3677	1.09774	0.887891	5.40265
1310	RPS2	RPS2		31.324	42	2	2	6	1	7	2	4	1	0	15	8	3	2	0	16	9	2	3	2	5	4	12	7	8	9	3	3	2	2.03977	1.99459	5.32926	1.07516	7.10205	2.25289	3.90192	1.57596	0	12.9912	7.67014	2.97969	2.27354	0	14.2063	8.10397
2410	HBG1	HBG1		16.14	83	2	2	7	1	4	0	1	9	8	0	0	3	1	3	1	1	43	4	6	1	2	21	1	0	0	17	0	12	2.03977	1.99459	6.21747	1.07516	4.05832	0	0.975479	14.1836	8.05019	0	0	2.97969	1.13677	3.29323	0.887891	0.900441
795	IGHV4-39;IGHV4-38-2;IGHV4-30-4;IGHV4-61;IGHV4-59;IGHV4-34;IGHV4-31;IGHV4-30-2	IGHV4-39;IGHV4-38-2;IGHV4-30-4;IGHV4-61;IGHV4-59;IGHV4-34;IGHV4-31;IGHV4-30-2		13.917	41.6	9	9	2	0	5	3	4	12	6	5	6	0	9	1	2	3	4	4	6	4	5	10	3	9	5	6	8	9	9.17898	8.97566	1.77642	0	5.07289	3.37934	3.90192	18.9115	6.03764	4.33039	5.75261	0	10.2309	1.09774	1.77578	2.70132
931	CLEC3B	CLEC3B		22.537	43.6	13	13	4	3	10	0	9	3	6	2	7	2	12	2	1	0	5	5	5	6	5	6	1	6	3	5	1	11	13.2585	12.9648	3.55284	3.22548	10.1458	0	8.77931	4.72787	6.03764	1.73216	6.71137	1.98646	13.6413	2.19549	0.887891	0
1159	DBT	DBT		53.486	24.7	6	8	6	2	11	7	4	2	7	6	5	6	2	2	4	4	3	5	4	7	7	5	10	8	4	2	6	1	6.11932	7.97836	5.32926	2.15032	11.1604	7.88512	3.90192	3.15192	7.04391	5.19647	4.79384	5.95939	2.27354	2.19549	3.55156	3.60176
2032	GMPS	GMPS		65.928	38.6	4	6	1	0	9	1	1	1	3	16	6	0	0	1	14	10	0	1	1	12	4	14	9	12	13	1	3	0	4.07954	5.98377	0.888211	0	9.13121	1.12645	0.975479	1.57596	3.01882	13.8573	5.75261	0	0	1.09774	12.4305	9.00441
2319	RPS14	RPS14		16.273	43	3	3	4	1	4	4	9	0	1	10	6	2	2	3	7	4	4	5	3	13	6	5	10	11	10	7	6	0	3.05966	2.99189	3.55284	1.07516	4.05832	4.50579	8.77931	0	1.00627	8.66078	5.75261	1.98646	2.27354	3.29323	6.21524	3.60176
3151	PDCD4	PDCD4		50.576	43.9	14	11	11	0	5	0	0	1	7	4	12	0	0	0	3	1	5	1	0	2	5	6	14	16	26	1	3	0	14.2784	10.9702	9.77032	0	5.07289	0	0	1.57596	7.04391	3.46431	11.5052	0	0	0	2.66367	0.900441
842	C1QC	C1QC		25.773	26.1	12	13	3	2	7	0	4	11	13	5	5	0	12	1	4	3	7	2	4	0	6	4	4	4	2	3	9	5	12.2386	12.9648	2.66463	2.15032	7.10205	0	3.90192	17.3355	13.0816	4.33039	4.79384	0	13.6413	1.09774	3.55156	2.70132
1616	PSMB6	PSMB6		25.357	17.6	7	6	4	3	7	2	6	6	4	6	7	2	4	3	4	2	6	5	5	9	7	9	6	6	4	6	7	5	7.1392	5.98377	3.55284	3.22548	7.10205	2.25289	5.85288	9.45575	4.02509	5.19647	6.71137	1.98646	4.54709	3.29323	3.55156	1.80088
1868	ECI1	ECI1		30.895	23.5	5	8	5	7	7	6	6	1	6	3	6	6	3	6	1	3	4	6	3	2	7	2	9	5	7	5	5	3	5.09943	7.97836	4.44105	7.52613	7.10205	6.75868	5.85288	1.57596	6.03764	2.59823	5.75261	5.95939	3.41032	6.58646	0.887891	2.70132
2178	EIF5	EIF5		49.222	32.9	4	4	7	0	4	4	9	0	2	11	5	3	5	3	7	7	2	2	3	13	3	11	9	9	13	0	2	2	4.07954	3.98918	6.21747	0	4.05832	4.50579	8.77931	0	2.01255	9.52686	4.79384	2.97969	5.68386	3.29323	6.21524	6.30309
2996	RSU1	RSU1		31.54	24.2	4	5	3	1	7	2	7	5	6	5	6	2	5	1	3	3	8	5	5	10	7	4	7	8	4	8	9	7	4.07954	4.98648	2.66463	1.07516	7.10205	2.25289	6.82836	7.87979	6.03764	4.33039	5.75261	1.98646	5.68386	1.09774	2.66367	2.70132
3129	TKFC	TKFC		58.946	27.7	6	7	6	2	9	2	2	0	7	6	9	2	2	1	15	10	2	2	2	1	4	3	12	6	14	5	4	1	6.11932	6.98107	5.32926	2.15032	9.13121	2.25289	1.95096	0	7.04391	5.19647	8.62891	1.98646	2.27354	1.09774	13.3184	9.00441
4796	TJP2	TJP2		131.37	27.5	5	2	8	0	0	0	15	0	4	18	8	0	1	0	10	9	0	0	0	31	5	9	3	8	9	0	0	0	5.09943	1.99459	7.10568	0	0	0	14.6322	0	4.02509	15.5894	7.67014	0	1.13677	0	8.87891	8.10397
4928	G3BP2	G3BP2		50.817	22.5	3	6	5	0	6	6	5	2	5	7	4	3	2	2	10	9	2	3	4	16	6	5	7	5	7	0	5	2	3.05966	5.98377	4.44105	0	6.08747	6.75868	4.8774	3.15192	5.03137	6.06255	3.83507	2.97969	2.27354	2.19549	8.87891	8.10397
762	AGT	AGT		53.154	13.2	8	12	2	3	12	1	4	12	5	1	8	1	9	0	1	1	7	3	4	4	5	2	3	5	8	7	5	10	8.15909	11.9675	1.77642	3.22548	12.1749	1.12645	3.90192	18.9115	5.03137	0.866078	7.67014	0.993231	10.2309	0	0.887891	0.900441
988	C8B	C8B		67.046	27.6	5	9	5	8	12	1	4	2	5	1	7	2	13	0	1	4	3	4	4	1	2	10	2	9	6	7	5	9	5.09943	8.97566	4.44105	8.60129	12.1749	1.12645	3.90192	3.15192	5.03137	0.866078	6.71137	1.98646	14.778	0	0.887891	3.60176
1247	APEH	APEH		81.224	27.2	4	4	0	5	10	5	3	8	3	7	10	5	1	3	1	1	12	3	6	0	2	5	11	6	7	6	9	6	4.07954	3.98918	0	5.37581	10.1458	5.63223	2.92644	12.6077	3.01882	6.06255	9.58768	4.96615	1.13677	3.29323	0.887891	0.900441
2403	TUBA4A	TUBA4A		49.924	67.6	4	4	5	4	5	4	3	3	5	5	4	5	4	3	14	9	4	5	3	4	4	4	5	4	9	4	4	4	4.07954	3.98918	4.44105	4.30065	5.07289	4.50579	2.92644	4.72787	5.03137	4.33039	3.83507	4.96615	4.54709	3.29323	12.4305	8.10397
2754	FKBP5	FKBP5		51.212	51.4	8	9	2	0	3	0	3	3	9	14	6	3	2	4	1	2	9	3	1	0	6	4	6	7	25	2	9	3	8.15909	8.97566	1.77642	0	3.04374	0	2.92644	4.72787	9.05646	12.1251	5.75261	2.97969	2.27354	4.39097	0.887891	1.80088
357	TPD52L2	TPD52L2		22.237	55.3	3	6	2	0	3	3	13	2	2	9	5	0	1	3	9	14	1	3	0	24	6	6	6	9	6	0	6	0	3.05966	5.98377	1.77642	0	3.04374	3.37934	12.6812	3.15192	2.01255	7.7947	4.79384	0	1.13677	3.29323	7.99102	12.6062
1209	CDH1	CDH1		97.455	19.4	11	12	3	0	6	0	10	0	21	9	14	0	0	0	4	4	0	0	0	11	7	5	14	11	4	3	0	0	11.2187	11.9675	2.66463	0	6.08747	0	9.75479	0	21.1317	7.7947	13.4227	0	0	0	3.55156	3.60176
1577	IVD	IVD		46.65	29.6	5	4	4	5	9	7	1	1	5	3	9	8	2	5	1	1	3	6	4	1	2	4	18	5	7	8	4	4	5.09943	3.98918	3.55284	5.37581	9.13121	7.88512	0.975479	1.57596	5.03137	2.59823	8.62891	7.94585	2.27354	5.48872	0.887891	0.900441
1618	GSTM2;GSTM4	GSTM2;GSTM4		25.744	38.5	5	5	6	3	6	7	3	4	6	1	6	8	11	8	0	0	2	6	12	1	5	0	7	8	5	4	6	5	5.09943	4.98648	5.32926	3.22548	6.08747	7.88512	2.92644	6.30383	6.03764	0.866078	5.75261	7.94585	12.5045	8.78195	0	0
2847	FHL2	FHL2		32.193	59.5	2	2	0	0	9	3	6	0	1	13	2	0	0	1	18	23	0	1	1	14	6	11	1	10	2	0	13	0	2.03977	1.99459	0	0	9.13121	3.37934	5.85288	0	1.00627	11.259	1.91754	0	0	1.09774	15.982	20.7101
3779	SCFD1	SCFD1		72.379	29.4	4	4	3	0	11	1	4	2	1	11	5	1	1	1	13	13	1	5	2	4	4	8	15	10	8	2	6	0	4.07954	3.98918	2.66463	0	11.1604	1.12645	3.90192	3.15192	1.00627	9.52686	4.79384	0.993231	1.13677	1.09774	11.5426	11.7057
1128	GAA	GAA		105.32	20	3	3	1	2	4	0	0	0	2	9	31	0	0	0	17	18	0	3	0	1	3	0	14	14	6	6	8	1	3.05966	2.99189	0.888211	2.15032	4.05832	0	0	0	2.01255	7.7947	29.7218	0	0	0	15.0941	16.2079
1560	DNAJB1	DNAJB1		38.044	35.6	5	5	9	0	1	1	15	0	0	16	9	0	0	1	14	13	0	0	0	18	6	8	7	4	11	0	1	0	5.09943	4.98648	7.9939	0	1.01458	1.12645	14.6322	0	0	13.8573	8.62891	0	0	1.09774	12.4305	11.7057
2788	TSTA3	TSTA3		35.892	46.4	6	7	3	0	10	1	3	3	5	4	5	0	3	0	11	9	4	8	2	4	4	6	24	5	4	6	4	2	6.11932	6.98107	2.66463	0	10.1458	1.12645	2.92644	4.72787	5.03137	3.46431	4.79384	0	3.41032	0	9.7668	8.10397
3920	CCDC47	CCDC47		55.317	32.9	2	2	2	0	4	0	2	1	2	12	8	0	0	0	13	14	0	3	0	12	5	12	9	16	6	4	7	0	2.03977	1.99459	1.77642	0	4.05832	0	1.95096	1.57596	2.01255	10.3929	7.67014	0	0	0	11.5426	12.6062
4426	ACBD3	ACBD3		60.593	38.8	0	0	1	0	15	1	1	0	1	10	5	0	0	0	15	17	0	3	0	6	7	7	27	13	6	1	5	0	0	0	0.888211	0	15.2187	1.12645	0.975479	0	1.00627	8.66078	4.79384	0	0	0	13.3184	15.3075
1937	RPS10;RPS10P5	RPS10;RPS10P5		18.898	34.5	4	5	5	1	6	4	8	0	2	10	11	0	0	2	9	6	2	2	1	10	8	8	7	10	11	2	1	1	4.07954	4.98648	4.44105	1.07516	6.08747	4.50579	7.80383	0	2.01255	8.66078	10.5464	0	0	2.19549	7.99102	5.40265
2524	RPL18A	RPL18A		20.762	25	2	1	4	4	9	0	4	1	2	12	11	2	1	0	12	9	2	4	0	2	7	12	12	5	8	6	6	0	2.03977	0.997295	3.55284	4.30065	9.13121	0	3.90192	1.57596	2.01255	10.3929	10.5464	1.98646	1.13677	0	10.6547	8.10397
3934	FKBP10	FKBP10		64.244	28.4	1	2	0	0	11	1	9	3	0	9	0	0	0	0	13	7	0	0	4	26	7	18	2	2	0	10	14	2	1.01989	1.99459	0	0	11.1604	1.12645	8.77931	4.72787	0	7.7947	0	0	0	0	11.5426	6.30309
517	SH3BGRL	SH3BGRL		12.774	69.3	7	5	2	4	5	1	5	4	5	5	6	0	2	0	7	3	4	4	4	16	9	4	4	9	12	8	4	2	7.1392	4.98648	1.77642	4.30065	5.07289	1.12645	4.8774	6.30383	5.03137	4.33039	5.75261	0	2.27354	0	6.21524	2.70132
605	SUN1	SUN1		77.91	25.1	5	7	10	5	3	0	1	1	8	12	4	0	4	1	16	11	2	3	2	0	2	2	5	8	11	2	11	0	5.09943	6.98107	8.88211	5.37581	3.04374	0	0.975479	1.57596	8.05019	10.3929	3.83507	0	4.54709	1.09774	14.2063	9.90485
711	DDAH2	DDAH2		29.644	46	7	4	2	4	6	2	3	4	4	1	9	3	6	2	2	0	7	5	8	5	5	1	8	11	9	8	9	6	7.1392	3.98918	1.77642	4.30065	6.08747	2.25289	2.92644	6.30383	4.02509	0.866078	8.62891	2.97969	6.82063	2.19549	1.77578	0
4618	SACM1L	SACM1L		66.966	26.9	7	7	3	3	1	0	0	3	4	6	8	1	1	0	4	6	7	3	0	0	6	7	11	11	14	5	18	0	7.1392	6.98107	2.66463	3.22548	1.01458	0	0	4.72787	4.02509	5.19647	7.67014	0.993231	1.13677	0	3.55156	5.40265
4691	TECR	TECR		36.034	23.1	7	5	8	1	1	0	0	0	4	15	10	4	2	2	6	7	0	1	0	0	0	6	8	11	16	3	5	0	7.1392	4.98648	7.10568	1.07516	1.01458	0	0	0	4.02509	12.9912	9.58768	3.97292	2.27354	2.19549	5.32734	6.30309
248	TCERG1;TCERG1L	TCERG1;TCERG1L		121.69	20.9	1	2	4	0	3	1	7	0	1	12	7	2	0	1	10	7	3	1	1	12	6	6	9	9	27	0	4	0	1.01989	1.99459	3.55284	0	3.04374	1.12645	6.82836	0	1.00627	10.3929	6.71137	1.98646	0	1.09774	8.87891	6.30309
295	PGRMC2	PGRMC2		23.818	30.5	6	5	1	2	7	1	3	5	6	6	5	1	2	1	6	8	4	6	5	5	4	11	5	6	7	8	8	1	6.11932	4.98648	0.888211	2.15032	7.10205	1.12645	2.92644	7.87979	6.03764	5.19647	4.79384	0.993231	2.27354	1.09774	5.32734	7.20353
781	IGKV3-15;IGKV3D-7	IGKV3-15;IGKV3D-7		12.496	26.1	9	8	3	3	7	3	6	7	7	1	2	2	7	1	3	6	4	6	6	6	6	5	2	4	5	7	3	6	9.17898	7.97836	2.66463	3.22548	7.10205	3.37934	5.85288	11.0317	7.04391	0.866078	1.91754	1.98646	7.9574	1.09774	2.66367	5.40265
2405	CSNK2A1;CSNK2A3	CSNK2A1;CSNK2A3	CSNK2A1	45.143	28.1	2	4	4	2	4	2	3	4	1	12	7	2	2	2	9	8	1	3	2	6	4	10	11	9	9	6	8	0	2.03977	3.98918	3.55284	2.15032	4.05832	2.25289	2.92644	6.30383	1.00627	10.3929	6.71137	1.98646	2.27354	2.19549	7.99102	7.20353
3683	MCU	MCU		35.158	25.2	1	2	7	12	0	0	0	0	2	6	3	9	5	11	5	6	0	7	6	0	3	4	3	6	5	10	5	0	1.01989	1.99459	6.21747	12.9019	0	0	0	0	2.01255	5.19647	2.8763	8.93908	5.68386	12.0752	4.43945	5.40265
4835	PUF60	PUF60		54.024	36.1	3	4	1	0	2	1	4	0	3	17	7	0	1	0	17	17	0	2	0	15	4	8	9	5	12	1	8	0	3.05966	3.98918	0.888211	0	2.02916	1.12645	3.90192	0	3.01882	14.7233	6.71137	0	1.13677	0	15.0941	15.3075
4869	STOML2	STOML2		38.534	27	4	3	3	3	5	7	5	4	4	3	3	3	3	3	14	12	3	3	2	9	4	4	5	3	10	4	3	3	4.07954	2.99189	2.66463	3.22548	5.07289	7.88512	4.8774	6.30383	4.02509	2.59823	2.8763	2.97969	3.41032	3.29323	12.4305	10.8053
503	RTN2	RTN2		22.316	23.4	0	0	9	14	0	16	7	0	0	0	0	18	4	15	0	0	0	8	7	0	3	0	0	0	0	0	0	5	0	0	7.9939	15.0523	0	18.0231	6.82836	0	0	0	0	17.8782	4.54709	16.4661	0	0
536	ECI2	ECI2		39.609	50.4	2	1	12	6	2	9	7	0	1	2	0	19	3	14	1	3	1	1	4	1	3	4	3	2	6	0	1	0	2.03977	0.997295	10.6585	6.45097	2.02916	10.138	6.82836	0	1.00627	1.73216	0	18.8714	3.41032	15.3684	0.887891	2.70132
1935	RPS9	RPS9		22.591	37.1	3	3	2	0	5	0	4	2	2	14	7	1	2	0	11	16	2	0	0	4	7	10	13	8	10	0	3	1	3.05966	2.99189	1.77642	0	5.07289	0	3.90192	3.15192	2.01255	12.1251	6.71137	0.993231	2.27354	0	9.7668	14.4071
2715	MYBPH	MYBPH		52.05	49.3	0	0	13	16	0	0	1	0	4	0	0	35	0	22	0	0	0	13	21	0	5	0	0	0	0	0	0	0	0	0	11.5467	17.2026	0	0	0.975479	0	4.02509	0	0	34.7631	0	24.1503	0	0
2854	EIF4A2	EIF4A2		46.402	49.9	2	3	7	1	5	1	3	1	6	12	7	4	3	3	6	2	3	2	1	1	6	5	13	10	20	4	6	0	2.03977	2.99189	6.21747	1.07516	5.07289	1.12645	2.92644	1.57596	6.03764	10.3929	6.71137	3.97292	3.41032	3.29323	5.32734	1.80088
3622	BPIFB2	BPIFB2		49.172	30.8	0	1	0	0	30	0	0	0	2	1	26	0	0	0	0	0	0	11	3	0	0	0	36	9	1	21	0	0	0	0.997295	0	0	30.4374	0	0	0	2.01255	0.866078	24.928	0	0	0	0	0
200	KPNA3	KPNA3		57.81	14	5	4	7	2	4	2	4	1	6	9	3	6	4	5	8	10	3	5	7	7	5	10	4	2	5	3	6	0	5.09943	3.98918	6.21747	2.15032	4.05832	2.25289	3.90192	1.57596	6.03764	7.7947	2.8763	5.95939	4.54709	5.48872	7.10313	9.00441
841	C1QB	C1QB		26.721	28.5	12	10	2	1	10	2	2	8	15	5	1	0	12	1	2	1	9	2	6	0	1	4	1	3	0	5	7	10	12.2386	9.97295	1.77642	1.07516	10.1458	2.25289	1.95096	12.6077	15.0941	4.33039	0.958768	0	13.6413	1.09774	1.77578	0.900441
1129	RRAS	RRAS		23.48	50.9	8	10	1	1	7	0	0	6	0	8	10	0	2	0	8	5	17	4	2	3	4	4	7	9	5	3	11	8	8.15909	9.97295	0.888211	1.07516	7.10205	0	0	9.45575	0	6.92863	9.58768	0	2.27354	0	7.10313	4.5022
2226	NDUFA6	NDUFA6		15.136	55.5	1	1	10	5	2	8	5	0	2	5	1	10	3	7	4	3	1	4	5	2	2	5	5	1	6	4	5	1	1.01989	0.997295	8.88211	5.37581	2.02916	9.01157	4.8774	0	2.01255	4.33039	0.958768	9.93231	3.41032	7.6842	3.55156	2.70132
2323	RPS13	RPS13		17.222	33.1	0	1	2	0	4	0	4	3	2	15	8	1	1	2	15	11	4	2	0	7	7	13	8	8	6	2	5	0	0	0.997295	1.77642	0	4.05832	0	3.90192	4.72787	2.01255	12.9912	7.67014	0.993231	1.13677	2.19549	13.3184	9.90485
3842	MYO18A	MYO18A		231.24	25.1	1	2	2	4	0	2	1	0	2	5	2	17	0	8	8	7	1	4	3	1	7	6	1	1	19	4	7	0	1.01989	1.99459	1.77642	4.30065	0	2.25289	0.975479	0	2.01255	4.33039	1.91754	16.8849	0	8.78195	7.10313	6.30309
3938	ARL8A	ARL8A		21.416	35.5	5	7	3	2	3	0	4	0	5	9	6	4	1	3	8	9	4	3	3	5	9	6	6	7	7	3	8	3	5.09943	6.98107	2.66463	2.15032	3.04374	0	3.90192	0	5.03137	7.7947	5.75261	3.97292	1.13677	3.29323	7.10313	8.10397
4973	NUDC	NUDC		38.242	45	3	3	3	1	2	6	9	2	2	15	3	1	0	0	8	12	0	2	1	27	5	6	7	4	9	1	4	0	3.05966	2.99189	2.66463	1.07516	2.02916	6.75868	8.77931	3.15192	2.01255	12.9912	2.8763	0.993231	0	0	7.10313	10.8053
414	AKR1B10	AKR1B10		36.019	55.7	6	3	26	0	1	1	15	0	3	6	2	0	0	0	0	4	0	0	0	32	17	2	10	0	0	0	0	0	6.11932	2.99189	23.0935	0	1.01458	1.12645	14.6322	0	3.01882	5.19647	1.91754	0	0	0	0	3.60176
892	HLA-A	HLA-A		40.84	65.8	4	5	10	7	0	3	6	2	5	10	0	0	1	0	5	7	18	12	0	9	0	5	2	9	0	11	6	0	4.07954	4.98648	8.88211	7.52613	0	3.37934	5.85288	3.15192	5.03137	8.66078	0	0	1.13677	0	4.43945	6.30309
1592	MAOB	MAOB		58.762	31.7	9	7	6	5	3	1	3	6	1	1	6	4	4	1	0	0	10	4	2	0	1	2	12	6	5	6	5	3	9.17898	6.98107	5.32926	5.37581	3.04374	1.12645	2.92644	9.45575	1.00627	0.866078	5.75261	3.97292	4.54709	1.09774	0	0
2205	HNRNPH2	HNRNPH2		49.263	42.8	4	6	4	1	8	4	4	0	3	7	6	2	2	0	9	9	1	2	1	12	4	5	11	7	15	0	5	0	4.07954	5.98377	3.55284	1.07516	8.11663	4.50579	3.90192	0	3.01882	6.06255	5.75261	1.98646	2.27354	0	7.99102	8.10397
3087	TST	TST		33.429	41.1	5	6	5	1	5	7	2	4	3	2	9	4	3	4	5	5	2	5	2	1	5	7	10	10	6	5	8	0	5.09943	5.98377	4.44105	1.07516	5.07289	7.88512	1.95096	6.30383	3.01882	1.73216	8.62891	3.97292	3.41032	4.39097	4.43945	4.5022
3095	PCK2;PCK1	PCK2;PCK1		70.698	37.7	7	10	1	0	22	0	0	0	6	4	5	0	0	0	4	5	1	4	0	0	2	2	18	11	19	11	6	0	7.1392	9.97295	0.888211	0	22.3207	0	0	0	6.03764	3.46431	4.79384	0	0	0	3.55156	4.5022
3781	POF1B	POF1B		68.064	33.4	26	27	18	0	3	0	7	0	19	0	4	0	0	0	1	3	0	0	0	8	5	7	8	1	5	1	0	0	26.517	26.927	15.9878	0	3.04374	0	6.82836	0	19.1192	0	3.83507	0	0	0	0.887891	2.70132
3963	ZG16B	ZG16B		22.739	39.9	0	0	3	0	5	0	0	0	1	5	25	4	1	2	0	0	0	6	2	0	0	0	25	33	4	6	3	2	0	0	2.66463	0	5.07289	0	0	0	1.00627	4.33039	23.9692	3.97292	1.13677	2.19549	0	0
16	IGHV3-74;IGHV7-4-1	IGHV3-74;IGHV7-4-1		12.839	47	9	6	4	1	11	3	5	10	4	3	4	1	10	2	2	0	5	4	7	3	4	2	3	8	2	3	7	11	9.17898	5.98377	3.55284	1.07516	11.1604	3.37934	4.8774	15.7596	4.02509	2.59823	3.83507	0.993231	11.3677	2.19549	1.77578	0
628	NDUFB4	NDUFB4		15.208	48.8	1	3	9	3	2	10	3	1	3	4	5	9	3	8	2	2	3	4	3	1	5	3	8	4	7	5	5	0	1.01989	2.99189	7.9939	3.22548	2.02916	11.2645	2.92644	1.57596	3.01882	3.46431	4.79384	8.93908	3.41032	8.78195	1.77578	1.80088
922	PCCA	PCCA		77.047	44.7	2	0	4	1	16	3	0	0	3	0	8	2	1	0	0	0	0	10	1	0	0	1	32	13	11	18	5	0	2.03977	0	3.55284	1.07516	16.2333	3.37934	0	0	3.01882	0	7.67014	1.98646	1.13677	0	0	0
2031	CAMP	CAMP		19.301	34.7	0	0	1	8	5	1	9	14	0	6	10	1	6	0	0	2	10	9	2	11	3	5	0	4	0	12	10	5	0	0	0.888211	8.60129	5.07289	1.12645	8.77931	22.0634	0	5.19647	9.58768	0.993231	6.82063	0	0	1.80088
2338	CNBP	CNBP		18.742	48.8	3	6	6	0	4	4	8	0	3	10	4	5	1	3	8	8	2	6	2	13	11	3	6	5	7	2	2	0	3.05966	5.98377	5.32926	0	4.05832	4.50579	7.80383	0	3.01882	8.66078	3.83507	4.96615	1.13677	3.29323	7.10313	7.20353
5115	NPTN	NPTN		31.291	28.7	5	5	4	1	5	1	4	3	4	10	8	0	1	1	7	7	3	2	2	10	7	6	7	8	7	7	9	2	5.09943	4.98648	3.55284	1.07516	5.07289	1.12645	3.90192	4.72787	4.02509	8.66078	7.67014	0	1.13677	1.09774	6.21524	6.30309
374	DNPH1	DNPH1		19.108	33.9	5	5	3	2	7	2	5	1	3	8	5	1	4	1	3	2	5	6	4	8	7	6	7	9	12	4	3	5	5.09943	4.98648	2.66463	2.15032	7.10205	2.25289	4.8774	1.57596	3.01882	6.92863	4.79384	0.993231	4.54709	1.09774	2.66367	1.80088
884	CD74	CD74		26.398	53	6	3	0	1	6	0	2	0	1	11	10	0	0	0	3	0	7	3	0	3	7	1	3	11	31	1	21	0	6.11932	2.99189	0	1.07516	6.08747	0	1.95096	0	1.00627	9.52686	9.58768	0	0	0	2.66367	0
3109	HLA-B	HLA-B		40.584	51.4	5	4	0	0	4	1	3	0	5	11	5	3	5	0	8	6	0	0	0	7	6	0	4	9	19	14	5	0	5.09943	3.98918	0	0	4.05832	1.12645	2.92644	0	5.03137	9.52686	4.79384	2.97969	5.68386	0	7.10313	5.40265
508	PDCD6	PDCD6		21.868	30.4	6	7	3	1	5	1	5	2	5	7	6	1	0	0	12	13	2	2	2	10	4	4	9	6	8	8	5	0	6.11932	6.98107	2.66463	1.07516	5.07289	1.12645	4.8774	3.15192	5.03137	6.06255	5.75261	0.993231	0	0	10.6547	11.7057
578	ATP5MG	ATP5MG		11.428	55.3	1	1	4	10	1	10	2	1	3	2	4	11	5	7	0	0	3	7	3	1	1	2	6	3	8	9	5	0	1.01989	0.997295	3.55284	10.7516	1.01458	11.2645	1.95096	1.57596	3.01882	1.73216	3.83507	10.9255	5.68386	7.6842	0	0
2194	NAP1L1	NAP1L1		42.761	15.8	6	9	1	0	4	2	8	2	4	7	1	1	2	0	7	7	4	1	5	14	7	9	6	7	12	0	5	1	6.11932	8.97566	0.888211	0	4.05832	2.25289	7.80383	3.15192	4.02509	6.06255	0.958768	0.993231	2.27354	0	6.21524	6.30309
2409	NOMO2;NOMO3	NOMO2;NOMO3		134.19	17.2	2	5	1	2	9	1	1	2	3	11	5	1	1	1	9	5	2	4	1	2	5	9	11	9	8	9	12	0	2.03977	4.98648	0.888211	2.15032	9.13121	1.12645	0.975479	3.15192	3.01882	9.52686	4.79384	0.993231	1.13677	1.09774	7.99102	4.5022
2509	EWSR1	EWSR1		62.507	17.5	2	2	2	0	1	2	7	0	1	15	7	1	0	2	7	10	1	1	0	17	4	3	6	8	23	1	7	0	2.03977	1.99459	1.77642	0	1.01458	2.25289	6.82836	0	1.00627	12.9912	6.71137	0.993231	0	2.19549	6.21524	9.00441
3349	CSPG4	CSPG4		250.53	23.8	6	4	2	1	1	0	8	7	4	6	1	0	1	0	41	30	0	0	0	22	1	1	0	1	0	2	1	0	6.11932	3.98918	1.77642	1.07516	1.01458	0	7.80383	11.0317	4.02509	5.19647	0.958768	0	1.13677	0	36.4035	27.0132
4252	TUBB6	TUBB6		49.857	44.2	9	12	6	0	3	0	2	3	5	11	3	0	0	0	12	17	5	1	5	5	10	6	1	7	2	0	6	2	9.17898	11.9675	5.32926	0	3.04374	0	1.95096	4.72787	5.03137	9.52686	2.8763	0	0	0	10.6547	15.3075
4773	GNG12	GNG12		8.0061	70.8	6	4	3	0	8	2	4	5	2	9	7	1	2	0	7	9	7	3	1	8	7	5	6	8	4	8	6	1	6.11932	3.98918	2.66463	0	8.11663	2.25289	3.90192	7.87979	2.01255	7.7947	6.71137	0.993231	2.27354	0	6.21524	8.10397
597	MYO1D	MYO1D		116.2	26.9	7	10	0	0	7	0	0	3	3	4	6	0	0	0	11	5	0	1	1	0	6	0	12	13	13	9	13	1	7.1392	9.97295	0	0	7.10205	0	0	4.72787	3.01882	3.46431	5.75261	0	0	0	9.7668	4.5022
845	LRG1	LRG1		38.177	21.9	12	9	2	2	8	0	4	9	7	4	4	1	13	0	0	0	6	6	6	3	2	3	4	10	1	4	2	10	12.2386	8.97566	1.77642	2.15032	8.11663	0	3.90192	14.1836	7.04391	3.46431	3.83507	0.993231	14.778	0	0	0
1724	PYCR1	PYCR1		33.36	51.7	0	1	0	0	26	0	2	0	0	4	7	0	0	0	19	9	0	4	0	10	0	0	34	12	0	10	0	0	0	0.997295	0	0	26.379	0	1.95096	0	0	3.46431	6.71137	0	0	0	16.8699	8.10397
2180	PSMD4;PIPSL	PSMD4;PIPSL		40.736	37.9	3	1	5	0	3	8	9	0	3	10	4	1	3	3	6	1	2	1	2	21	6	6	8	11	11	0	4	0	3.05966	0.997295	4.44105	0	3.04374	9.01157	8.77931	0	3.01882	8.66078	3.83507	0.993231	3.41032	3.29323	5.32734	0.900441
2245	CD81	CD81		25.809	27.5	2	4	1	3	4	1	2	4	5	5	7	3	3	2	4	4	7	7	5	5	5	7	7	6	7	9	7	4	2.03977	3.98918	0.888211	3.22548	4.05832	1.12645	1.95096	6.30383	5.03137	4.33039	6.71137	2.97969	3.41032	2.19549	3.55156	3.60176
412	NDUFS5	NDUFS5		12.517	73.6	0	0	9	4	1	9	5	0	0	3	4	13	2	8	3	1	0	1	1	0	4	3	6	7	8	4	4	0	0	0	7.9939	4.30065	1.01458	10.138	4.8774	0	0	2.59823	3.83507	12.912	2.27354	8.78195	2.66367	0.900441
1233	P4HA1	P4HA1		60.966	38.4	1	2	0	0	1	0	5	0	1	22	0	0	0	0	16	15	0	1	3	14	9	17	0	5	1	0	12	0	1.01989	1.99459	0	0	1.01458	0	4.8774	0	1.00627	19.0537	0	0	0	0	14.2063	13.5066
1505	MRC1	MRC1		166.01	19.7	4	3	0	0	0	1	0	6	4	1	5	0	4	0	0	0	11	0	2	0	6	0	1	10	2	28	38	7	4.07954	2.99189	0	0	0	1.12645	0	9.45575	4.02509	0.866078	4.79384	0	4.54709	0	0	0
2284	RPL15	RPL15		24.146	22.5	3	5	3	0	9	0	6	1	4	6	7	4	4	4	4	2	6	6	5	4	6	5	7	6	8	6	6	0	3.05966	4.98648	2.66463	0	9.13121	0	5.85288	1.57596	4.02509	5.19647	6.71137	3.97292	4.54709	4.39097	3.55156	1.80088
2475	PURA	PURA		34.91	20.2	4	4	5	4	4	5	4	4	4	3	5	4	4	7	4	3	4	4	3	4	4	5	7	7	6	5	6	3	4.07954	3.98918	4.44105	4.30065	4.05832	5.63223	3.90192	6.30383	4.02509	2.59823	4.79384	3.97292	4.54709	7.6842	3.55156	2.70132
2997	CNN3	CNN3		31.38	44.9	0	0	2	0	15	1	6	2	3	5	3	1	9	2	3	7	3	2	7	11	0	2	8	15	6	1	18	3	0	0	1.77642	0	15.2187	1.12645	5.85288	3.15192	3.01882	4.33039	2.8763	0.993231	10.2309	2.19549	2.66367	6.30309
3595	CCAR2	CCAR2		102.9	26.4	8	8	2	0	6	0	1	0	6	7	5	0	0	0	8	11	4	4	2	1	6	3	11	8	21	3	5	0	8.15909	7.97836	1.77642	0	6.08747	0	0.975479	0	6.03764	6.06255	4.79384	0	0	0	7.10313	9.90485
3939	FAM3D	FAM3D		24.963	40.2	0	0	0	0	25	0	0	0	0	0	19	0	0	0	0	0	0	16	1	0	0	0	38	13	0	22	0	0	0	0	0	0	25.3645	0	0	0	0	0	18.2166	0	0	0	0	0
1213	PEPD	PEPD		54.548	38.1	4	4	2	2	6	0	2	2	4	8	9	1	0	0	1	1	6	2	4	6	11	3	10	8	15	11	2	4	4.07954	3.98918	1.77642	2.15032	6.08747	0	1.95096	3.15192	4.02509	6.92863	8.62891	0.993231	0	0	0.887891	0.900441
2366	FKBP1A	FKBP1A		11.951	50.9	3	6	2	3	5	2	3	3	2	11	6	2	2	2	8	7	3	2	3	8	4	7	7	5	9	7	2	2	3.05966	5.98377	1.77642	3.22548	5.07289	2.25289	2.92644	4.72787	2.01255	9.52686	5.75261	1.98646	2.27354	2.19549	7.10313	6.30309
3125	P3H1	P3H1		83.393	30.3	4	4	0	0	8	1	5	2	0	12	0	0	0	0	16	10	0	0	6	9	9	16	0	4	0	9	11	1	4.07954	3.98918	0	0	8.11663	1.12645	4.8774	3.15192	0	10.3929	0	0	0	0	14.2063	9.00441
4776	VPS29	VPS29		20.505	35.7	6	7	1	2	8	1	1	4	1	9	8	0	2	0	12	11	6	1	2	2	6	4	9	4	11	4	7	1	6.11932	6.98107	0.888211	2.15032	8.11663	1.12645	0.975479	6.30383	1.00627	7.7947	7.67014	0	2.27354	0	10.6547	9.90485
630	SCEL	SCEL		77.551	48.8	5	9	24	0	0	0	12	0	3	0	4	0	7	0	0	0	0	0	0	11	21	4	0	0	36	0	0	0	5.09943	8.97566	21.3171	0	0	0	11.7058	0	3.01882	0	3.83507	0	7.9574	0	0	0
834	MBP	MBP		17.343	51.9	1	0	0	6	0	11	0	16	2	0	0	0	8	0	5	1	4	32	6	0	1	0	17	4	0	1	3	8	1.01989	0	0	6.45097	0	12.3909	0	25.2153	2.01255	0	0	0	9.09417	0	4.43945	0.900441
1066	ENO2	ENO2		47.268	29.3	3	4	7	7	4	7	6	0	6	0	2	3	4	3	2	1	5	14	8	4	8	1	8	4	8	4	4	3	3.05966	3.98918	6.21747	7.52613	4.05832	7.88512	5.85288	0	6.03764	0	1.91754	2.97969	4.54709	3.29323	1.77578	0.900441
1437	PSMB1	PSMB1		26.489	44.4	5	5	4	0	6	0	0	1	3	16	6	1	0	0	7	9	2	2	0	1	9	11	8	7	9	7	5	2	5.09943	4.98648	3.55284	0	6.08747	0	0	1.57596	3.01882	13.8573	5.75261	0.993231	0	0	6.21524	8.10397
1682	HMOX2	HMOX2		36.032	47.5	5	6	3	0	1	2	4	1	3	11	4	1	0	0	13	13	0	0	0	18	5	10	3	6	11	2	3	0	5.09943	5.98377	2.66463	0	1.01458	2.25289	3.90192	1.57596	3.01882	9.52686	3.83507	0.993231	0	0	11.5426	11.7057
1706	HIBADH	HIBADH		35.329	32.4	7	4	5	5	5	9	4	0	2	3	4	7	2	6	2	2	3	4	2	4	2	2	8	4	7	7	5	2	7.1392	3.98918	4.44105	5.37581	5.07289	10.138	3.90192	0	2.01255	2.59823	3.83507	6.95262	2.27354	6.58646	1.77578	1.80088
2799	MOGS	MOGS		80.702	36.5	1	2	0	1	6	0	0	0	1	8	6	0	0	0	21	13	0	2	0	0	3	3	13	9	11	14	6	0	1.01989	1.99459	0	1.07516	6.08747	0	0	0	1.00627	6.92863	5.75261	0	0	0	18.6457	11.7057
2974	PTGES3	PTGES3		14.958	37.7	4	6	5	2	10	2	3	2	3	11	6	0	0	0	8	9	4	0	0	8	8	4	7	8	14	3	2	1	4.07954	5.98377	4.44105	2.15032	10.1458	2.25289	2.92644	3.15192	3.01882	9.52686	5.75261	0	0	0	7.10313	8.10397
3915	ERGIC1	ERGIC1		22.16	61.6	1	2	0	2	13	0	1	1	2	1	13	3	0	3	3	3	2	5	3	0	5	3	22	10	6	16	7	1	1.01989	1.99459	0	2.15032	13.1895	0	0.975479	1.57596	2.01255	0.866078	12.464	2.97969	0	3.29323	2.66367	2.70132
1260	FOLR2;FOLR3	FOLR2;FOLR3		29.279	43.9	1	6	2	0	6	0	1	4	2	3	6	0	0	0	0	1	10	5	8	0	5	3	2	15	6	10	27	7	1.01989	5.98377	1.77642	0	6.08747	0	0.975479	6.30383	2.01255	2.59823	5.75261	0	0	0	0	0.900441
1349	YBX3	YBX3		31.947	74.6	0	1	7	0	0	14	13	0	0	8	2	8	0	4	13	8	0	0	1	25	3	5	1	3	5	0	0	0	0	0.997295	6.21747	0	0	15.7702	12.6812	0	0	6.92863	1.91754	7.94585	0	4.39097	11.5426	7.20353
2337	ETF1	ETF1		49.03	31.4	4	6	8	2	5	2	5	1	3	11	5	0	0	2	7	7	1	2	2	8	7	7	8	5	13	2	4	0	4.07954	5.98377	7.10568	2.15032	5.07289	2.25289	4.8774	1.57596	3.01882	9.52686	4.79384	0	0	2.19549	6.21524	6.30309
2344	RPS6	RPS6		28.68	33.7	6	5	7	0	6	0	6	2	4	12	6	0	1	0	5	9	1	1	0	12	8	10	7	3	7	0	7	0	6.11932	4.98648	6.21747	0	6.08747	0	5.85288	3.15192	4.02509	10.3929	5.75261	0	1.13677	0	4.43945	8.10397
4713	TMOD4	TMOD4		39.335	31.6	0	0	10	11	0	20	9	0	3	0	0	14	4	12	0	0	0	9	11	0	0	0	0	0	0	0	0	1	0	0	8.88211	11.8268	0	22.5289	8.77931	0	3.01882	0	0	13.9052	4.54709	13.1729	0	0
5016	SUGT1	SUGT1		37.804	46.2	3	3	8	0	4	1	4	0	2	12	6	0	3	0	10	8	4	2	2	8	6	7	8	8	9	1	6	2	3.05966	2.99189	7.10568	0	4.05832	1.12645	3.90192	0	2.01255	10.3929	5.75261	0	3.41032	0	8.87891	7.20353
634	RTN3	RTN3		25.609	28.4	6	5	1	4	5	1	2	3	4	6	8	2	3	2	7	8	5	6	3	3	2	2	7	9	7	4	7	3	6.11932	4.98648	0.888211	4.30065	5.07289	1.12645	1.95096	4.72787	4.02509	5.19647	7.67014	1.98646	3.41032	2.19549	6.21524	7.20353
998	HEXB	HEXB		63.111	23.9	3	6	0	0	11	0	2	1	2	5	11	0	2	0	7	2	0	2	0	2	11	2	11	13	10	11	11	0	3.05966	5.98377	0	0	11.1604	0	1.95096	1.57596	2.01255	4.33039	10.5464	0	2.27354	0	6.21524	1.80088
1692	ALDH3A1	ALDH3A1		50.394	38.6	7	4	34	0	5	1	4	0	8	0	16	0	4	1	0	1	1	1	1	1	13	0	0	0	28	0	3	0	7.1392	3.98918	30.1992	0	5.07289	1.12645	3.90192	0	8.05019	0	15.3403	0	4.54709	1.09774	0	0.900441
2652	SCRN1	SCRN1		46.382	21.5	4	4	1	0	10	0	2	2	4	9	7	0	3	0	5	6	5	8	4	4	2	3	7	9	12	2	7	5	4.07954	3.98918	0.888211	0	10.1458	0	1.95096	3.15192	4.02509	7.7947	6.71137	0	3.41032	0	4.43945	5.40265
3715	SMARCC2	SMARCC2		132.88	22.3	7	6	2	0	6	1	2	0	3	12	9	0	1	0	4	4	6	0	2	5	5	4	9	10	20	0	6	1	7.1392	5.98377	1.77642	0	6.08747	1.12645	1.95096	0	3.01882	10.3929	8.62891	0	1.13677	0	3.55156	3.60176
3928	LRRC59	LRRC59		34.93	38.4	2	1	2	0	5	0	3	0	0	14	4	0	0	0	16	10	0	1	0	13	4	6	15	11	4	5	2	0	2.03977	0.997295	1.77642	0	5.07289	0	2.92644	0	0	12.1251	3.83507	0	0	0	14.2063	9.00441
62	MYH7B	MYH7B		225.84	7.9	0	0	11	15	0	5	4	0	3	0	0	15	6	17	1	0	0	14	4	1	3	1	0	0	1	2	1	0	0	0	9.77032	16.1274	0	5.63223	3.90192	0	3.01882	0	0	14.8985	6.82063	18.6616	0.887891	0
1861	CSK;MATK	CSK;MATK	CSK;MATK	50.704	44.4	4	2	5	0	4	0	0	0	3	5	8	0	2	0	4	2	10	3	0	2	10	3	8	8	30	4	9	0	4.07954	1.99459	4.44105	0	4.05832	0	0	0	3.01882	4.33039	7.67014	0	2.27354	0	3.55156	1.80088
4692	ERAP1	ERAP1		107.23	21.7	3	4	3	1	6	0	1	2	0	7	4	2	1	0	1	3	8	5	7	1	14	4	2	4	14	9	7	2	3.05966	3.98918	2.66463	1.07516	6.08747	0	0.975479	3.15192	0	6.06255	3.83507	1.98646	1.13677	0	0.887891	2.70132
5030	CAB39	CAB39		39.869	30.5	5	4	7	3	3	1	1	0	1	9	10	3	0	2	13	16	2	4	0	6	5	3	9	4	4	4	6	0	5.09943	3.98918	6.21747	3.22548	3.04374	1.12645	0.975479	0	1.00627	7.7947	9.58768	2.97969	0	2.19549	11.5426	14.4071
1418	PI3	PI3		12.269	64.1	5	5	7	0	0	5	22	6	5	0	1	0	0	0	4	5	0	0	0	33	5	24	0	2	2	0	0	0	5.09943	4.98648	6.21747	0	0	5.63223	21.4605	9.45575	5.03137	0	0.958768	0	0	0	3.55156	4.5022
2008	PSMB2	PSMB2		22.836	41.8	3	3	4	2	5	2	2	2	1	7	8	2	1	3	7	6	6	5	1	8	9	4	5	3	8	8	5	2	3.05966	2.99189	3.55284	2.15032	5.07289	2.25289	1.95096	3.15192	1.00627	6.06255	7.67014	1.98646	1.13677	3.29323	6.21524	5.40265
2035	ENTPD1	ENTPD1		57.964	19.6	5	6	3	4	12	0	4	2	7	4	8	0	1	0	2	1	4	6	4	1	10	4	2	6	9	11	11	1	5.09943	5.98377	2.66463	4.30065	12.1749	0	3.90192	3.15192	7.04391	3.46431	7.67014	0	1.13677	0	1.77578	0.900441
2314	RPS8	RPS8		24.205	53.4	3	3	4	0	1	2	8	5	0	10	5	1	1	0	12	9	1	0	0	12	7	7	5	6	11	0	5	0	3.05966	2.99189	3.55284	0	1.01458	2.25289	7.80383	7.87979	0	8.66078	4.79384	0.993231	1.13677	0	10.6547	8.10397
2350	RAP1A	RAP1A		20.987	37.5	4	4	6	3	5	4	4	2	5	5	4	3	3	2	5	6	7	5	4	4	4	5	5	5	6	5	4	4	4.07954	3.98918	5.32926	3.22548	5.07289	4.50579	3.90192	3.15192	5.03137	4.33039	3.83507	2.97969	3.41032	2.19549	4.43945	5.40265
2711	CBX3	CBX3		20.811	43.7	4	5	2	0	7	0	9	1	1	9	4	0	0	0	5	7	7	2	1	12	4	11	4	6	15	1	5	1	4.07954	4.98648	1.77642	0	7.10205	0	8.77931	1.57596	1.00627	7.7947	3.83507	0	0	0	4.43945	6.30309
3891	USP7	USP7		126.27	26.7	7	3	5	0	4	1	0	0	5	10	5	0	4	0	7	7	5	2	1	3	6	6	7	5	24	1	5	0	7.1392	2.99189	4.44105	0	4.05832	1.12645	0	0	5.03137	8.66078	4.79384	0	4.54709	0	6.21524	6.30309
4930	PACSIN2	PACSIN2		51.353	31	4	4	2	0	4	0	2	1	0	9	7	0	0	0	4	3	5	3	2	11	4	3	12	14	17	3	8	2	4.07954	3.98918	1.77642	0	4.05832	0	1.95096	1.57596	0	7.7947	6.71137	0	0	0	3.55156	2.70132
4967	APOBEC2	APOBEC2		25.703	40.6	0	1	11	8	0	19	5	0	4	0	0	15	5	10	0	0	1	8	9	2	3	0	0	0	0	0	0	3	0	0.997295	9.77032	8.60129	0	21.4025	4.8774	0	4.02509	0	0	14.8985	5.68386	10.9774	0	0
5	IGLV3-9;IGLV3-12	IGLV3-9;IGLV3-12		12.332	49.6	5	5	2	2	7	2	3	9	4	3	2	2	13	2	2	2	6	3	7	5	5	4	2	8	4	4	4	5	5.09943	4.98648	1.77642	2.15032	7.10205	2.25289	2.92644	14.1836	4.02509	2.59823	1.91754	1.98646	14.778	2.19549	1.77578	1.80088
1586	FKBP2	FKBP2		15.649	47.9	3	2	1	0	10	1	3	1	3	6	11	1	2	0	5	3	3	4	5	8	4	2	13	14	7	3	6	0	3.05966	1.99459	0.888211	0	10.1458	1.12645	2.92644	1.57596	3.01882	5.19647	10.5464	0.993231	2.27354	0	4.43945	2.70132
2016	RBM25	RBM25		100.18	22.4	6	2	2	0	3	1	3	0	1	16	6	0	0	0	10	12	2	1	1	7	2	9	8	5	17	0	5	0	6.11932	1.99459	1.77642	0	3.04374	1.12645	2.92644	0	1.00627	13.8573	5.75261	0	0	0	8.87891	10.8053
2872	CAPRIN1	CAPRIN1		76.861	19.3	6	4	3	0	5	2	9	0	6	9	3	1	0	0	8	11	0	2	1	16	6	8	5	7	6	3	2	1	6.11932	3.98918	2.66463	0	5.07289	2.25289	8.77931	0	6.03764	7.7947	2.8763	0.993231	0	0	7.10313	9.90485
5033	DHRS7	DHRS7		32.267	33.9	1	1	0	5	4	1	4	2	0	6	7	3	0	5	7	5	0	5	2	3	7	4	10	8	2	8	8	0	1.01989	0.997295	0	5.37581	4.05832	1.12645	3.90192	3.15192	0	5.19647	6.71137	2.97969	0	5.48872	6.21524	4.5022
5069	TLN2	TLN2		271.61	21.2	13	13	4	3	0	1	1	12	10	0	13	4	5	1	1	0	8	7	4	1	3	0	4	7	1	2	3	5	13.2585	12.9648	3.55284	3.22548	0	1.12645	0.975479	18.9115	10.0627	0	12.464	3.97292	5.68386	1.09774	0.887891	0
652	PAPSS2	PAPSS2		69.5	42.7	0	0	0	0	55	0	0	0	0	3	0	0	0	0	1	1	0	6	0	0	1	2	54	2	1	1	2	0	0	0	0	0	55.8018	0	0	0	0	2.59823	0	0	0	0	0.887891	0.900441
1495	FDXR	FDXR		53.836	47	10	11	4	1	2	2	1	0	6	15	2	1	0	3	16	14	0	0	1	3	4	10	2	4	5	0	4	5	10.1989	10.9702	3.55284	1.07516	2.02916	2.25289	0.975479	0	6.03764	12.9912	1.91754	0.993231	0	3.29323	14.2063	12.6062
4514	MCCC2	MCCC2		57.518	36	7	9	4	5	5	3	1	0	4	3	8	3	1	2	5	2	2	4	2	1	3	7	11	9	6	5	9	0	7.1392	8.97566	3.55284	5.37581	5.07289	3.37934	0.975479	0	4.02509	2.59823	7.67014	2.97969	1.13677	2.19549	4.43945	1.80088
406	IDH3B	IDH3B		42.183	42.1	4	1	10	5	3	10	3	0	0	4	1	11	0	6	4	4	0	4	3	5	4	3	2	4	7	0	4	0	4.07954	0.997295	8.88211	5.37581	3.04374	11.2645	2.92644	0	0	3.46431	0.958768	10.9255	0	6.58646	3.55156	3.60176
410	AHCYL1	AHCYL1		53.753	25.9	8	4	2	0	9	2	1	2	6	5	6	0	2	0	7	7	2	4	1	1	7	6	10	6	10	6	6	1	8.15909	3.98918	1.77642	0	9.13121	2.25289	0.975479	3.15192	6.03764	4.33039	5.75261	0	2.27354	0	6.21524	6.30309
1284	FABP4	FABP4		14.719	60.6	12	10	2	2	2	1	0	16	5	21	2	0	11	1	0	0	14	1	3	0	0	0	1	6	0	2	1	9	12.2386	9.97295	1.77642	2.15032	2.02916	1.12645	0	25.2153	5.03137	18.1876	1.91754	0	12.5045	1.09774	0	0
1330	PECAM1	PECAM1		80.192	35.1	2	1	1	2	8	0	1	2	5	0	5	1	2	0	1	0	8	11	5	3	7	2	1	7	10	17	17	2	2.03977	0.997295	0.888211	2.15032	8.11663	0	0.975479	3.15192	5.03137	0	4.79384	0.993231	2.27354	0	0.887891	0
1999	PCYT1A;PCYT1B	PCYT1A;PCYT1B		41.731	40.3	8	6	3	0	5	2	9	1	3	11	4	0	0	1	11	11	1	3	1	12	8	2	4	5	6	0	4	0	8.15909	5.98377	2.66463	0	5.07289	2.25289	8.77931	1.57596	3.01882	9.52686	3.83507	0	0	1.09774	9.7668	9.90485
2200	CDH13	CDH13		78.286	14.2	2	0	9	8	2	12	3	1	6	0	2	9	9	14	3	1	1	8	5	2	3	0	0	0	0	7	1	1	2.03977	0	7.9939	8.60129	2.02916	13.5174	2.92644	1.57596	6.03764	0	1.91754	8.93908	10.2309	15.3684	2.66367	0.900441
2512	MYL5	MYL5		19.534	60.1	2	1	2	1	0	76	3	0	2	0	0	4	2	6	0	2	1	2	7	0	0	0	0	0	1	1	0	2	2.03977	0.997295	1.77642	1.07516	0	85.6099	2.92644	0	2.01255	0	0	3.97292	2.27354	6.58646	0	1.80088
3858	HTRA1	HTRA1		51.286	23.3	24	23	0	0	1	0	1	0	22	1	0	0	1	0	7	8	0	0	0	7	2	8	1	10	0	2	10	0	24.4773	22.9378	0	0	1.01458	0	0.975479	0	22.138	0.866078	0	0	1.13677	0	6.21524	7.20353
4645	ATAD3A;ATAD3B;ATAD3C	ATAD3A;ATAD3B;ATAD3C		66.217	36.5	1	2	2	2	2	5	1	0	1	18	3	0	0	1	12	9	1	0	0	10	0	3	13	9	6	10	5	0	1.01989	1.99459	1.77642	2.15032	2.02916	5.63223	0.975479	0	1.00627	15.5894	2.8763	0	0	1.09774	10.6547	8.10397
5031	LUC7L2;FMC1	LUC7L2;FMC1		46.513	33.9	10	5	2	1	2	3	5	1	2	9	6	0	0	1	13	8	2	1	0	6	6	2	5	6	22	0	3	0	10.1989	4.98648	1.77642	1.07516	2.02916	3.37934	4.8774	1.57596	2.01255	7.7947	5.75261	0	0	1.09774	11.5426	7.20353
749	F12	F12		67.791	27.6	5	6	6	2	8	0	5	7	5	1	8	0	12	0	0	1	9	4	5	1	3	7	2	6	5	3	3	6	5.09943	5.98377	5.32926	2.15032	8.11663	0	4.8774	11.0317	5.03137	0.866078	7.67014	0	13.6413	0	0	0.900441
1379	ARF4	ARF4		20.511	47.2	3	4	2	1	15	1	3	2	2	4	5	0	2	0	8	5	3	7	3	3	6	4	12	8	5	5	5	2	3.05966	3.98918	1.77642	1.07516	15.2187	1.12645	2.92644	3.15192	2.01255	3.46431	4.79384	0	2.27354	0	7.10313	4.5022
1500	TGM1	TGM1		89.786	22.9	0	0	17	0	0	0	1	1	3	4	11	0	7	0	5	9	0	0	0	1	14	29	3	0	15	5	0	0	0	0	15.0996	0	0	0	0.975479	1.57596	3.01882	3.46431	10.5464	0	7.9574	0	4.43945	8.10397
2048	SERPINB9	SERPINB9		42.403	56.6	1	1	0	0	5	0	0	0	1	9	9	0	0	0	2	2	14	1	0	1	12	2	1	2	33	10	13	0	1.01989	0.997295	0	0	5.07289	0	0	0	1.00627	7.7947	8.62891	0	0	0	1.77578	1.80088
2076	IDH3G	IDH3G		42.794	39.2	2	3	7	4	4	6	4	0	3	3	2	11	4	9	2	4	2	4	4	3	5	4	4	5	3	1	4	0	2.03977	2.99189	6.21747	4.30065	4.05832	6.75868	3.90192	0	3.01882	2.59823	1.91754	10.9255	4.54709	9.87969	1.77578	3.60176
3468	GALNT7	GALNT7		75.388	40.5	0	0	0	0	32	0	0	0	0	1	2	0	0	0	0	0	0	10	0	0	0	0	64	5	0	13	0	0	0	0	0	0	32.4665	0	0	0	0	0.866078	1.91754	0	0	0	0	0
3905	MYDGF	MYDGF		18.795	24.9	2	2	1	0	9	0	4	2	3	7	8	0	2	0	8	5	3	4	2	6	5	4	10	8	7	8	7	2	2.03977	1.99459	0.888211	0	9.13121	0	3.90192	3.15192	3.01882	6.06255	7.67014	0	2.27354	0	7.10313	4.5022
1667	PPIF	PPIF		22.04	62.3	3	3	6	3	2	1	7	1	3	7	0	3	0	2	6	9	0	0	0	16	3	16	6	4	4	7	2	0	3.05966	2.99189	5.32926	3.22548	2.02916	1.12645	6.82836	1.57596	3.01882	6.06255	0	2.97969	0	2.19549	5.32734	8.10397
1920	RANGAP1	RANGAP1		63.541	35.1	4	7	2	0	4	3	6	0	5	12	4	0	0	0	12	14	1	0	1	16	5	8	3	4	7	1	4	0	4.07954	6.98107	1.77642	0	4.05832	3.37934	5.85288	0	5.03137	10.3929	3.83507	0	0	0	10.6547	12.6062
2376	PPP2R2A;PPP2R2D;PPP2R2B	PPP2R2A;PPP2R2D;PPP2R2B		51.691	29.1	7	5	8	2	7	3	3	1	4	5	5	3	2	2	6	8	3	3	4	2	8	3	8	5	8	1	3	1	7.1392	4.98648	7.10568	2.15032	7.10205	3.37934	2.92644	1.57596	4.02509	4.33039	4.79384	2.97969	2.27354	2.19549	5.32734	7.20353
4280	ACAT2	ACAT2		41.35	32.7	15	11	5	0	3	0	3	0	9	9	4	0	1	0	10	7	3	3	1	9	4	0	8	6	8	0	2	0	15.2983	10.9702	4.44105	0	3.04374	0	2.92644	0	9.05646	7.7947	3.83507	0	1.13677	0	8.87891	6.30309
608	PRPF6	PRPF6		106.92	29	1	3	2	0	3	0	2	0	4	22	6	0	0	0	11	11	3	1	0	2	2	10	7	3	16	0	7	0	1.01989	2.99189	1.77642	0	3.04374	0	1.95096	0	4.02509	19.0537	5.75261	0	0	0	9.7668	9.90485
1506	AMPD1	AMPD1		89.762	37.5	0	0	8	9	0	1	7	0	0	0	0	24	0	18	0	0	0	8	3	0	0	0	0	0	2	0	0	0	0	0	7.10568	9.67645	0	1.12645	6.82836	0	0	0	0	23.8375	0	19.7594	0	0
3880	COPS5	COPS5		37.578	38.6	5	4	4	3	5	0	1	1	5	9	7	4	3	0	7	4	5	5	2	2	7	4	5	6	7	4	8	2	5.09943	3.98918	3.55284	3.22548	5.07289	0	0.975479	1.57596	5.03137	7.7947	6.71137	3.97292	3.41032	0	6.21524	3.60176
130	FLG2	FLG2		248.07	22.2	37	39	0	0	0	1	1	1	41	0	0	0	0	0	0	0	2	0	0	2	0	0	0	0	0	0	0	0	37.7358	38.8945	0	0	0	1.12645	0.975479	1.57596	41.2572	0	0	0	0	0	0	0
207	NOP56	NOP56		66.049	28.8	2	2	4	0	1	0	2	0	0	18	4	1	0	0	11	14	4	0	0	4	1	5	11	4	21	0	5	0	2.03977	1.99459	3.55284	0	1.01458	0	1.95096	0	0	15.5894	3.83507	0.993231	0	0	9.7668	12.6062
333	CYB5B	CYB5B		16.332	30.1	5	1	5	9	5	3	4	2	3	4	4	1	2	0	6	7	1	4	0	7	4	3	4	6	10	5	4	0	5.09943	0.997295	4.44105	9.67645	5.07289	3.37934	3.90192	3.15192	3.01882	3.46431	3.83507	0.993231	2.27354	0	5.32734	6.30309
1043	CD14	CD14		40.076	25.9	8	7	0	2	3	0	2	6	5	5	5	1	3	0	6	2	2	4	1	3	3	5	5	10	5	3	16	3	8.15909	6.98107	0	2.15032	3.04374	0	1.95096	9.45575	5.03137	4.33039	4.79384	0.993231	3.41032	0	5.32734	1.80088
2900	RFTN1	RFTN1		63.145	37.9	2	3	1	1	4	0	0	0	3	11	5	1	3	0	5	7	6	4	1	3	4	2	2	10	16	2	16	2	2.03977	2.99189	0.888211	1.07516	4.05832	0	0	0	3.01882	9.52686	4.79384	0.993231	3.41032	0	4.43945	6.30309
3547	FAM114A1	FAM114A1		60.741	24	1	5	0	0	13	2	7	0	2	2	5	0	2	0	9	8	0	5	1	13	3	2	18	11	4	1	2	0	1.01989	4.98648	0	0	13.1895	2.25289	6.82836	0	2.01255	1.73216	4.79384	0	2.27354	0	7.99102	7.20353
3850	SGCD	SGCD		32.202	50	3	1	7	8	0	13	7	5	4	0	0	13	2	13	0	0	1	9	8	0	6	0	0	0	0	0	3	2	3.05966	0.997295	6.21747	8.60129	0	14.6438	6.82836	7.87979	4.02509	0	0	12.912	2.27354	14.2707	0	0
4827	DPP7	DPP7		54.341	24.2	7	2	0	0	10	1	0	0	3	4	22	1	0	1	5	3	0	6	0	1	5	1	13	11	14	6	4	0	7.1392	1.99459	0	0	10.1458	1.12645	0	0	3.01882	3.46431	21.0929	0.993231	0	1.09774	4.43945	2.70132
257	MGST3	MGST3		16.516	25.7	6	4	8	5	2	1	2	0	3	3	5	9	2	9	3	4	2	5	4	0	3	4	6	3	2	4	6	2	6.11932	3.98918	7.10568	5.37581	2.02916	1.12645	1.95096	0	3.01882	2.59823	4.79384	8.93908	2.27354	9.87969	2.66367	3.60176
1540	EEF1B2	EEF1B2		24.763	27.6	5	6	6	0	6	1	7	1	3	6	6	0	0	1	9	6	1	2	2	9	6	5	6	8	7	0	5	1	5.09943	5.98377	5.32926	0	6.08747	1.12645	6.82836	1.57596	3.01882	5.19647	5.75261	0	0	1.09774	7.99102	5.40265
2469	PITPNA	PITPNA		31.806	59.3	6	1	3	0	9	0	1	0	1	6	7	1	1	0	10	7	3	4	1	2	5	2	21	7	10	8	1	0	6.11932	0.997295	2.66463	0	9.13121	0	0.975479	0	1.00627	5.19647	6.71137	0.993231	1.13677	0	8.87891	6.30309
3551	UNC45B	UNC45B		103.6	34.1	0	0	13	8	0	6	1	0	0	0	0	28	5	18	0	0	0	6	9	0	5	0	0	0	0	0	0	0	0	0	11.5467	8.60129	0	6.75868	0.975479	0	0	0	0	27.8105	5.68386	19.7594	0	0
3874	OSTF1	OSTF1		23.787	32.7	4	5	3	0	5	0	4	2	2	11	6	0	1	0	9	5	5	1	0	13	6	4	4	6	10	0	5	3	4.07954	4.98648	2.66463	0	5.07289	0	3.90192	3.15192	2.01255	9.52686	5.75261	0	1.13677	0	7.99102	4.5022
4500	CACYBP	CACYBP		26.21	60.5	2	2	2	0	2	3	8	0	2	17	4	1	1	0	5	2	1	3	1	21	5	7	5	5	9	2	3	0	2.03977	1.99459	1.77642	0	2.02916	3.37934	7.80383	0	2.01255	14.7233	3.83507	0.993231	1.13677	0	4.43945	1.80088
4782	UBA2	UBA2		71.223	26.9	3	6	5	0	4	0	0	1	4	12	7	1	2	0	7	4	5	2	0	1	6	7	8	8	15	1	4	0	3.05966	5.98377	4.44105	0	4.05832	0	0	1.57596	4.02509	10.3929	6.71137	0.993231	2.27354	0	6.21524	3.60176
4801	ADD3	ADD3		75.67	31.3	4	7	2	4	4	0	0	2	2	1	9	0	8	0	2	0	3	9	4	0	8	0	11	6	14	6	8	5	4.07954	6.98107	1.77642	4.30065	4.05832	0	0	3.15192	2.01255	0.866078	8.62891	0	9.09417	0	1.77578	0
745	F9	F9		51.778	27.8	3	2	1	4	16	0	5	2	4	1	9	1	7	0	0	0	5	1	4	2	2	5	4	8	11	3	8	6	3.05966	1.99459	0.888211	4.30065	16.2333	0	4.8774	3.15192	4.02509	0.866078	8.62891	0.993231	7.9574	0	0	0
1181	PCNA	PCNA		28.768	36	6	4	2	0	4	0	3	3	0	11	3	0	0	0	9	10	2	1	0	14	8	9	5	5	10	0	2	0	6.11932	3.98918	1.77642	0	4.05832	0	2.92644	4.72787	0	9.52686	2.8763	0	0	0	7.99102	9.00441
2336	RPL7A	RPL7A		29.995	39.1	2	3	5	0	4	2	5	1	0	11	7	0	0	0	9	8	4	2	0	11	5	4	6	8	6	2	4	0	2.03977	2.99189	4.44105	0	4.05832	2.25289	4.8774	1.57596	0	9.52686	6.71137	0	0	0	7.99102	7.20353
2593	C1QBP	C1QBP		31.362	33.7	3	5	7	1	5	5	5	0	2	2	2	1	1	3	9	6	2	2	2	12	6	2	6	3	10	3	5	1	3.05966	4.98648	6.21747	1.07516	5.07289	5.63223	4.8774	0	2.01255	1.73216	1.91754	0.993231	1.13677	3.29323	7.99102	5.40265
2764	ASAH1	ASAH1		44.659	22.8	5	3	2	3	9	1	0	4	3	3	8	3	0	1	5	1	1	4	2	1	9	1	14	6	3	17	5	1	5.09943	2.99189	1.77642	3.22548	9.13121	1.12645	0	6.30383	3.01882	2.59823	7.67014	2.97969	0	1.09774	4.43945	0.900441
3209	HP1BP3	HP1BP3		61.206	29.5	4	3	2	1	2	0	2	0	2	6	10	0	1	1	9	4	2	3	2	7	5	2	11	3	26	0	4	1	4.07954	2.99189	1.77642	1.07516	2.02916	0	1.95096	0	2.01255	5.19647	9.58768	0	1.13677	1.09774	7.99102	3.60176
3804	MUC16	MUC16		1519.2	0.9	5	7	4	2	6	1	5	3	6	2	3	2	5	0	6	2	6	4	6	3	4	6	8	3	6	3	2	4	5.09943	6.98107	3.55284	2.15032	6.08747	1.12645	4.8774	4.72787	6.03764	1.73216	2.8763	1.98646	5.68386	0	5.32734	1.80088
4213	TXNDC17	TXNDC17		13.941	40.7	5	5	1	1	5	1	6	2	2	5	6	0	2	0	7	6	2	3	3	12	7	5	6	5	5	5	2	1	5.09943	4.98648	0.888211	1.07516	5.07289	1.12645	5.85288	3.15192	2.01255	4.33039	5.75261	0	2.27354	0	6.21524	5.40265
5097	GMPPB	GMPPB		39.834	41.9	3	0	0	0	11	0	0	0	0	0	12	0	0	0	2	1	1	6	0	1	8	0	29	18	11	7	4	0	3.05966	0	0	0	11.1604	0	0	0	0	0	11.5052	0	0	0	1.77578	0.900441
5151	SEC23IP	SEC23IP		111.08	24.1	1	1	0	0	9	0	0	0	1	10	11	0	0	0	6	2	0	3	0	1	3	1	25	14	13	7	8	0	1.01989	0.997295	0	0	9.13121	0	0	0	1.00627	8.66078	10.5464	0	0	0	5.32734	1.80088
321	BCAT2	BCAT2		44.287	30.9	2	6	4	5	8	6	2	0	3	7	6	4	2	4	0	2	2	5	3	0	4	0	8	10	7	4	4	1	2.03977	5.98377	3.55284	5.37581	8.11663	6.75868	1.95096	0	3.01882	6.06255	5.75261	3.97292	2.27354	4.39097	0	1.80088
1596	CALML3	CALML3		16.891	75.2	7	5	9	0	2	5	14	3	5	3	5	2	1	2	4	4	1	1	1	19	5	6	2	1	3	2	2	2	7.1392	4.98648	7.9939	0	2.02916	5.63223	13.6567	4.72787	5.03137	2.59823	4.79384	1.98646	1.13677	2.19549	3.55156	3.60176
2261	RAB8A	RAB8A		23.668	29.5	4	4	3	1	7	0	1	3	3	6	12	0	0	0	8	7	7	3	0	3	7	4	7	7	10	2	5	1	4.07954	3.98918	2.66463	1.07516	7.10205	0	0.975479	4.72787	3.01882	5.19647	11.5052	0	0	0	7.10313	6.30309
2528	PLOD1	PLOD1		83.549	36	0	0	0	0	3	0	1	0	0	22	0	0	0	0	23	21	0	0	1	0	0	21	0	2	0	8	7	0	0	0	0	0	3.04374	0	0.975479	0	0	19.0537	0	0	0	0	20.4215	18.9093
2736	CTBP1	CTBP1		46.404	35.2	2	7	1	0	7	5	6	1	4	3	4	0	2	2	9	4	7	2	3	6	10	3	4	5	12	0	7	2	2.03977	6.98107	0.888211	0	7.10205	5.63223	5.85288	1.57596	4.02509	2.59823	3.83507	0	2.27354	2.19549	7.99102	3.60176
2845	TTLL12	TTLL12		74.403	29.8	11	8	4	0	3	0	0	1	5	18	7	0	0	0	5	10	4	0	0	2	4	8	7	3	18	0	2	0	11.2187	7.97836	3.55284	0	3.04374	0	0	1.57596	5.03137	15.5894	6.71137	0	0	0	4.43945	9.00441
3853	ANP32B	ANP32B		22.276	32.8	6	7	5	0	4	0	5	0	6	7	3	0	0	0	9	6	0	0	0	9	10	3	6	6	19	4	0	0	6.11932	6.98107	4.44105	0	4.05832	0	4.8774	0	6.03764	6.06255	2.8763	0	0	0	7.99102	5.40265
3932	PBXIP1	PBXIP1		77.683	29.5	0	0	2	11	0	26	1	0	0	0	0	13	6	14	0	0	0	6	5	0	1	0	0	1	4	0	0	0	0	0	1.77642	11.8268	0	29.2876	0.975479	0	0	0	0	12.912	6.82063	15.3684	0	0
388	BUB3	BUB3		36.954	40.8	8	5	2	0	6	0	3	0	2	9	6	0	0	0	10	8	3	5	0	5	3	8	6	4	8	5	5	0	8.15909	4.98648	1.77642	0	6.08747	0	2.92644	0	2.01255	7.7947	5.75261	0	0	0	8.87891	7.20353
438	SORBS3	SORBS3		75.34	40.7	6	5	7	0	4	0	2	0	2	1	5	1	4	0	4	1	6	5	1	2	2	0	5	23	12	0	17	2	6.11932	4.98648	6.21747	0	4.05832	0	1.95096	0	2.01255	0.866078	4.79384	0.993231	4.54709	0	3.55156	0.900441
808	HLA-A	HLA-A		40.921	65.8	6	6	2	0	0	0	0	2	8	14	4	0	6	0	8	7	2	2	0	0	7	5	2	13	6	9	10	0	6.11932	5.98377	1.77642	0	0	0	0	3.15192	8.05019	12.1251	3.83507	0	6.82063	0	7.10313	6.30309
2556	SSBP1	SSBP1		17.259	36.5	4	5	3	1	3	3	5	0	2	9	6	1	0	0	5	8	1	2	1	9	5	5	4	6	11	5	4	0	4.07954	4.98648	2.66463	1.07516	3.04374	3.37934	4.8774	0	2.01255	7.7947	5.75261	0.993231	0	0	4.43945	7.20353
2645	AP1B1	AP1B1		103.92	31.4	6	5	2	1	5	0	0	1	3	8	6	2	3	1	8	6	4	3	2	1	5	4	11	7	7	6	7	0	6.11932	4.98648	1.77642	1.07516	5.07289	0	0	1.57596	3.01882	6.92863	5.75261	1.98646	3.41032	1.09774	7.10313	5.40265
3019	SF1	SF1		59.711	25.2	4	2	2	0	3	0	4	1	3	11	6	0	2	0	8	10	2	2	0	14	4	7	5	8	9	0	5	1	4.07954	1.99459	1.77642	0	3.04374	0	3.90192	1.57596	3.01882	9.52686	5.75261	0	2.27354	0	7.10313	9.00441
3070	SRSF7	SRSF7		15.257	62.1	5	6	1	0	2	1	5	4	5	4	4	1	0	0	9	13	4	4	0	5	4	8	6	4	17	1	2	0	5.09943	5.98377	0.888211	0	2.02916	1.12645	4.8774	6.30383	5.03137	3.46431	3.83507	0.993231	0	0	7.99102	11.7057
3453	PODN	PODN		68.975	28.1	15	16	2	0	8	0	6	1	12	0	0	0	13	0	0	0	5	8	15	0	2	0	3	2	0	5	0	5	15.2983	15.9567	1.77642	0	8.11663	0	5.85288	1.57596	12.0753	0	0	0	14.778	0	0	0
3464	TMED4	TMED4		20.781	50	4	3	0	1	12	0	1	1	3	4	12	1	0	0	4	4	1	3	1	4	3	5	15	8	7	9	4	0	4.07954	2.99189	0	1.07516	12.1749	0	0.975479	1.57596	3.01882	3.46431	11.5052	0.993231	0	0	3.55156	3.60176
4628	LIN7C;LIN7A;LIN7B	LIN7C;LIN7A;LIN7B		21.834	37.6	6	4	4	0	8	1	11	0	2	5	10	0	0	0	8	8	0	1	0	9	7	6	8	10	5	2	2	0	6.11932	3.98918	3.55284	0	8.11663	1.12645	10.7303	0	2.01255	4.33039	9.58768	0	0	0	7.10313	7.20353
139	KRT77	KRT77		61.802	53.5	38	37	1	0	0	0	0	0	39	0	0	0	0	0	1	1	0	0	0	0	1	0	0	0	0	0	0	0	38.7557	36.8999	0.888211	0	0	0	0	0	39.2447	0	0	0	0	0	0.887891	0.900441
1142	C7	C7		93.517	34.4	7	9	2	1	2	0	2	9	7	0	3	0	13	0	0	1	12	0	1	0	1	2	0	12	6	6	4	15	7.1392	8.97566	1.77642	1.07516	2.02916	0	1.95096	14.1836	7.04391	0	2.8763	0	14.778	0	0	0.900441
1424	EIF2S2	EIF2S2		38.388	40.5	1	3	1	0	1	1	6	0	0	13	2	0	0	1	7	8	0	0	0	23	6	11	7	8	6	0	6	0	1.01989	2.99189	0.888211	0	1.01458	1.12645	5.85288	0	0	11.259	1.91754	0	0	1.09774	6.21524	7.20353
1827	RPL3	RPL3		46.108	23.6	1	1	6	0	6	1	5	0	0	8	4	1	0	0	8	9	4	1	0	14	6	11	7	2	3	2	5	1	1.01989	0.997295	5.32926	0	6.08747	1.12645	4.8774	0	0	6.92863	3.83507	0.993231	0	0	7.10313	8.10397
2728	PTK7	PTK7	PTK7	118.39	33.1	3	3	0	0	1	0	1	0	2	19	1	0	0	0	27	20	0	0	0	7	7	7	0	6	0	2	8	0	3.05966	2.99189	0	0	1.01458	0	0.975479	0	2.01255	16.4555	0.958768	0	0	0	23.9731	18.0088
3135	TUBB8	TUBB8		49.775	24.5	4	3	5	4	4	3	2	1	4	5	2	5	3	2	6	6	3	5	3	3	3	4	4	4	8	4	3	3	4.07954	2.99189	4.44105	4.30065	4.05832	3.37934	1.95096	1.57596	4.02509	4.33039	1.91754	4.96615	3.41032	2.19549	5.32734	5.40265
4430	UNC45A	UNC45A		101.67	32.8	2	5	2	0	1	0	0	0	1	11	9	0	0	0	20	22	2	2	0	1	3	8	10	2	11	1	2	0	2.03977	4.98648	1.77642	0	1.01458	0	0	0	1.00627	9.52686	8.62891	0	0	0	17.7578	19.8097
4763	EPS15L1	EPS15L1		66.478	23.5	4	6	3	0	5	5	9	0	4	3	5	0	2	0	4	5	3	5	2	11	5	4	6	4	12	1	5	0	4.07954	5.98377	2.66463	0	5.07289	5.63223	8.77931	0	4.02509	2.59823	4.79384	0	2.27354	0	3.55156	4.5022
4791	HSPB7	HSPB7		18.61	77.1	0	0	8	5	0	12	4	0	2	0	0	18	2	26	0	0	0	11	8	1	1	0	0	0	0	0	0	1	0	0	7.10568	5.37581	0	13.5174	3.90192	0	2.01255	0	0	17.8782	2.27354	28.5413	0	0
4853	SERPINB13	SERPINB13		44.276	48.1	1	3	28	0	0	0	10	0	0	13	12	0	0	0	3	6	0	0	0	9	21	10	0	0	2	0	0	0	1.01989	2.99189	24.8699	0	0	0	9.75479	0	0	11.259	11.5052	0	0	0	2.66367	5.40265
29	IGHV5-51	IGHV5-51		12.674	47	7	6	3	4	6	0	1	10	5	3	5	0	6	0	1	3	6	5	5	0	3	6	4	7	2	4	6	7	7.1392	5.98377	2.66463	4.30065	6.08747	0	0.975479	15.7596	5.03137	2.59823	4.79384	0	6.82063	0	0.887891	2.70132
1509	FBLN1	FBLN1		74.433	36.6	12	10	0	0	8	0	0	3	12	3	4	0	2	0	3	2	2	1	3	1	8	8	5	6	0	6	9	6	12.2386	9.97295	0	0	8.11663	0	0	4.72787	12.0753	2.59823	3.83507	0	2.27354	0	2.66367	1.80088
2087	ALDH5A1	ALDH5A1		57.214	23.2	3	5	7	5	1	10	6	0	3	0	3	7	0	7	0	0	2	8	4	0	2	1	5	4	9	3	4	1	3.05966	4.98648	6.21747	5.37581	1.01458	11.2645	5.85288	0	3.01882	0	2.8763	6.95262	0	7.6842	0	0
2389	UBE2I	UBE2I		18.007	39.2	4	2	5	1	3	0	4	0	0	6	6	1	0	1	11	10	4	4	0	6	10	5	2	5	17	3	2	0	4.07954	1.99459	4.44105	1.07516	3.04374	0	3.90192	0	0	5.19647	5.75261	0.993231	0	1.09774	9.7668	9.00441
2417	EIF4G2	EIF4G2		102.36	31.1	4	4	3	0	1	0	1	0	0	13	2	0	0	0	21	23	0	0	0	6	2	5	4	6	12	0	1	0	4.07954	3.98918	2.66463	0	1.01458	0	0.975479	0	0	11.259	1.91754	0	0	0	18.6457	20.7101
3925	FERMT2	FERMT2		77.86	26.8	3	3	4	3	4	0	1	7	2	0	4	1	7	5	4	1	10	8	3	0	3	1	6	7	6	2	9	4	3.05966	2.99189	3.55284	3.22548	4.05832	0	0.975479	11.0317	2.01255	0	3.83507	0.993231	7.9574	5.48872	3.55156	0.900441
4492	EBF2;EBF3	EBF2;EBF3		62.649	5	6	6	1	2	4	1	6	1	4	8	8	0	0	0	7	5	3	5	1	8	6	2	6	7	6	3	6	1	6.11932	5.98377	0.888211	2.15032	4.05832	1.12645	5.85288	1.57596	4.02509	6.92863	7.67014	0	0	0	6.21524	4.5022
747	CFD	CFD		27.033	47.8	16	19	1	0	6	0	0	2	15	0	0	0	13	0	1	1	4	2	11	0	0	1	2	6	0	1	1	13	16.3182	18.9486	0.888211	0	6.08747	0	0	3.15192	15.0941	0	0	0	14.778	0	0.887891	0.900441
951	GSN	GSN		80.64	42.4	5	5	4	3	4	3	4	3	6	3	4	3	4	2	4	5	5	3	3	4	5	4	4	3	3	4	4	4	5.09943	4.98648	3.55284	3.22548	4.05832	3.37934	3.90192	4.72787	6.03764	2.59823	3.83507	2.97969	4.54709	2.19549	3.55156	4.5022
983	H1F0	H1-0		20.863	29.4	2	2	4	1	5	6	5	1	2	3	8	2	5	3	3	2	5	3	4	3	3	4	7	6	3	1	7	1	2.03977	1.99459	3.55284	1.07516	5.07289	6.75868	4.8774	1.57596	2.01255	2.59823	7.67014	1.98646	5.68386	3.29323	2.66367	1.80088
4714	CALML5	CALML5		15.892	61.6	14	15	3	0	0	0	7	0	11	0	11	0	0	0	14	9	0	0	0	10	8	6	3	0	0	0	0	0	14.2784	14.9594	2.66463	0	0	0	6.82836	0	11.069	0	10.5464	0	0	0	12.4305	8.10397
193	GOLIM4	GOLIM4		81.879	20.1	2	1	1	0	6	0	4	0	3	15	4	0	1	0	10	9	0	0	1	11	2	13	5	6	4	2	6	0	2.03977	0.997295	0.888211	0	6.08747	0	3.90192	0	3.01882	12.9912	3.83507	0	1.13677	0	8.87891	8.10397
1126	RNASE2	RNASE2		18.354	21.7	1	0	0	3	0	11	28	4	0	0	1	0	2	0	1	2	4	2	0	40	1	0	0	0	1	5	3	0	1.01989	0	0	3.22548	0	12.3909	27.3134	6.30383	0	0	0.958768	0	2.27354	0	0.887891	1.80088
2956	PAFAH1B3	PAFAH1B3		25.734	55.8	6	2	3	0	3	2	4	2	4	9	5	2	0	1	3	4	7	4	0	7	7	5	5	4	9	7	2	0	6.11932	1.99459	2.66463	0	3.04374	2.25289	3.90192	3.15192	4.02509	7.7947	4.79384	1.98646	0	1.09774	2.66367	3.60176
4206	APOL2	APOL2		37.092	16.3	1	3	2	0	3	2	9	5	2	8	6	1	0	0	3	4	3	2	1	14	8	6	2	6	3	5	9	2	1.01989	2.99189	1.77642	0	3.04374	2.25289	8.77931	7.87979	2.01255	6.92863	5.75261	0.993231	0	0	2.66367	3.60176
173	PSMD9	PSMD9		24.682	46.6	2	5	1	0	4	3	6	2	3	8	3	0	0	0	8	9	6	0	4	13	11	2	0	3	6	1	3	3	2.03977	4.98648	0.888211	0	4.05832	3.37934	5.85288	3.15192	3.01882	6.92863	2.8763	0	0	0	7.10313	8.10397
425	SPAG9;MAPK8IP3	SPAG9;MAPK8IP3		144.68	17.6	4	5	1	0	2	1	4	0	4	12	3	0	2	0	12	13	3	2	1	5	8	4	5	8	7	0	4	1	4.07954	4.98648	0.888211	0	2.02916	1.12645	3.90192	0	4.02509	10.3929	2.8763	0	2.27354	0	10.6547	11.7057
1649	AQP1	AQP1		28.526	16	5	4	4	3	3	0	4	4	7	2	4	2	7	2	2	0	4	6	6	1	4	4	4	5	3	5	12	4	5.09943	3.98918	3.55284	3.22548	3.04374	0	3.90192	6.30383	7.04391	1.73216	3.83507	1.98646	7.9574	2.19549	1.77578	0
2543	TAP2	TAP2		75.663	21	2	2	1	0	0	0	0	1	2	17	9	1	0	0	7	3	3	1	0	1	7	9	3	8	8	7	8	0	2.03977	1.99459	0.888211	0	0	0	0	1.57596	2.01255	14.7233	8.62891	0.993231	0	0	6.21524	2.70132
2990	ELOB	ELOB		13.133	52.5	3	4	5	4	7	1	6	3	2	6	5	5	2	3	4	6	4	3	2	11	4	4	2	4	2	1	4	1	3.05966	3.98918	4.44105	4.30065	7.10205	1.12645	5.85288	4.72787	2.01255	5.19647	4.79384	4.96615	2.27354	3.29323	3.55156	5.40265
3421	COPS6	COPS6		36.163	35.5	3	4	5	2	4	1	0	0	1	9	6	6	0	4	1	5	4	7	2	0	3	0	6	6	8	5	11	2	3.05966	3.98918	4.44105	2.15032	4.05832	1.12645	0	0	1.00627	7.7947	5.75261	5.95939	0	4.39097	0.887891	4.5022
3695	BOD1L1	BOD1L1		330.46	2	6	8	1	1	5	2	4	1	7	3	5	2	6	1	2	2	4	5	5	2	4	1	5	7	7	5	5	4	6.11932	7.97836	0.888211	1.07516	5.07289	2.25289	3.90192	1.57596	7.04391	2.59823	4.79384	1.98646	6.82063	1.09774	1.77578	1.80088
4899	RAB21	RAB21		24.347	40.4	5	3	3	1	6	2	2	3	2	10	7	1	1	1	7	4	3	4	0	4	4	3	10	7	8	0	6	0	5.09943	2.99189	2.66463	1.07516	6.08747	2.25289	1.95096	4.72787	2.01255	8.66078	6.71137	0.993231	1.13677	1.09774	6.21524	3.60176
529	VPS26A	VPS26A		38.169	36.4	4	4	4	1	4	0	2	1	3	11	8	0	2	0	10	9	1	1	2	1	5	6	8	4	7	6	3	0	4.07954	3.98918	3.55284	1.07516	4.05832	0	1.95096	1.57596	3.01882	9.52686	7.67014	0	2.27354	0	8.87891	8.10397
1064	SNRPA	SNRPA		31.279	31.6	4	4	2	1	2	5	8	0	3	6	3	1	0	0	6	6	1	1	0	15	5	4	5	5	12	2	6	0	4.07954	3.98918	1.77642	1.07516	2.02916	5.63223	7.80383	0	3.01882	5.19647	2.8763	0.993231	0	0	5.32734	5.40265
1914	ACADSB	ACADSB		47.485	35.2	2	1	3	18	11	9	2	0	3	0	3	3	0	2	0	1	1	8	1	0	1	0	14	7	8	4	1	0	2.03977	0.997295	2.66463	19.3529	11.1604	10.138	1.95096	0	3.01882	0	2.8763	2.97969	0	2.19549	0	0.900441
2254	RPS20	RPS20		13.373	36.1	2	3	9	0	4	3	8	0	1	5	1	0	2	0	11	4	0	0	1	12	6	5	8	9	8	0	2	0	2.03977	2.99189	7.9939	0	4.05832	3.37934	7.80383	0	1.00627	4.33039	0.958768	0	2.27354	0	9.7668	3.60176
3656	SUMF2	SUMF2		33.843	33.6	1	2	2	0	5	1	6	0	1	5	7	0	0	0	4	7	1	5	0	13	3	1	9	10	10	8	4	0	1.01989	1.99459	1.77642	0	5.07289	1.12645	5.85288	0	1.00627	4.33039	6.71137	0	0	0	3.55156	6.30309
485	ROCK2	ROCK2	ROCK2	160.9	17.9	3	8	0	0	4	0	0	1	3	7	8	2	1	0	9	8	4	1	1	1	1	4	11	7	12	2	10	0	3.05966	7.97836	0	0	4.05832	0	0	1.57596	3.01882	6.06255	7.67014	1.98646	1.13677	0	7.99102	7.20353
1745	SHMT1	SHMT1		49.027	36.3	14	16	7	0	3	0	2	1	13	0	10	0	2	0	1	1	3	4	2	1	2	0	9	8	5	2	1	2	14.2784	15.9567	6.21747	0	3.04374	0	1.95096	1.57596	13.0816	0	9.58768	0	2.27354	0	0.887891	0.900441
1961	PREP	PREP		80.699	30.8	6	5	6	4	3	1	2	0	5	5	5	0	2	1	4	3	1	4	3	1	9	1	6	8	9	5	2	0	6.11932	4.98648	5.32926	4.30065	3.04374	1.12645	1.95096	0	5.03137	4.33039	4.79384	0	2.27354	1.09774	3.55156	2.70132
2022	RANBP2;RGPD5;RGPD8;RGPD1;RGPD2	RANBP2;RGPD5;RGPD8;RGPD1;RGPD2		358.2	17.8	1	3	3	0	0	0	2	0	0	18	4	0	0	0	13	14	1	0	0	4	5	3	5	2	24	1	3	0	1.01989	2.99189	2.66463	0	0	0	1.95096	0	0	15.5894	3.83507	0	0	0	11.5426	12.6062
3111	HLA-DRB1	HLA-DRB1		30.03	48.1	4	4	3	2	0	2	6	3	4	5	3	0	4	0	7	2	6	3	2	8	14	5	0	6	5	5	5	1	4.07954	3.98918	2.66463	2.15032	0	2.25289	5.85288	4.72787	4.02509	4.33039	2.8763	0	4.54709	0	6.21524	1.80088
3898	ATP2A3	ATP2A3		109.13	31.7	0	0	2	6	2	0	0	1	0	0	7	4	0	4	0	0	4	3	0	0	0	0	14	26	21	5	4	0	0	0	1.77642	6.45097	2.02916	0	0	1.57596	0	0	6.71137	3.97292	0	4.39097	0	0
4682	BCLAF1	BCLAF1		105.95	13.6	4	3	1	0	1	2	6	0	2	10	5	1	0	1	10	6	2	2	0	10	4	7	4	7	14	0	3	0	4.07954	2.99189	0.888211	0	1.01458	2.25289	5.85288	0	2.01255	8.66078	4.79384	0.993231	0	1.09774	8.87891	5.40265
4725	NDUFA13	NDUFA13		16.698	62.5	2	1	9	7	2	6	1	0	1	2	1	10	0	10	1	0	1	6	1	0	1	2	2	1	5	3	2	0	2.03977	0.997295	7.9939	7.52613	2.02916	6.75868	0.975479	0	1.00627	1.73216	0.958768	9.93231	0	10.9774	0.887891	0
5114	F11R	F11R		32.583	42.5	1	1	1	0	1	0	7	2	2	17	9	0	0	0	7	4	1	0	0	16	4	5	8	5	6	6	5	0	1.01989	0.997295	0.888211	0	1.01458	0	6.82836	3.15192	2.01255	14.7233	8.62891	0	0	0	6.21524	3.60176
599	UFL1	UFL1		89.594	23.9	0	2	2	0	7	0	0	0	1	8	4	1	0	0	8	10	0	1	0	0	1	4	18	11	20	0	2	0	0	1.99459	1.77642	0	7.10205	0	0	0	1.00627	6.92863	3.83507	0.993231	0	0	7.10313	9.00441
1291	GSPT1;GSPT2	GSPT1;GSPT2		55.755	38.3	3	3	3	0	5	0	3	1	1	15	7	0	1	1	7	5	1	0	2	7	4	3	14	7	8	0	2	2	3.05966	2.99189	2.66463	0	5.07289	0	2.92644	1.57596	1.00627	12.9912	6.71137	0	1.13677	1.09774	6.21524	4.5022
1556	MPST	MPST		33.178	29	8	7	4	0	10	0	1	4	1	5	9	0	2	0	10	6	3	0	2	4	6	5	7	6	2	0	4	2	8.15909	6.98107	3.55284	0	10.1458	0	0.975479	6.30383	1.00627	4.33039	8.62891	0	2.27354	0	8.87891	5.40265
2663	STX4	STX4		34.18	35	6	4	1	3	4	2	3	1	6	4	4	4	3	2	4	4	1	4	2	3	2	5	6	6	6	1	6	1	6.11932	3.98918	0.888211	3.22548	4.05832	2.25289	2.92644	1.57596	6.03764	3.46431	3.83507	3.97292	3.41032	2.19549	3.55156	3.60176
562	PSMD10	PSMD10		24.428	53.1	5	2	3	3	7	1	2	0	1	11	5	1	1	0	10	4	4	1	3	6	4	3	9	5	6	4	2	1	5.09943	1.99459	2.66463	3.22548	7.10205	1.12645	1.95096	0	1.00627	9.52686	4.79384	0.993231	1.13677	0	8.87891	3.60176
3373	RPTN	RPTN		90.73	41.8	0	0	52	0	0	0	27	0	0	0	0	0	0	0	0	0	0	0	0	15	0	0	0	0	16	0	0	0	0	0	46.187	0	0	0	26.3379	0	0	0	0	0	0	0	0	0
3594	ADSSL1	ADSS1		50.208	39.2	0	0	13	11	0	13	6	0	0	0	0	17	5	22	0	0	0	5	5	0	0	0	0	0	0	0	0	0	0	0	11.5467	11.8268	0	14.6438	5.85288	0	0	0	0	16.8849	5.68386	24.1503	0	0
3913	NCLN	NCLN		62.846	31	3	3	3	0	6	0	1	0	2	10	4	0	0	0	9	8	0	1	1	0	3	5	9	6	4	7	11	0	3.05966	2.99189	2.66463	0	6.08747	0	0.975479	0	2.01255	8.66078	3.83507	0	0	0	7.99102	7.20353
4753	LARS	LARS1		134.46	27.6	3	2	2	0	3	0	0	0	0	12	4	0	0	0	13	9	0	1	0	0	1	2	16	12	18	1	5	0	3.05966	1.99459	1.77642	0	3.04374	0	0	0	0	10.3929	3.83507	0	0	0	11.5426	8.10397
205	SDCBP	SDCBP		32.444	47.3	3	2	0	0	3	3	5	1	3	4	4	0	4	0	2	2	5	2	3	14	3	7	5	5	5	6	9	4	3.05966	1.99459	0	0	3.04374	3.37934	4.8774	1.57596	3.01882	3.46431	3.83507	0	4.54709	0	1.77578	1.80088
581	GLRX3	GLRX3		37.432	34.6	3	1	5	0	0	0	7	0	2	13	1	0	0	0	10	18	0	0	0	15	2	10	2	2	10	0	1	0	3.05966	0.997295	4.44105	0	0	0	6.82836	0	2.01255	11.259	0.958768	0	0	0	8.87891	16.2079
647	NDUFC2;NDUFC2-KCTD14	NDUFC2;NDUFC2-KCTD14		11.399	37.5	2	1	7	9	0	2	2	1	0	2	5	9	1	10	2	2	1	7	0	0	2	2	7	3	1	5	2	0	2.03977	0.997295	6.21747	9.67645	0	2.25289	1.95096	1.57596	0	1.73216	4.79384	8.93908	1.13677	10.9774	1.77578	1.80088
1573	DDX6	DDX6		54.416	41.8	5	3	6	0	0	0	2	0	1	5	3	1	0	2	16	14	3	2	0	3	4	5	3	3	18	0	2	0	5.09943	2.99189	5.32926	0	0	0	1.95096	0	1.00627	4.33039	2.8763	0.993231	0	2.19549	14.2063	12.6062
2278	ABCE1	ABCE1		67.314	33.6	3	2	2	0	1	1	1	1	1	18	4	0	0	0	15	9	0	2	0	1	2	7	6	3	16	0	4	0	3.05966	1.99459	1.77642	0	1.01458	1.12645	0.975479	1.57596	1.00627	15.5894	3.83507	0	0	0	13.3184	8.10397
2656	TWF1	TWF1		40.282	41.1	1	3	5	0	4	0	3	2	2	7	4	0	2	0	10	11	2	1	1	11	7	6	5	5	5	2	5	0	1.01989	2.99189	4.44105	0	4.05832	0	2.92644	3.15192	2.01255	6.06255	3.83507	0	2.27354	0	8.87891	9.90485
2696	GPS1	GPS1		55.092	33.3	1	4	5	1	2	0	0	0	2	12	6	8	3	4	4	3	3	5	1	0	2	0	10	6	12	1	6	1	1.01989	3.98918	4.44105	1.07516	2.02916	0	0	0	2.01255	10.3929	5.75261	7.94585	3.41032	4.39097	3.55156	2.70132
2944	EIF4H	EIF4H		25.2	38.6	2	3	4	0	2	2	9	1	4	3	3	3	3	2	7	6	2	2	0	16	3	5	3	8	5	0	3	2	2.03977	2.99189	3.55284	0	2.02916	2.25289	8.77931	1.57596	4.02509	2.59823	2.8763	2.97969	3.41032	2.19549	6.21524	5.40265
4663	OCIAD1	OCIAD1		27.626	38	3	3	2	1	5	3	5	1	3	5	5	2	0	4	3	3	0	3	2	8	7	3	8	9	7	0	6	0	3.05966	2.99189	1.77642	1.07516	5.07289	3.37934	4.8774	1.57596	3.01882	4.33039	4.79384	1.98646	0	4.39097	2.66367	2.70132
1196	PIP	PIP		16.572	59.6	8	6	1	0	2	0	0	0	8	2	21	0	0	0	0	0	0	2	0	0	0	0	13	38	3	0	0	1	8.15909	5.98377	0.888211	0	2.02916	0	0	0	8.05019	1.73216	20.1341	0	0	0	0	0
1285	GLUL	GLUL		42.064	38.3	7	7	8	0	5	0	0	3	5	6	10	0	0	0	4	2	5	1	0	0	4	2	6	9	5	8	8	3	7.1392	6.98107	7.10568	0	5.07289	0	0	4.72787	5.03137	5.19647	9.58768	0	0	0	3.55156	1.80088
1634	CRABP2	CRABP2		15.693	60.1	12	11	3	0	4	2	5	0	9	1	6	0	4	0	2	2	0	1	2	22	8	6	2	1	2	3	0	0	12.2386	10.9702	2.66463	0	4.05832	2.25289	4.8774	0	9.05646	0.866078	5.75261	0	4.54709	0	1.77578	1.80088
2615	GOLGA3	GOLGA3		155.68	27.8	2	1	0	0	7	0	4	0	0	1	3	0	0	1	6	7	2	2	0	20	5	1	21	5	8	1	5	0	2.03977	0.997295	0	0	7.10205	0	3.90192	0	0	0.866078	2.8763	0	0	1.09774	5.32734	6.30309
4635	GIMAP4;GIMAP6	GIMAP4;GIMAP6		37.533	31	5	3	2	0	5	0	0	1	4	5	12	0	5	0	2	1	5	2	2	0	5	2	2	5	19	0	12	1	5.09943	2.99189	1.77642	0	5.07289	0	0	1.57596	4.02509	4.33039	11.5052	0	5.68386	0	1.77578	0.900441
4883	RALY	RALY		30.364	57.9	4	2	3	0	2	0	4	0	0	12	6	0	1	0	5	9	2	0	1	9	1	8	6	9	11	0	4	0	4.07954	1.99459	2.66463	0	2.02916	0	3.90192	0	0	10.3929	5.75261	0	1.13677	0	4.43945	8.10397
4939	COPS3	COPS3		45.726	28	3	3	4	4	5	0	0	0	5	3	7	5	6	6	4	2	2	3	1	1	6	3	6	7	8	2	4	0	3.05966	2.99189	3.55284	4.30065	5.07289	0	0	0	5.03137	2.59823	6.71137	4.96615	6.82063	6.58646	3.55156	1.80088
614	AP2A2	AP2A2		103.96	33.3	6	4	0	0	3	0	0	0	2	3	7	0	1	0	7	4	3	0	0	0	5	5	6	11	12	10	11	0	6.11932	3.98918	0	0	3.04374	0	0	0	2.01255	2.59823	6.71137	0	1.13677	0	6.21524	3.60176
2292	SEC61A1;SEC61A2	SEC61A1;SEC61A2		52.264	11.8	3	2	0	0	4	0	0	0	2	9	5	0	0	0	10	6	0	3	1	0	4	7	9	10	7	9	7	0	3.05966	1.99459	0	0	4.05832	0	0	0	2.01255	7.7947	4.79384	0	0	0	8.87891	5.40265
3064	RBBP7	RBBP7		47.82	44.2	3	6	3	0	3	1	2	0	3	7	8	2	1	0	1	1	2	2	0	7	6	6	6	7	12	3	4	0	3.05966	5.98377	2.66463	0	3.04374	1.12645	1.95096	0	3.01882	6.06255	7.67014	1.98646	1.13677	0	0.887891	0.900441
3150	FAM98B	FAM98B		45.547	29.8	3	5	1	0	5	0	3	0	1	11	8	0	0	0	6	7	1	1	0	7	7	5	6	9	9	0	4	0	3.05966	4.98648	0.888211	0	5.07289	0	2.92644	0	1.00627	9.52686	7.67014	0	0	0	5.32734	6.30309
4878	APPL1	APPL1		79.663	26	10	6	5	1	8	0	1	0	8	1	6	2	1	0	2	1	6	2	3	2	4	0	4	6	15	1	7	2	10.1989	5.98377	4.44105	1.07516	8.11663	0	0.975479	0	8.05019	0.866078	5.75261	1.98646	1.13677	0	1.77578	0.900441
4890	ACIN1	ACIN1		150.56	20.3	3	2	4	0	0	0	3	0	0	9	6	0	0	0	6	7	2	0	0	13	5	1	5	4	23	0	6	0	3.05966	1.99459	3.55284	0	0	0	2.92644	0	0	7.7947	5.75261	0	0	0	5.32734	6.30309
736	HPRT1	HPRT1		24.579	32.6	5	5	4	3	2	0	5	3	4	11	3	0	0	0	4	5	5	3	2	7	3	4	2	5	7	5	4	0	5.09943	4.98648	3.55284	3.22548	2.02916	0	4.8774	4.72787	4.02509	9.52686	2.8763	0	0	0	3.55156	4.5022
1966	GCLC	GCLC		72.765	27.6	1	3	7	0	1	0	0	0	3	16	6	0	4	0	3	5	13	1	4	0	5	6	9	2	5	2	3	5	1.01989	2.99189	6.21747	0	1.01458	0	0	0	3.01882	13.8573	5.75261	0	4.54709	0	2.66367	4.5022
2821	CKAP5	CKAP5		218.52	17.4	1	1	1	0	2	0	1	0	0	15	2	0	0	0	13	22	1	1	2	0	1	6	5	4	16	1	4	0	1.01989	0.997295	0.888211	0	2.02916	0	0.975479	0	0	12.9912	1.91754	0	0	0	11.5426	19.8097
2924	SLMAP	SLMAP		41.896	50.7	0	1	1	8	1	2	1	1	4	0	0	14	0	17	1	0	6	5	7	0	0	0	0	10	2	4	11	0	0	0.997295	0.888211	8.60129	1.01458	2.25289	0.975479	1.57596	4.02509	0	0	13.9052	0	18.6616	0.887891	0
3018	TSN	TSN		26.183	46.5	3	7	3	0	4	0	0	3	4	8	6	1	2	0	3	7	4	2	1	0	5	4	8	6	7	6	6	1	3.05966	6.98107	2.66463	0	4.05832	0	0	4.72787	4.02509	6.92863	5.75261	0.993231	2.27354	0	2.66367	6.30309
3513	TICAM2;TMED7	TICAM2;TMED7		46.172	19.1	1	2	5	2	7	0	1	2	2	3	4	2	1	1	2	6	2	4	2	0	5	3	16	5	7	8	3	1	1.01989	1.99459	4.44105	2.15032	7.10205	0	0.975479	3.15192	2.01255	2.59823	3.83507	1.98646	1.13677	1.09774	1.77578	5.40265
3732	HM13	HM13		36.813	16.4	2	2	1	0	5	0	3	0	2	11	4	0	0	0	7	6	1	1	2	2	4	3	7	9	2	8	11	0	2.03977	1.99459	0.888211	0	5.07289	0	2.92644	0	2.01255	9.52686	3.83507	0	0	0	6.21524	5.40265
4539	RAB18	RAB18		22.977	54.9	3	4	3	1	4	2	5	2	1	6	3	2	1	2	8	9	3	3	0	12	4	3	4	4	5	0	6	0	3.05966	3.98918	2.66463	1.07516	4.05832	2.25289	4.8774	3.15192	1.00627	5.19647	2.8763	1.98646	1.13677	2.19549	7.10313	8.10397
4779	CTSZ	CTSZ		33.868	31	2	2	0	1	5	0	0	3	3	6	11	0	0	0	4	5	2	6	1	1	6	1	5	9	9	6	10	0	2.03977	1.99459	0	1.07516	5.07289	0	0	4.72787	3.01882	5.19647	10.5464	0	0	0	3.55156	4.5022
5104	SNX5	SNX5		46.816	37.4	6	5	3	1	9	0	1	2	4	0	5	0	0	0	5	5	5	3	2	4	7	1	8	7	15	1	2	2	6.11932	4.98648	2.66463	1.07516	9.13121	0	0.975479	3.15192	4.02509	0	4.79384	0	0	0	4.43945	4.5022
483	LDB3	LDB3		30.999	74.2	0	0	6	6	0	15	7	0	5	0	0	12	6	10	0	0	0	7	7	0	0	0	0	0	0	0	0	2	0	0	5.32926	6.45097	0	16.8967	6.82836	0	5.03137	0	0	11.9188	6.82063	10.9774	0	0
2574	ITIH3	ITIH3		99.326	16.6	2	2	0	1	12	0	3	0	3	1	0	0	10	0	0	0	11	1	0	15	0	5	0	4	0	6	18	5	2.03977	1.99459	0	1.07516	12.1749	0	2.92644	0	3.01882	0.866078	0	0	11.3677	0	0	0
4403	SH3BGRL3	SH3BGRL3		10.438	32.3	3	7	2	1	4	2	4	3	4	6	4	0	1	0	5	4	2	3	3	9	6	4	3	3	5	7	3	2	3.05966	6.98107	1.77642	1.07516	4.05832	2.25289	3.90192	4.72787	4.02509	5.19647	3.83507	0	1.13677	0	4.43945	3.60176
879	OAT	OAT		48.534	39.6	2	4	0	0	6	0	0	0	1	12	5	0	0	0	8	4	0	1	0	8	1	7	17	14	5	5	2	0	2.03977	3.98918	0	0	6.08747	0	0	0	1.00627	10.3929	4.79384	0	0	0	7.10313	3.60176
1107	UCHL1	UCHL1		24.824	58.3	5	5	5	5	5	1	0	4	4	0	0	5	4	2	2	1	2	16	10	0	6	0	4	5	1	3	0	4	5.09943	4.98648	4.44105	5.37581	5.07289	1.12645	0	6.30383	4.02509	0	0	4.96615	4.54709	2.19549	1.77578	0.900441
1544	ACP1	ACP1		18.042	47.5	3	2	2	1	2	2	3	4	3	5	4	4	1	3	7	6	8	1	2	3	2	6	2	3	9	4	2	5	3.05966	1.99459	1.77642	1.07516	2.02916	2.25289	2.92644	6.30383	3.01882	4.33039	3.83507	3.97292	1.13677	3.29323	6.21524	5.40265
2059	PPT1	PPT1		34.193	25.5	3	3	1	0	2	2	5	3	3	7	8	1	0	0	6	7	0	4	0	5	5	10	5	3	5	8	5	0	3.05966	2.99189	0.888211	0	2.02916	2.25289	4.8774	4.72787	3.01882	6.06255	7.67014	0.993231	0	0	5.32734	6.30309
2305	NUTF2	NUTF2		14.478	22.8	4	5	3	2	5	1	3	2	2	5	5	0	4	1	4	5	5	4	5	3	4	4	4	2	4	5	3	2	4.07954	4.98648	2.66463	2.15032	5.07289	1.12645	2.92644	3.15192	2.01255	4.33039	4.79384	0	4.54709	1.09774	3.55156	4.5022
2451	ERH	ERH		12.259	53.8	1	5	4	0	3	2	6	3	3	6	6	0	1	0	6	4	2	0	1	11	5	5	4	4	7	4	4	0	1.01989	4.98648	3.55284	0	3.04374	2.25289	5.85288	4.72787	3.01882	5.19647	5.75261	0	1.13677	0	5.32734	3.60176
2700	MTAP	MTAP		26.278	31.8	3	3	1	1	3	1	5	2	3	4	6	0	1	0	3	3	2	4	1	8	5	6	10	5	8	4	3	1	3.05966	2.99189	0.888211	1.07516	3.04374	1.12645	4.8774	3.15192	3.01882	3.46431	5.75261	0	1.13677	0	2.66367	2.70132
3066	SGCA	SGCA		42.875	37.7	0	0	5	12	0	12	4	0	0	0	0	15	4	11	0	0	0	6	7	0	1	0	0	0	0	5	0	0	0	0	4.44105	12.9019	0	13.5174	3.90192	0	0	0	0	14.8985	4.54709	12.0752	0	0
3084	NDUFA5	NDUFA5		13.563	30.2	2	0	4	4	6	2	4	2	1	3	3	5	2	4	0	0	4	6	5	5	4	4	4	3	2	6	4	1	2.03977	0	3.55284	4.30065	6.08747	2.25289	3.90192	3.15192	1.00627	2.59823	2.8763	4.96615	2.27354	4.39097	0	0
3743	MYOZ3	MYOZ3		27.157	58.2	0	0	6	2	0	14	2	0	1	0	0	13	3	20	0	0	0	8	6	0	0	0	0	0	0	0	0	2	0	0	5.32926	2.15032	0	15.7702	1.95096	0	1.00627	0	0	12.912	3.41032	21.9549	0	0
4034	ATP5MD	ATP5MD		6.4575	44.8	1	1	6	7	1	3	2	1	1	1	4	8	3	5	2	2	4	5	2	2	2	0	2	3	3	5	3	1	1.01989	0.997295	5.32926	7.52613	1.01458	3.37934	1.95096	1.57596	1.00627	0.866078	3.83507	7.94585	3.41032	5.48872	1.77578	1.80088
4065	DHRS1	DHRS1		33.909	44.7	8	12	10	0	3	0	2	0	3	4	6	0	0	0	9	12	1	0	0	0	11	6	2	3	7	0	3	0	8.15909	11.9675	8.88211	0	3.04374	0	1.95096	0	3.01882	3.46431	5.75261	0	0	0	7.99102	10.8053
4288	HINT2	HINT2		17.162	35	4	4	3	4	4	3	2	3	4	2	3	3	4	3	5	5	2	4	2	4	3	3	5	2	3	3	4	0	4.07954	3.98918	2.66463	4.30065	4.05832	3.37934	1.95096	4.72787	4.02509	1.73216	2.8763	2.97969	4.54709	3.29323	4.43945	4.5022
4478	SYNPO2L	SYNPO2L		102.48	30.5	0	0	5	0	0	25	1	0	1	0	0	19	0	17	0	0	0	4	7	0	0	0	0	0	0	0	0	0	0	0	4.44105	0	0	28.1612	0.975479	0	1.00627	0	0	18.8714	0	18.6616	0	0
4481	SFXN1	SFXN1		35.619	34.5	2	2	3	3	3	0	0	2	1	6	4	3	1	3	8	4	4	2	0	0	3	6	9	1	8	11	10	0	2.03977	1.99459	2.66463	3.22548	3.04374	0	0	3.15192	1.00627	5.19647	3.83507	2.97969	1.13677	3.29323	7.10313	3.60176
1163	RALA	RALA		23.567	33.5	2	2	3	2	3	5	4	3	1	5	4	2	3	1	4	4	3	2	2	6	4	4	5	5	6	4	3	0	2.03977	1.99459	2.66463	2.15032	3.04374	5.63223	3.90192	4.72787	1.00627	4.33039	3.83507	1.98646	3.41032	1.09774	3.55156	3.60176
1202	BCKDHA	BCKDHA		50.47	36.6	5	5	5	0	11	6	0	0	6	1	5	2	0	1	0	0	1	4	0	0	1	0	17	12	8	5	1	0	5.09943	4.98648	4.44105	0	11.1604	6.75868	0	0	6.03764	0.866078	4.79384	1.98646	0	1.09774	0	0
1810	GPX4	GPX4		19.525	55.3	8	6	0	2	8	1	1	3	9	2	2	2	2	0	4	2	5	3	3	0	3	4	9	4	6	6	1	6	8.15909	5.98377	0	2.15032	8.11663	1.12645	0.975479	4.72787	9.05646	1.73216	1.91754	1.98646	2.27354	0	3.55156	1.80088
1967	GCLM	GCLM		30.727	32.5	2	1	4	0	3	0	6	4	3	18	7	0	0	0	3	3	9	1	4	8	4	7	2	2	4	1	2	4	2.03977	0.997295	3.55284	0	3.04374	0	5.85288	6.30383	3.01882	15.5894	6.71137	0	0	0	2.66367	2.70132
2126	AKR1C2	AKR1C2		36.735	44.3	6	6	5	2	3	2	3	1	7	2	3	3	6	2	4	4	3	5	4	3	3	0	11	2	3	4	0	3	6.11932	5.98377	4.44105	2.15032	3.04374	2.25289	2.92644	1.57596	7.04391	1.73216	2.8763	2.97969	6.82063	2.19549	3.55156	3.60176
2418	GTF2I;GTF2IRD2;GTF2IRD2B	GTF2I;GTF2IRD2;GTF2IRD2B		107.97	30.4	3	0	1	0	3	0	2	0	2	14	4	0	0	0	10	8	0	0	0	4	0	6	7	7	22	0	4	0	3.05966	0	0.888211	0	3.04374	0	1.95096	0	2.01255	12.1251	3.83507	0	0	0	8.87891	7.20353
2760	SQSTM1	SQSTM1		47.687	34.1	0	1	4	1	4	8	3	0	3	3	4	2	1	3	5	3	3	5	7	9	4	7	3	4	5	1	4	0	0	0.997295	3.55284	1.07516	4.05832	9.01157	2.92644	0	3.01882	2.59823	3.83507	1.98646	1.13677	3.29323	4.43945	2.70132
271	PPP1R12A	PPP1R12A		115.28	20.8	2	2	0	0	4	0	10	0	2	4	3	0	0	0	4	2	9	2	0	20	4	3	3	8	8	0	6	2	2.03977	1.99459	0	0	4.05832	0	9.75479	0	2.01255	3.46431	2.8763	0	0	0	3.55156	1.80088
1132	HLA-C	HLA-C		40.648	45.6	4	2	0	0	4	3	6	0	6	8	5	0	2	0	2	2	0	0	1	5	7	1	4	6	7	10	6	3	4.07954	1.99459	0	0	4.05832	3.37934	5.85288	0	6.03764	6.92863	4.79384	0	2.27354	0	1.77578	1.80088
1590	AK4	AK4		25.268	47.1	3	3	2	3	0	6	5	1	2	11	2	3	1	0	2	3	3	2	0	16	4	3	2	5	2	2	2	0	3.05966	2.99189	1.77642	3.22548	0	6.75868	4.8774	1.57596	2.01255	9.52686	1.91754	2.97969	1.13677	0	1.77578	2.70132
3072	DBN1	DBN1		71.428	22	4	2	2	2	1	0	4	0	3	4	3	2	2	1	7	8	2	2	3	4	5	5	2	7	5	0	9	2	4.07954	1.99459	1.77642	2.15032	1.01458	0	3.90192	0	3.01882	3.46431	2.8763	1.98646	2.27354	1.09774	6.21524	7.20353
3189	MIA3	MIA3		213.7	24.6	0	2	0	0	7	0	0	0	2	2	6	0	0	0	3	0	0	0	0	1	0	1	56	9	3	5	5	0	0	1.99459	0	0	7.10205	0	0	0	2.01255	1.73216	5.75261	0	0	0	2.66367	0
5042	UFC1	UFC1		19.458	34.1	3	5	3	1	8	0	0	1	2	6	7	0	0	0	2	4	3	2	0	2	7	3	10	6	9	8	3	0	3.05966	4.98648	2.66463	1.07516	8.11663	0	0	1.57596	2.01255	5.19647	6.71137	0	0	0	1.77578	3.60176
990	C8G	C8G		22.277	51	7	6	3	4	6	0	4	3	4	0	5	0	8	0	1	0	3	1	2	0	5	1	4	6	2	8	5	5	7.1392	5.98377	2.66463	4.30065	6.08747	0	3.90192	4.72787	4.02509	0	4.79384	0	9.09417	0	0.887891	0
1531	DGKA	DGKA		82.629	30.7	3	3	1	0	5	0	0	0	0	5	5	0	0	0	12	10	2	2	0	0	4	8	5	5	20	0	5	0	3.05966	2.99189	0.888211	0	5.07289	0	0	0	0	4.33039	4.79384	0	0	0	10.6547	9.00441
2011	COMP	COMP		82.86	35.8	19	30	5	1	18	0	2	0	16	0	0	0	0	0	0	0	2	7	0	0	0	1	0	0	0	0	0	0	19.3778	29.9189	4.44105	1.07516	18.2624	0	1.95096	0	16.1004	0	0	0	0	0	0	0
2812	SNTB1	SNTB1		58.06	33.5	2	1	6	3	6	8	3	0	2	0	5	7	3	8	0	0	0	6	4	0	3	0	8	6	2	0	2	1	2.03977	0.997295	5.32926	3.22548	6.08747	9.01157	2.92644	0	2.01255	0	4.79384	6.95262	3.41032	8.78195	0	0
3071	CPSF6	CPSF6		52.325	18.8	1	2	4	0	5	2	2	0	2	7	5	1	0	0	6	9	1	1	0	5	5	4	6	4	15	2	3	0	1.01989	1.99459	3.55284	0	5.07289	2.25289	1.95096	0	2.01255	6.06255	4.79384	0.993231	0	0	5.32734	8.10397
3393	UBN2	UBN2		108.07	2.1	2	2	6	6	0	9	4	0	4	0	0	8	7	11	0	1	1	8	8	2	0	0	0	0	0	1	1	3	2.03977	1.99459	5.32926	6.45097	0	10.138	3.90192	0	4.02509	0	0	7.94585	7.9574	12.0752	0	0.900441
5131	STK24	STK24	STK24	47.913	26.9	3	3	2	0	5	2	2	0	4	7	6	2	2	0	5	6	2	2	1	4	4	8	6	2	15	1	2	1	3.05966	2.99189	1.77642	0	5.07289	2.25289	1.95096	0	4.02509	6.06255	5.75261	1.98646	2.27354	0	4.43945	5.40265
589	SRP72	SRP72		74.605	34.1	0	2	0	0	6	0	2	1	0	9	2	0	0	0	15	14	1	0	0	6	2	5	10	8	7	0	2	0	0	1.99459	0	0	6.08747	0	1.95096	1.57596	0	7.7947	1.91754	0	0	0	13.3184	12.6062
794	IGHV3-7;IGHV3-21;IGHV3-48;IGHV3-11	IGHV3-7;IGHV3-21;IGHV3-48;IGHV3-11		12.943	41.9	5	5	1	5	6	5	4	4	3	0	4	1	5	2	1	1	3	5	5	2	5	3	0	5	1	3	2	9	5.09943	4.98648	0.888211	5.37581	6.08747	5.63223	3.90192	6.30383	3.01882	0	3.83507	0.993231	5.68386	2.19549	0.887891	0.900441
1208	MYL4	MYL4		21.564	69.5	0	0	3	0	0	59	7	1	0	0	0	1	0	1	0	0	2	5	8	3	1	0	0	1	0	5	0	0	0	0	2.66463	0	0	66.4603	6.82836	1.57596	0	0	0	0.993231	0	1.09774	0	0
1611	PSMB8	PSMB8		29.769	43.8	2	1	0	0	4	0	3	1	4	11	4	0	0	0	1	3	5	0	0	3	6	4	4	4	18	7	3	2	2.03977	0.997295	0	0	4.05832	0	2.92644	1.57596	4.02509	9.52686	3.83507	0	0	0	0.887891	2.70132
1683	ADSS	ADSS2		50.097	29.8	4	4	0	0	3	0	1	2	2	15	8	0	0	0	5	5	3	0	0	5	6	7	5	6	7	1	4	0	4.07954	3.98918	0	0	3.04374	0	0.975479	3.15192	2.01255	12.9912	7.67014	0	0	0	4.43945	4.5022
1842	NNMT	NNMT		29.574	20.1	7	6	0	1	7	0	2	4	4	5	3	0	3	0	8	6	2	1	0	2	5	4	3	6	1	3	6	4	7.1392	5.98377	0	1.07516	7.10205	0	1.95096	6.30383	4.02509	4.33039	2.8763	0	3.41032	0	7.10313	5.40265
1945	STT3A	STT3A		80.529	13.8	0	0	1	1	0	0	0	2	0	4	11	0	1	0	4	6	0	0	0	0	7	5	11	10	5	12	9	0	0	0	0.888211	1.07516	0	0	0	3.15192	0	3.46431	10.5464	0	1.13677	0	3.55156	5.40265
2978	PTPA	PTPA		33.467	38.8	2	2	2	0	8	0	2	2	2	11	5	3	0	0	3	1	7	2	1	4	6	2	11	3	7	2	5	1	2.03977	1.99459	1.77642	0	8.11663	0	1.95096	3.15192	2.01255	9.52686	4.79384	2.97969	0	0	2.66367	0.900441
4406	SLK	SLK	SLK	142.69	23.6	3	2	4	0	3	0	6	2	1	8	2	0	0	0	11	8	1	1	0	11	5	9	8	6	6	0	3	0	3.05966	1.99459	3.55284	0	3.04374	0	5.85288	3.15192	1.00627	6.92863	1.91754	0	0	0	9.7668	7.20353
4581	SH3GLB2	SH3GLB2		43.973	31.4	2	1	1	2	2	0	5	2	7	4	10	0	1	1	1	2	6	3	6	8	5	2	6	5	9	1	3	2	2.03977	0.997295	0.888211	2.15032	2.02916	0	4.8774	3.15192	7.04391	3.46431	9.58768	0	1.13677	1.09774	0.887891	1.80088
319	EIF3D	EIF3D		58.14	35.1	3	3	5	0	3	0	1	0	2	10	5	0	1	1	10	8	1	0	0	1	4	5	5	5	11	1	5	0	3.05966	2.99189	4.44105	0	3.04374	0	0.975479	0	2.01255	8.66078	4.79384	0	1.13677	1.09774	8.87891	7.20353
681	ACSL3	ACSL3		80.419	40.7	3	5	1	0	2	0	0	0	1	17	8	0	0	2	6	10	2	1	0	0	0	4	14	6	2	1	6	1	3.05966	4.98648	0.888211	0	2.02916	0	0	0	1.00627	14.7233	7.67014	0	0	2.19549	5.32734	9.00441
1166	LAMP1	LAMP1		44.882	11.8	5	5	2	3	5	1	2	4	7	4	4	0	2	0	3	3	3	3	2	3	3	7	3	2	4	8	6	2	5.09943	4.98648	1.77642	3.22548	5.07289	1.12645	1.95096	6.30383	7.04391	3.46431	3.83507	0	2.27354	0	2.66367	2.70132
2078	SSR4	SSR4		18.998	21.4	4	4	3	0	5	0	2	3	2	4	2	1	2	0	5	7	1	1	2	3	6	4	4	5	3	9	4	2	4.07954	3.98918	2.66463	0	5.07289	0	1.95096	4.72787	2.01255	3.46431	1.91754	0.993231	2.27354	0	4.43945	6.30309
2224	EIF6	EIF6		26.599	45.7	5	4	3	0	3	2	6	0	3	6	2	0	0	0	6	10	2	1	1	12	4	5	4	5	5	4	1	0	5.09943	3.98918	2.66463	0	3.04374	2.25289	5.85288	0	3.01882	5.19647	1.91754	0	0	0	5.32734	9.00441
2690	FLII	FLII		144.75	17.3	2	2	3	0	3	0	0	0	1	12	7	0	0	0	10	9	2	0	0	0	0	1	4	8	15	1	5	0	2.03977	1.99459	2.66463	0	3.04374	0	0	0	1.00627	10.3929	6.71137	0	0	0	8.87891	8.10397
2759	PICALM;SNAP91	PICALM;SNAP91		66.392	21.1	3	2	3	0	2	0	2	2	3	7	5	0	2	1	6	10	2	2	2	4	6	7	3	5	4	0	9	1	3.05966	1.99459	2.66463	0	2.02916	0	1.95096	3.15192	3.01882	6.06255	4.79384	0	2.27354	1.09774	5.32734	9.00441
4102	PURB	PURB		33.24	31.7	3	5	2	1	4	2	1	0	4	4	2	2	2	2	5	5	3	2	2	6	2	5	3	7	2	5	4	1	3.05966	4.98648	1.77642	1.07516	4.05832	2.25289	0.975479	0	4.02509	3.46431	1.91754	1.98646	2.27354	2.19549	4.43945	4.5022
4497	GRPEL1	GRPEL1		24.279	51.2	4	3	1	1	2	3	9	0	2	3	2	1	2	0	7	6	0	2	1	21	3	4	2	2	7	3	3	0	4.07954	2.99189	0.888211	1.07516	2.02916	3.37934	8.77931	0	2.01255	2.59823	1.91754	0.993231	2.27354	0	6.21524	5.40265
4818	SRP68	SRP68		70.729	28.4	2	0	4	0	3	0	0	0	0	6	8	0	1	0	11	11	0	0	0	0	3	3	10	10	10	0	2	0	2.03977	0	3.55284	0	3.04374	0	0	0	0	5.19647	7.67014	0	1.13677	0	9.7668	9.90485
4830	BCAP29	BCAP29		28.32	24.5	4	4	2	3	2	0	1	1	5	7	2	4	1	3	3	6	2	7	3	0	1	5	2	5	3	3	5	1	4.07954	3.98918	1.77642	3.22548	2.02916	0	0.975479	1.57596	5.03137	6.06255	1.91754	3.97292	1.13677	3.29323	2.66367	5.40265
1384	ITGB6	ITGB6		85.935	20.1	2	2	1	2	2	3	4	2	2	19	2	2	2	2	9	7	1	2	2	7	2	2	2	2	2	2	3	2	2.03977	1.99459	0.888211	2.15032	2.02916	3.37934	3.90192	3.15192	2.01255	16.4555	1.91754	1.98646	2.27354	2.19549	7.99102	6.30309
1566	PSMA2	PSMA2		25.898	37.6	4	4	1	0	2	2	5	4	4	7	3	1	0	2	2	3	4	1	3	9	7	4	3	3	6	0	7	2	4.07954	3.98918	0.888211	0	2.02916	2.25289	4.8774	6.30383	4.02509	6.06255	2.8763	0.993231	0	2.19549	1.77578	2.70132
1628	CD38	CD38		34.328	28.3	0	0	0	0	8	1	1	0	0	0	4	0	0	0	1	3	2	5	0	1	6	5	3	13	10	11	8	0	0	0	0	0	8.11663	1.12645	0.975479	0	0	0	3.83507	0	0	0	0.887891	2.70132
2103	HNRNPA3	HNRNPA3		37.029	51.4	2	3	5	0	5	0	2	0	5	7	5	1	0	0	6	7	4	0	0	3	1	8	6	8	10	0	3	0	2.03977	2.99189	4.44105	0	5.07289	0	1.95096	0	5.03137	6.06255	4.79384	0.993231	0	0	5.32734	6.30309
2870	GALE	GALE		38.281	42.5	0	0	1	0	21	0	0	0	0	3	12	0	0	0	2	4	0	7	0	0	0	0	32	11	1	2	0	0	0	0	0.888211	0	21.3062	0	0	0	0	2.59823	11.5052	0	0	0	1.77578	3.60176
3065	SGCB	SGCB		34.776	37.1	0	0	6	14	0	11	3	1	3	0	0	7	5	10	0	0	1	11	10	0	2	0	0	0	0	1	0	2	0	0	5.32926	15.0523	0	12.3909	2.92644	1.57596	3.01882	0	0	6.95262	5.68386	10.9774	0	0
4310	EIF2A	EIF2A		62.288	47	1	3	4	0	3	0	0	0	1	10	1	0	0	0	20	20	0	0	0	0	3	5	7	4	6	1	0	0	1.01989	2.99189	3.55284	0	3.04374	0	0	0	1.00627	8.66078	0.958768	0	0	0	17.7578	18.0088
4819	CHORDC1	CHORDC1		35.286	48.2	0	0	4	0	0	0	7	0	2	12	3	1	1	0	2	7	2	3	0	18	7	8	4	0	7	0	4	0	0	0	3.55284	0	0	0	6.82836	0	2.01255	10.3929	2.8763	0.993231	1.13677	0	1.77578	6.30309
598	SEC24D	SEC24D		113.01	24.1	1	0	0	0	22	0	1	0	0	1	5	0	0	0	8	0	0	7	1	0	3	3	24	5	3	6	3	0	1.01989	0	0	0	22.3207	0	0.975479	0	0	0.866078	4.79384	0	0	0	7.10313	0
1009	UQCRH;UQCRHL	UQCRH;UQCRHL		10.739	38.5	1	1	5	6	1	6	5	0	2	2	1	7	1	7	0	3	0	6	1	6	2	2	1	0	4	6	1	1	1.01989	0.997295	4.44105	6.45097	1.01458	6.75868	4.8774	0	2.01255	1.73216	0.958768	6.95262	1.13677	7.6842	0	2.70132
1383	IL1RN	IL1RN		17.888	45.3	3	4	9	0	0	0	10	1	0	4	4	0	6	0	4	5	2	0	0	15	18	4	0	0	8	0	0	0	3.05966	3.98918	7.9939	0	0	0	9.75479	1.57596	0	3.46431	3.83507	0	6.82063	0	3.55156	4.5022
2084	HCFC1	HCFC1		201.85	17.7	2	1	0	0	2	2	0	0	1	5	6	0	0	0	6	5	3	1	0	9	5	2	4	3	28	1	3	0	2.03977	0.997295	0	0	2.02916	2.25289	0	0	1.00627	4.33039	5.75261	0	0	0	5.32734	4.5022
2503	SLC7A5;SLC7A7;SLC7A6	SLC7A5;SLC7A7;SLC7A6		55.01	10.1	0	1	3	0	1	0	3	1	3	13	5	0	0	0	8	8	0	0	0	5	5	13	5	7	3	0	5	0	0	0.997295	2.66463	0	1.01458	0	2.92644	1.57596	3.01882	11.259	4.79384	0	0	0	7.10313	7.20353
2611	PPP3CA	PPP3CA		57.658	22.9	7	5	0	0	3	0	0	3	5	8	4	1	1	1	10	5	1	6	1	0	4	5	5	4	4	3	5	0	7.1392	4.98648	0	0	3.04374	0	0	4.72787	5.03137	6.92863	3.83507	0.993231	1.13677	1.09774	8.87891	4.5022
3089	GUK1	GUK1		21.725	49.2	2	4	1	0	10	0	2	0	2	7	8	0	0	0	6	4	3	1	1	11	2	2	10	8	7	1	1	1	2.03977	3.98918	0.888211	0	10.1458	0	1.95096	0	2.01255	6.06255	7.67014	0	0	0	5.32734	3.60176
236	ABLIM1	ABLIM1		81.12	36.8	1	3	12	1	2	1	4	0	2	0	1	10	3	9	0	0	0	8	3	4	1	0	1	7	8	0	1	0	1.01989	2.99189	10.6585	1.07516	2.02916	1.12645	3.90192	0	2.01255	0	0.958768	9.93231	3.41032	9.87969	0	0
393	AP1G1	AP1G1		91.35	16.5	4	8	2	0	3	0	0	0	0	5	7	0	0	0	8	10	0	1	0	0	2	1	16	7	10	3	4	0	4.07954	7.97836	1.77642	0	3.04374	0	0	0	0	4.33039	6.71137	0	0	0	7.10313	9.00441
1580	HMGB2	HMGB2		24.033	37.3	0	0	3	1	1	0	3	1	1	14	6	0	0	0	2	2	4	0	0	11	1	4	2	8	19	0	0	0	0	0	2.66463	1.07516	1.01458	0	2.92644	1.57596	1.00627	12.1251	5.75261	0	0	0	1.77578	1.80088
1624	GCA	GCA		24.01	33.6	2	2	2	9	4	0	2	5	1	5	7	1	3	1	2	3	7	3	1	5	2	5	2	3	3	5	5	1	2.03977	1.99459	1.77642	9.67645	4.05832	0	1.95096	7.87979	1.00627	4.33039	6.71137	0.993231	3.41032	1.09774	1.77578	2.70132
2316	RPS16	RPS16		16.445	50.7	1	3	2	0	5	0	1	4	1	5	6	0	1	0	6	4	3	0	0	7	6	10	7	8	3	4	3	0	1.01989	2.99189	1.77642	0	5.07289	0	0.975479	6.30383	1.00627	4.33039	5.75261	0	1.13677	0	5.32734	3.60176
2650	PMPCA	PMPCA		58.252	22.7	3	4	2	3	6	2	1	0	1	7	1	2	0	3	7	5	0	2	0	1	4	6	8	5	7	7	4	1	3.05966	3.98918	1.77642	3.22548	6.08747	2.25289	0.975479	0	1.00627	6.06255	0.958768	1.98646	0	3.29323	6.21524	4.5022
3261	RNF213	RNF213		591.4	10.5	0	0	1	0	0	0	0	0	0	33	3	1	1	1	0	1	0	0	1	1	0	2	0	2	17	5	7	0	0	0	0.888211	0	0	0	0	0	0	28.5806	2.8763	0.993231	1.13677	1.09774	0	0.900441
4249	DHRS4;DHRS4L1;DHRS4L2	DHRS4;DHRS4L1;DHRS4L2		23.916	22.1	5	3	3	0	4	2	2	0	3	5	2	3	2	0	8	6	1	0	2	2	3	8	4	4	7	3	7	0	5.09943	2.99189	2.66463	0	4.05832	2.25289	1.95096	0	3.01882	4.33039	1.91754	2.97969	2.27354	0	7.10313	5.40265
4566	NIT2	NIT2		30.608	37.7	9	10	2	0	4	0	0	1	6	3	5	1	0	0	7	8	0	2	1	1	3	1	6	7	12	0	0	0	9.17898	9.97295	1.77642	0	4.05832	0	0	1.57596	6.03764	2.59823	4.79384	0.993231	0	0	6.21524	7.20353
4841	ATP6V1H	ATP6V1H		54.151	36.3	3	3	3	0	4	0	1	0	2	7	5	2	2	1	6	6	2	2	1	2	5	5	6	2	7	4	6	0	3.05966	2.99189	2.66463	0	4.05832	0	0.975479	0	2.01255	6.06255	4.79384	1.98646	2.27354	1.09774	5.32734	5.40265
5086	SUPT16H	SUPT16H		119.91	25.9	1	2	1	0	0	0	0	0	1	19	3	0	0	0	7	9	0	0	0	0	2	8	5	1	19	4	2	0	1.01989	1.99459	0.888211	0	0	0	0	0	1.00627	16.4555	2.8763	0	0	0	6.21524	8.10397
324	P4HA2	P4HA2		60.632	31.3	0	0	0	1	1	0	4	0	0	18	1	0	1	0	12	10	0	0	1	8	1	14	0	2	0	0	4	1	0	0	0	1.07516	1.01458	0	3.90192	0	0	15.5894	0.958768	0	1.13677	0	10.6547	9.00441
509	TBCA	TBCA		12.855	61.1	6	6	2	0	5	0	6	0	1	3	7	0	0	0	7	5	3	3	0	11	4	4	4	6	6	0	2	0	6.11932	5.98377	1.77642	0	5.07289	0	5.85288	0	1.00627	2.59823	6.71137	0	0	0	6.21524	4.5022
590	DDAH1	DDAH1		31.121	55.4	4	6	2	2	7	1	3	0	5	0	5	2	2	0	0	0	2	10	3	3	3	0	14	6	2	4	3	2	4.07954	5.98377	1.77642	2.15032	7.10205	1.12645	2.92644	0	5.03137	0	4.79384	1.98646	2.27354	0	0	0
2152	SUB1	SUB1		14.395	58.3	4	3	3	0	2	0	3	2	0	5	5	0	0	0	4	1	3	3	0	8	6	3	6	8	16	2	1	0	4.07954	2.99189	2.66463	0	2.02916	0	2.92644	3.15192	0	4.33039	4.79384	0	0	0	3.55156	0.900441
2950	POSTN	POSTN		90.423	55.1	5	5	0	0	5	1	2	2	3	4	2	2	2	2	6	4	2	2	2	4	3	7	2	6	0	4	8	2	5.09943	4.98648	0	0	5.07289	1.12645	1.95096	3.15192	3.01882	3.46431	1.91754	1.98646	2.27354	2.19549	5.32734	3.60176
5029	SH3GLB1	SH3GLB1		40.796	25.5	3	2	0	1	4	3	1	1	3	4	8	0	1	1	5	5	3	1	0	7	8	3	9	9	4	0	7	1	3.05966	1.99459	0	1.07516	4.05832	3.37934	0.975479	1.57596	3.01882	3.46431	7.67014	0	1.13677	1.09774	4.43945	4.5022
277	SPTBN2	SPTBN2		268.31	18.2	16	17	2	0	1	0	0	0	9	4	7	0	0	0	4	4	0	0	0	0	1	6	12	7	4	0	0	0	16.3182	16.954	1.77642	0	1.01458	0	0	0	9.05646	3.46431	6.71137	0	0	0	3.55156	3.60176
2269	UBE2M	UBE2M		20.9	35.5	1	4	4	0	3	0	5	0	2	8	5	2	1	0	3	5	2	3	3	3	6	5	4	9	6	3	1	0	1.01989	3.98918	3.55284	0	3.04374	0	4.8774	0	2.01255	6.92863	4.79384	1.98646	1.13677	0	2.66367	4.5022
2384	RPS21	RPS21		9.1113	45.8	3	3	4	0	2	2	5	1	1	6	4	0	0	0	8	6	2	4	0	7	6	4	6	6	5	1	2	0	3.05966	2.99189	3.55284	0	2.02916	2.25289	4.8774	1.57596	1.00627	5.19647	3.83507	0	0	0	7.10313	5.40265
3413	BZW1	BZW1		48.043	25.5	3	4	2	0	5	0	0	0	0	8	7	1	0	0	9	9	0	0	0	1	7	5	8	7	6	0	7	0	3.05966	3.98918	1.77642	0	5.07289	0	0	0	0	6.92863	6.71137	0.993231	0	0	7.99102	8.10397
4072	JSRP1	JSRP1		36.318	36.6	0	0	6	3	0	18	2	0	4	0	0	9	6	8	0	0	0	6	6	0	2	0	0	0	0	0	0	1	0	0	5.32926	3.22548	0	20.276	1.95096	0	4.02509	0	0	8.93908	6.82063	8.78195	0	0
4171	NAPG	NAPG		34.746	30.8	2	1	2	1	8	4	6	0	4	5	2	1	0	0	3	1	2	5	0	13	1	0	8	4	8	5	2	0	2.03977	0.997295	1.77642	1.07516	8.11663	4.50579	5.85288	0	4.02509	4.33039	1.91754	0.993231	0	0	2.66367	0.900441
5134	CHCHD2;CHCHD2P9	CHCHD2;CHCHD2P9		15.512	33.8	2	1	4	2	0	8	6	0	2	4	0	7	0	7	6	5	0	6	0	11	1	4	2	3	3	0	2	0	2.03977	0.997295	3.55284	2.15032	0	9.01157	5.85288	0	2.01255	3.46431	0	6.95262	0	7.6842	5.32734	4.5022
496	PPP6R2	PPP6R2		98.125	5.2	3	4	4	0	2	0	2	0	3	5	2	0	0	0	17	16	0	1	0	3	2	7	3	3	4	3	2	0	3.05966	3.98918	3.55284	0	2.02916	0	1.95096	0	3.01882	4.33039	1.91754	0	0	0	15.0941	14.4071
1458	GSTM3	GSTM3		26.559	51.6	10	10	4	1	3	0	0	0	6	2	3	2	7	0	1	5	4	0	7	0	0	0	5	6	1	4	7	5	10.1989	9.97295	3.55284	1.07516	3.04374	0	0	0	6.03764	1.73216	2.8763	1.98646	7.9574	0	0.887891	4.5022
1636	CASP1;CARD16	CASP1;CARD16		42.888	37.6	2	1	0	0	4	0	4	0	2	8	7	0	0	0	6	4	2	0	0	9	9	9	0	5	11	1	2	0	2.03977	0.997295	0	0	4.05832	0	3.90192	0	2.01255	6.92863	6.71137	0	0	0	5.32734	3.60176
3294	TWF2	TWF2		39.548	40.1	2	1	3	2	2	0	2	1	0	9	4	2	0	1	9	4	1	2	1	3	4	1	3	4	16	3	4	0	2.03977	0.997295	2.66463	2.15032	2.02916	0	1.95096	1.57596	0	7.7947	3.83507	1.98646	0	1.09774	7.99102	3.60176
4420	CPVL	CPVL		54.163	23.5	5	4	4	0	6	0	0	3	4	4	2	0	3	0	2	1	5	2	2	0	3	2	0	3	3	9	18	0	5.09943	3.98918	3.55284	0	6.08747	0	0	4.72787	4.02509	3.46431	1.91754	0	3.41032	0	1.77578	0.900441
1599	RPA1	RPA1		68.137	41.2	4	4	2	0	3	2	0	0	3	5	7	2	1	0	1	3	4	1	1	1	8	2	3	4	19	0	8	0	4.07954	3.98918	1.77642	0	3.04374	2.25289	0	0	3.01882	4.33039	6.71137	1.98646	1.13677	0	0.887891	2.70132
2060	RPL14	RPL14		23.432	16.3	4	3	4	0	5	1	3	1	0	3	4	1	1	0	7	6	3	2	2	3	4	4	7	5	6	4	3	0	4.07954	2.99189	3.55284	0	5.07289	1.12645	2.92644	1.57596	0	2.59823	3.83507	0.993231	1.13677	0	6.21524	5.40265
2559	PLP2	PLP2		16.691	18.4	4	5	1	2	3	0	5	5	3	4	4	0	1	0	7	6	0	1	0	6	4	6	3	3	6	4	4	0	4.07954	4.98648	0.888211	2.15032	3.04374	0	4.8774	7.87979	3.01882	3.46431	3.83507	0	1.13677	0	6.21524	5.40265
2839	ARHGEF7	ARHGEF7		70.449	18.6	4	4	2	1	5	2	0	1	4	6	7	0	1	0	3	4	4	3	2	1	1	5	6	5	8	5	1	1	4.07954	3.98918	1.77642	1.07516	5.07289	2.25289	0	1.57596	4.02509	5.19647	6.71137	0	1.13677	0	2.66367	3.60176
3890	USP9X	USP9X		290.46	9.4	2	3	0	0	0	0	0	1	5	7	6	3	4	3	2	1	4	2	0	1	6	3	6	3	13	3	7	0	2.03977	2.99189	0	0	0	0	0	1.57596	5.03137	6.06255	5.75261	2.97969	4.54709	3.29323	1.77578	0.900441
4187	SH3GL1;SH3GL2	SH3GL1;SH3GL2		41.489	38.6	4	4	2	0	2	0	7	0	2	10	1	0	0	0	10	13	2	0	0	14	5	2	3	3	4	0	2	0	4.07954	3.98918	1.77642	0	2.02916	0	6.82836	0	2.01255	8.66078	0.958768	0	0	0	8.87891	11.7057
281	U2SURP	U2SURP		118.23	15.3	2	3	2	0	2	0	3	0	2	18	5	0	0	0	6	2	0	3	0	6	2	3	8	6	8	0	5	0	2.03977	2.99189	1.77642	0	2.02916	0	2.92644	0	2.01255	15.5894	4.79384	0	0	0	5.32734	1.80088
665	SVIL	SVIL		244.52	19.7	0	1	4	2	0	4	0	0	3	6	2	8	0	7	17	13	0	2	0	5	0	0	2	1	2	0	2	0	0	0.997295	3.55284	2.15032	0	4.50579	0	0	3.01882	5.19647	1.91754	7.94585	0	7.6842	15.0941	11.7057
955	C2	C2		83.267	24.1	3	3	0	3	10	0	1	6	2	1	5	0	10	0	0	0	4	1	2	0	1	2	0	9	2	5	6	10	3.05966	2.99189	0	3.22548	10.1458	0	0.975479	9.45575	2.01255	0.866078	4.79384	0	11.3677	0	0	0
1182	KRT3	KRT3		64.416	60.2	0	0	54	0	1	2	1	1	0	1	5	0	1	0	2	4	8	1	0	1	5	2	0	1	0	1	0	0	0	0	47.9634	0	1.01458	2.25289	0.975479	1.57596	0	0.866078	4.79384	0	1.13677	0	1.77578	3.60176
1684	LRPAP1	LRPAP1		41.465	32.2	1	2	0	0	3	6	5	1	0	2	0	1	0	0	8	8	0	0	3	15	2	5	4	12	0	0	5	0	1.01989	1.99459	0	0	3.04374	6.75868	4.8774	1.57596	0	1.73216	0	0.993231	0	0	7.10313	7.20353
1837	CAP2	CAP2		52.823	50.7	0	2	5	4	3	20	3	0	2	2	0	8	4	9	0	0	1	6	5	1	4	1	0	2	0	0	2	2	0	1.99459	4.44105	4.30065	3.04374	22.5289	2.92644	0	2.01255	1.73216	0	7.94585	4.54709	9.87969	0	0
1969	PSMD8	PSMD8		39.611	24.6	4	5	2	2	4	1	3	1	3	5	3	2	2	2	3	4	3	0	4	3	5	4	5	2	4	3	4	0	4.07954	4.98648	1.77642	2.15032	4.05832	1.12645	2.92644	1.57596	3.01882	4.33039	2.8763	1.98646	2.27354	2.19549	2.66367	3.60176
2464	RBM3	RBM3		17.17	35	5	5	4	0	0	0	7	0	4	8	4	0	0	0	8	6	2	1	0	9	2	2	2	5	8	0	2	0	5.09943	4.98648	3.55284	0	0	0	6.82836	0	4.02509	6.92863	3.83507	0	0	0	7.10313	5.40265
2720	SRSF9	SRSF9		25.542	38.9	2	2	0	0	1	0	4	0	0	8	3	0	0	0	10	8	0	0	0	15	5	3	7	6	9	0	3	0	2.03977	1.99459	0	0	1.01458	0	3.90192	0	0	6.92863	2.8763	0	0	0	8.87891	7.20353
3792	ATXN2L	ATXN2L		102.89	23.2	0	3	2	0	1	0	5	0	2	8	2	1	0	0	11	16	0	1	0	15	1	3	2	1	9	0	1	0	0	2.99189	1.77642	0	1.01458	0	4.8774	0	2.01255	6.92863	1.91754	0.993231	0	0	9.7668	14.4071
3958	AP2M1	AP2M1		49.389	26.1	2	1	4	0	0	0	0	0	1	7	5	0	4	1	10	8	0	0	0	0	3	3	6	5	11	3	8	0	2.03977	0.997295	3.55284	0	0	0	0	0	1.00627	6.06255	4.79384	0	4.54709	1.09774	8.87891	7.20353
3982	DAZAP1	DAZAP1		40.529	20.6	6	6	2	0	4	1	3	0	1	9	3	1	0	0	7	7	3	2	0	6	3	7	2	1	12	0	2	0	6.11932	5.98377	1.77642	0	4.05832	1.12645	2.92644	0	1.00627	7.7947	2.8763	0.993231	0	0	6.21524	6.30309
782	IGLV1-47;IGLV1-44	IGLV1-47;IGLV1-44		12.283	24.8	6	4	1	0	8	0	3	4	4	1	4	0	8	0	2	1	3	3	5	3	3	4	3	4	1	3	4	6	6.11932	3.98918	0.888211	0	8.11663	0	2.92644	6.30383	4.02509	0.866078	3.83507	0	9.09417	0	1.77578	0.900441
1335	HIST1H1C	H1-2		21.364	31	0	0	5	0	0	1	7	0	0	4	6	4	0	4	6	0	5	1	0	7	3	2	8	0	12	0	1	0	0	0	4.44105	0	0	1.12645	6.82836	0	0	3.46431	5.75261	3.97292	0	4.39097	5.32734	0
1388	RPL17	RPL17		17.094	39	1	2	1	0	2	0	3	2	1	8	8	0	1	0	6	5	2	0	0	7	4	7	6	8	5	1	4	0	1.01989	1.99459	0.888211	0	2.02916	0	2.92644	3.15192	1.00627	6.92863	7.67014	0	1.13677	0	5.32734	4.5022
2241	MTPN	MTPN		12.895	65.3	3	5	5	0	2	0	5	2	2	5	4	0	2	0	9	8	2	0	0	8	2	0	1	3	12	4	1	0	3.05966	4.98648	4.44105	0	2.02916	0	4.8774	3.15192	2.01255	4.33039	3.83507	0	2.27354	0	7.99102	7.20353
2333	ARF6	ARF6		20.082	41.1	3	8	6	0	9	0	0	1	3	3	10	0	0	0	7	7	1	0	0	1	2	2	8	5	10	1	2	0	3.05966	7.97836	5.32926	0	9.13121	0	0	1.57596	3.01882	2.59823	9.58768	0	0	0	6.21524	6.30309
2626	SSRP1	SSRP1		81.074	26.2	3	2	0	0	1	0	0	0	1	12	3	0	0	0	9	6	0	0	0	1	1	12	5	6	16	1	1	0	3.05966	1.99459	0	0	1.01458	0	0	0	1.00627	10.3929	2.8763	0	0	0	7.99102	5.40265
2642	NEXN	NEXN		80.657	21.9	1	1	4	0	2	14	0	2	1	1	0	14	1	14	1	0	3	4	3	0	2	1	3	8	0	0	3	2	1.01989	0.997295	3.55284	0	2.02916	15.7702	0	3.15192	1.00627	0.866078	0	13.9052	1.13677	15.3684	0.887891	0
2707	AIMP2	AIMP2		35.348	17.2	3	4	3	0	4	0	3	2	2	4	4	1	1	1	5	5	3	4	2	5	4	5	2	5	3	2	5	0	3.05966	3.98918	2.66463	0	4.05832	0	2.92644	3.15192	2.01255	3.46431	3.83507	0.993231	1.13677	1.09774	4.43945	4.5022
3597	NUP93	NUP93		93.487	28.6	3	5	1	0	2	0	0	0	1	18	5	0	0	0	6	8	1	0	0	2	4	5	5	1	9	3	3	0	3.05966	4.98648	0.888211	0	2.02916	0	0	0	1.00627	15.5894	4.79384	0	0	0	5.32734	7.20353
3802	SYNE2	SYNE2		796.43	8.9	2	1	1	2	0	0	0	0	3	20	7	0	0	1	12	8	0	0	0	1	0	1	8	0	6	0	8	0	2.03977	0.997295	0.888211	2.15032	0	0	0	0	3.01882	17.3216	6.71137	0	0	1.09774	10.6547	7.20353
3838	SEPT8	SEPTIN8		49.814	41.5	4	4	1	0	3	2	1	3	0	7	3	0	3	0	2	3	3	0	2	4	8	5	3	5	6	2	11	3	4.07954	3.98918	0.888211	0	3.04374	2.25289	0.975479	4.72787	0	6.06255	2.8763	0	3.41032	0	1.77578	2.70132
3875	ARHGEF1	ARHGEF1		98.767	32.3	1	2	4	0	0	0	0	0	2	14	3	1	1	0	6	3	1	0	0	2	2	6	2	1	31	1	2	0	1.01989	1.99459	3.55284	0	0	0	0	0	2.01255	12.1251	2.8763	0.993231	1.13677	0	5.32734	2.70132
245	PRMT5	PRMT5		72.683	24.6	2	1	3	1	1	0	0	1	1	10	6	1	0	2	3	10	1	1	2	0	6	3	12	4	5	2	6	0	2.03977	0.997295	2.66463	1.07516	1.01458	0	0	1.57596	1.00627	8.66078	5.75261	0.993231	0	2.19549	2.66367	9.00441
947	IGKV2-30;IGKV2D-30	IGKV2-30;IGKV2D-30		13.185	38.3	4	2	3	2	5	2	2	4	2	2	3	0	5	2	1	0	2	3	5	3	3	4	4	5	3	1	5	4	4.07954	1.99459	2.66463	2.15032	5.07289	2.25289	1.95096	6.30383	2.01255	1.73216	2.8763	0	5.68386	2.19549	0.887891	0
971	HEXA	HEXA		60.702	16.3	4	4	0	0	5	0	0	1	2	7	10	0	2	0	4	3	3	2	3	0	4	3	8	6	4	4	6	0	4.07954	3.98918	0	0	5.07289	0	0	1.57596	2.01255	6.06255	9.58768	0	2.27354	0	3.55156	2.70132
1068	ACAA1	ACAA1		44.292	34.2	12	11	1	0	7	1	1	0	8	4	1	0	0	0	3	3	0	0	0	6	1	3	8	3	4	5	4	0	12.2386	10.9702	0.888211	0	7.10205	1.12645	0.975479	0	8.05019	3.46431	0.958768	0	0	0	2.66367	2.70132
1222	CYBA	CYBA		21.012	38.5	2	0	1	8	1	0	2	3	0	5	3	1	3	2	3	4	7	2	2	3	3	1	2	4	4	5	15	2	2.03977	0	0.888211	8.60129	1.01458	0	1.95096	4.72787	0	4.33039	2.8763	0.993231	3.41032	2.19549	2.66367	3.60176
1390	RCC1	RCC1		44.969	48	1	0	0	0	2	1	2	0	0	12	2	0	0	0	10	10	0	0	0	5	4	2	5	6	17	0	4	0	1.01989	0	0	0	2.02916	1.12645	1.95096	0	0	10.3929	1.91754	0	0	0	8.87891	9.00441
1479	OSBP	OSBP		89.42	25.7	3	2	0	0	4	0	0	0	4	8	7	0	0	0	7	7	0	1	0	0	3	0	14	7	10	2	1	0	3.05966	1.99459	0	0	4.05832	0	0	0	4.02509	6.92863	6.71137	0	0	0	6.21524	6.30309
1646	OAS2	OAS2		78.786	25	0	0	0	0	0	0	0	2	0	26	2	0	0	0	4	2	0	1	0	1	7	15	4	8	7	0	2	0	0	0	0	0	0	0	0	3.15192	0	22.518	1.91754	0	0	0	3.55156	1.80088
3190	PITRM1	PITRM1		117.41	32.5	3	2	4	1	2	2	1	0	1	12	1	3	0	4	12	6	1	1	0	0	1	0	4	5	8	7	3	0	3.05966	1.99459	3.55284	1.07516	2.02916	2.25289	0.975479	0	1.00627	10.3929	0.958768	2.97969	0	4.39097	10.6547	5.40265
3351	TMEM205	TMEM205		21.198	16.9	3	2	0	4	4	0	0	2	2	0	7	4	2	2	1	0	0	2	1	0	4	5	7	6	5	7	6	0	3.05966	1.99459	0	4.30065	4.05832	0	0	3.15192	2.01255	0	6.71137	3.97292	2.27354	2.19549	0.887891	0
3825	CPT1B	CPT1B		87.8	16.2	0	0	7	7	0	2	2	0	0	0	0	15	2	14	0	0	0	6	1	0	0	0	0	0	0	0	0	0	0	0	6.21747	7.52613	0	2.25289	1.95096	0	0	0	0	14.8985	2.27354	15.3684	0	0
4985	CNPY2	CNPY2		20.652	58.2	1	0	0	0	8	0	3	0	0	1	11	0	0	0	2	3	1	2	0	11	1	2	16	11	6	3	1	0	1.01989	0	0	0	8.11663	0	2.92644	0	0	0.866078	10.5464	0	0	0	1.77578	2.70132
948	IGKV4-1	IGKV4-1		13.38	29.8	5	4	2	2	7	3	3	3	2	2	2	0	7	0	2	2	4	3	6	2	2	2	2	4	2	3	2	8	5.09943	3.98918	1.77642	2.15032	7.10205	3.37934	2.92644	4.72787	2.01255	1.73216	1.91754	0	7.9574	0	1.77578	1.80088
1730	RPL9	RPL9		21.863	39.6	2	2	2	0	3	1	2	0	2	8	5	0	0	0	7	3	0	1	0	7	4	6	6	5	8	1	4	0	2.03977	1.99459	1.77642	0	3.04374	1.12645	1.95096	0	2.01255	6.92863	4.79384	0	0	0	6.21524	2.70132
1940	YAP1;MAGI1;MAGI2	YAP1;MAGI1;MAGI2		54.461	51.2	0	0	0	0	0	0	3	0	0	48	4	0	0	0	1	1	0	0	0	13	2	0	7	6	0	0	2	0	0	0	0	0	0	0	2.92644	0	0	41.5718	3.83507	0	0	0	0.887891	0.900441
2330	SNRPD2	SNRPD2		13.527	65.3	1	1	2	0	1	3	5	3	1	6	2	1	0	0	4	2	2	1	1	17	4	4	1	4	10	2	3	0	1.01989	0.997295	1.77642	0	1.01458	3.37934	4.8774	4.72787	1.00627	5.19647	1.91754	0.993231	0	0	3.55156	1.80088
4624	ABHD10	ABHD10		33.932	37.3	2	1	2	2	12	2	0	0	1	2	4	0	0	2	2	1	1	3	0	2	2	1	10	10	12	5	3	0	2.03977	0.997295	1.77642	2.15032	12.1749	2.25289	0	0	1.00627	1.73216	3.83507	0	0	2.19549	1.77578	0.900441
4834	PFDN2	PFDN2		16.648	47.4	2	1	0	1	0	0	6	0	0	7	3	0	0	0	6	9	0	0	0	17	1	7	7	5	7	3	2	0	2.03977	0.997295	0	1.07516	0	0	5.85288	0	0	6.06255	2.8763	0	0	0	5.32734	8.10397
385	NDUFB3	NDUFB3		11.402	19.4	1	2	4	3	0	3	2	0	1	2	3	6	2	3	1	2	0	4	3	0	2	1	5	4	4	4	5	2	1.01989	1.99459	3.55284	3.22548	0	3.37934	1.95096	0	1.00627	1.73216	2.8763	5.95939	2.27354	3.29323	0.887891	1.80088
918	CFI	CFI		65.75	14.4	5	3	1	0	4	0	8	5	1	1	6	0	3	0	0	0	4	1	6	5	5	3	1	6	0	3	6	7	5.09943	2.99189	0.888211	0	4.05832	0	7.80383	7.87979	1.00627	0.866078	5.75261	0	3.41032	0	0	0
1085	TPM1	TPM1		28.385	78	3	2	2	2	3	2	2	2	2	2	4	2	1	2	4	2	4	3	2	5	2	3	3	5	6	5	3	2	3.05966	1.99459	1.77642	2.15032	3.04374	2.25289	1.95096	3.15192	2.01255	1.73216	3.83507	1.98646	1.13677	2.19549	3.55156	1.80088
1657	ATP5F1D	ATP5F1D		17.49	17.3	3	2	3	7	1	6	2	2	2	1	2	4	2	3	0	1	2	4	4	1	2	1	2	2	3	3	2	2	3.05966	1.99459	2.66463	7.52613	1.01458	6.75868	1.95096	3.15192	2.01255	0.866078	1.91754	3.97292	2.27354	3.29323	0	0.900441
2149	SLC16A1	SLC16A1		53.944	18	1	3	4	2	0	0	1	0	2	4	0	5	0	4	13	15	0	0	0	3	1	10	0	0	3	2	2	0	1.01989	2.99189	3.55284	2.15032	0	0	0.975479	0	2.01255	3.46431	0	4.96615	0	4.39097	11.5426	13.5066
2776	STIM1	STIM1		77.422	45.8	4	4	7	0	4	0	0	0	1	0	1	0	0	0	8	9	0	3	1	5	0	7	6	8	10	0	3	0	4.07954	3.98918	6.21747	0	4.05832	0	0	0	1.00627	0	0.958768	0	0	0	7.10313	8.10397
4032	GMPPA	GMPPA		46.291	28.1	2	4	2	1	7	0	0	0	1	2	11	0	0	0	5	4	2	2	0	2	4	2	14	6	4	5	2	0	2.03977	3.98918	1.77642	1.07516	7.10205	0	0	0	1.00627	1.73216	10.5464	0	0	0	4.43945	3.60176
4161	CHP1	CHP1		22.456	50.3	1	3	4	3	0	2	5	0	0	6	2	1	0	1	6	11	2	3	0	13	1	0	4	3	6	1	5	0	1.01989	2.99189	3.55284	3.22548	0	2.25289	4.8774	0	0	5.19647	1.91754	0.993231	0	1.09774	5.32734	9.90485
4676	STAB1	STAB1		275.48	17.2	3	4	0	0	0	0	0	0	1	0	1	0	2	0	0	0	5	1	0	0	0	1	0	8	4	11	45	1	3.05966	3.98918	0	0	0	0	0	0	1.00627	0	0.958768	0	2.27354	0	0	0
311	TCAP	TCAP		19.051	57.5	0	0	5	9	0	8	3	0	0	0	0	14	3	14	0	0	0	6	3	0	0	0	0	0	0	0	0	0	0	0	4.44105	9.67645	0	9.01157	2.92644	0	0	0	0	13.9052	3.41032	15.3684	0	0
920	ISG15	ISG15		17.887	41.2	0	0	0	5	2	1	5	3	0	13	2	0	0	0	4	4	1	6	0	4	10	8	1	3	1	6	3	0	0	0	0	5.37581	2.02916	1.12645	4.8774	4.72787	0	11.259	1.91754	0	0	0	3.55156	3.60176
952	PTMA	PTMA		12.074	34.5	4	4	1	0	2	2	7	4	4	4	5	1	0	0	3	5	2	3	2	9	6	2	2	3	6	0	2	0	4.07954	3.98918	0.888211	0	2.02916	2.25289	6.82836	6.30383	4.02509	3.46431	4.79384	0.993231	0	0	2.66367	4.5022
3176	HSP90AB2P	HSP90AB2P		44.348	26.5	4	4	7	0	4	1	3	0	4	4	0	4	3	1	6	4	0	0	2	2	4	3	4	3	9	2	1	0	4.07954	3.98918	6.21747	0	4.05832	1.12645	2.92644	0	4.02509	3.46431	0	3.97292	3.41032	1.09774	5.32734	3.60176
3416	EIF3M	EIF3M		42.502	35	4	4	5	1	3	0	0	0	1	4	6	0	0	1	9	9	0	1	0	0	5	2	4	2	9	4	5	0	4.07954	3.98918	4.44105	1.07516	3.04374	0	0	0	1.00627	3.46431	5.75261	0	0	1.09774	7.99102	8.10397
4431	DNAJC5	DNAJC5		22.149	33.3	1	1	1	4	4	2	3	1	1	3	4	0	1	0	1	5	2	3	2	11	2	4	8	3	4	5	4	1	1.01989	0.997295	0.888211	4.30065	4.05832	2.25289	2.92644	1.57596	1.00627	2.59823	3.83507	0	1.13677	0	0.887891	4.5022
4599	PHPT1	PHPT1		13.832	47.2	1	1	2	1	4	3	4	0	2	4	5	4	3	3	3	1	3	4	4	2	5	1	6	6	3	1	0	3	1.01989	0.997295	1.77642	1.07516	4.05832	3.37934	3.90192	0	2.01255	3.46431	4.79384	3.97292	3.41032	3.29323	2.66367	0.900441
4661	NDUFB11	NDUFB11		17.316	33.3	2	2	5	3	2	3	2	1	2	2	2	4	2	5	3	4	2	3	2	2	2	3	4	2	3	1	2	1	2.03977	1.99459	4.44105	3.22548	2.02916	3.37934	1.95096	1.57596	2.01255	1.73216	1.91754	3.97292	2.27354	5.48872	2.66367	3.60176
47	XIRP2	XIRP2		377.34	13.4	2	1	1	1	0	12	1	1	3	0	0	6	1	10	0	0	1	4	30	2	0	0	2	3	1	2	1	0	2.03977	0.997295	0.888211	1.07516	0	13.5174	0.975479	1.57596	3.01882	0	0	5.95939	1.13677	10.9774	0	0
198	PSMD14	PSMD14		34.577	16.1	4	5	2	1	5	0	2	2	3	7	1	0	1	0	2	6	2	0	2	4	3	8	3	4	7	1	3	0	4.07954	4.98648	1.77642	1.07516	5.07289	0	1.95096	3.15192	3.01882	6.06255	0.958768	0	1.13677	0	1.77578	5.40265
641	LYPD3	LYPD3		35.97	15.9	6	7	4	0	0	5	9	0	6	4	5	0	0	0	1	3	0	0	0	14	9	5	1	0	4	1	0	0	6.11932	6.98107	3.55284	0	0	5.63223	8.77931	0	6.03764	3.46431	4.79384	0	0	0	0.887891	2.70132
1030	SRPRA	SRPRA		69.81	25.2	1	0	1	0	6	0	0	0	0	5	7	0	0	0	7	5	0	0	0	2	1	4	12	16	8	0	3	0	1.01989	0	0.888211	0	6.08747	0	0	0	0	4.33039	6.71137	0	0	0	6.21524	4.5022
1040	LPA	LPA		501.31	36.7	7	6	0	2	1	0	6	4	7	2	1	0	8	0	2	0	3	0	2	7	5	3	1	1	0	4	5	5	7.1392	5.98377	0	2.15032	1.01458	0	5.85288	6.30383	7.04391	1.73216	0.958768	0	9.09417	0	1.77578	0
1220	LAMP2	LAMP2		44.955	4.1	2	2	2	2	3	0	3	5	4	4	5	2	2	1	4	2	0	1	1	6	5	4	5	3	2	4	3	2	2.03977	1.99459	1.77642	2.15032	3.04374	0	2.92644	7.87979	4.02509	3.46431	4.79384	1.98646	2.27354	1.09774	3.55156	1.80088
1638	LMOD1	LMOD1		63.783	28	4	3	2	0	1	1	0	3	4	0	3	2	2	2	0	0	18	5	1	0	0	0	3	18	0	0	8	0	4.07954	2.99189	1.77642	0	1.01458	1.12645	0	4.72787	4.02509	0	2.8763	1.98646	2.27354	2.19549	0	0
2150	IST1	IST1		36.622	22.7	5	2	4	0	2	1	3	4	3	8	7	0	1	0	2	2	2	1	1	5	2	5	3	3	6	2	4	1	5.09943	1.99459	3.55284	0	2.02916	1.12645	2.92644	6.30383	3.01882	6.92863	6.71137	0	1.13677	0	1.77578	1.80088
4200	MACROD1	MACROD1		35.505	27.4	0	0	9	3	0	13	5	0	1	0	1	9	1	10	1	0	0	5	5	0	0	0	3	1	0	0	0	0	0	0	7.9939	3.22548	0	14.6438	4.8774	0	1.00627	0	0.958768	8.93908	1.13677	10.9774	0.887891	0
4529	TM9SF3	TM9SF3		67.887	22.1	1	1	0	0	3	0	0	0	0	5	6	0	0	0	8	10	0	0	0	0	1	4	21	3	4	12	4	0	1.01989	0.997295	0	0	3.04374	0	0	0	0	4.33039	5.75261	0	0	0	7.10313	9.00441
4766	SAE1	SAE1		38.449	41.6	7	5	0	0	3	0	3	0	4	8	2	0	0	0	6	4	1	0	0	5	4	6	5	6	14	0	1	0	7.1392	4.98648	0	0	3.04374	0	2.92644	0	4.02509	6.92863	1.91754	0	0	0	5.32734	3.60176
251	APOL1	APOL1		42.158	22.4	2	3	2	2	3	0	2	1	3	4	3	2	10	0	3	3	4	0	1	3	0	6	3	5	3	1	3	3	2.03977	2.99189	1.77642	2.15032	3.04374	0	1.95096	1.57596	3.01882	3.46431	2.8763	1.98646	11.3677	0	2.66367	2.70132
442	GMDS	GMDS		39.053	47.1	0	1	0	0	14	0	0	0	0	1	7	0	0	0	0	0	1	6	0	0	0	0	36	9	0	4	1	0	0	0.997295	0	0	14.2041	0	0	0	0	0.866078	6.71137	0	0	0	0	0
658	IPO7	IPO7		119.52	9.8	3	3	3	0	0	0	2	1	3	7	3	4	0	2	7	8	1	2	1	2	4	5	5	1	5	3	1	0	3.05966	2.99189	2.66463	0	0	0	1.95096	1.57596	3.01882	6.06255	2.8763	3.97292	0	2.19549	6.21524	7.20353
1184	COX6A1	COX6A1		12.155	43.1	5	4	3	0	4	0	2	0	4	3	2	1	2	0	4	2	2	4	0	1	4	7	8	4	10	2	2	0	5.09943	3.98918	2.66463	0	4.05832	0	1.95096	0	4.02509	2.59823	1.91754	0.993231	2.27354	0	3.55156	1.80088
2884	ITPR3	ITPR3		304.1	15.7	1	0	1	0	0	0	0	0	1	14	5	0	0	0	19	17	0	1	0	0	0	3	1	3	4	2	2	0	1.01989	0	0.888211	0	0	0	0	0	1.00627	12.1251	4.79384	0	0	0	16.8699	15.3075
2980	RAB35	RAB35		23.025	25.4	1	1	0	0	4	0	0	0	1	9	6	0	2	0	4	3	5	1	1	4	3	4	7	6	7	4	6	0	1.01989	0.997295	0	0	4.05832	0	0	0	1.00627	7.7947	5.75261	0	2.27354	0	3.55156	2.70132
4777	EIF3K	EIF3K		24.484	30.3	4	7	3	0	2	0	1	0	3	4	4	2	0	0	4	8	0	1	0	3	7	6	3	4	7	4	2	0	4.07954	6.98107	2.66463	0	2.02916	0	0.975479	0	3.01882	3.46431	3.83507	1.98646	0	0	3.55156	7.20353
197	NDUFA4	NDUFA4		9.3697	55.6	2	1	3	4	2	4	4	4	3	2	4	3	3	5	0	1	4	5	5	0	2	1	3	2	2	0	4	4	2.03977	0.997295	2.66463	4.30065	2.02916	4.50579	3.90192	6.30383	3.01882	1.73216	3.83507	2.97969	3.41032	5.48872	0	0.900441
579	CPD	CPD		152.93	29.3	0	1	0	0	13	0	0	0	0	0	3	0	0	0	1	0	0	0	0	0	0	0	43	12	0	10	0	0	0	0.997295	0	0	13.1895	0	0	0	0	0	2.8763	0	0	0	0.887891	0
813	HLA-DQB1;HLA-DQB2	HLA-DQB1;HLA-DQB2		29.991	43.3	1	2	0	0	4	0	0	0	0	9	5	0	0	0	1	0	0	0	0	0	6	0	0	2	21	11	8	0	1.01989	1.99459	0	0	4.05832	0	0	0	0	7.7947	4.79384	0	0	0	0.887891	0
960	EIF4E	EIF4E		25.097	18	2	4	3	0	3	0	4	0	2	6	5	1	0	0	7	4	2	3	1	5	3	6	6	4	6	0	1	0	2.03977	3.98918	2.66463	0	3.04374	0	3.90192	0	2.01255	5.19647	4.79384	0.993231	0	0	6.21524	3.60176
2359	RPL30	RPL30		12.784	51.3	1	3	4	0	3	0	2	0	0	5	2	1	0	0	8	7	0	0	0	10	6	4	4	2	12	2	2	0	1.01989	2.99189	3.55284	0	3.04374	0	1.95096	0	0	4.33039	1.91754	0.993231	0	0	7.10313	6.30309
2592	RPL18	RPL18		18.091	48.4	1	3	4	0	2	0	3	1	2	4	4	2	2	2	2	2	1	2	2	6	8	3	5	4	5	1	5	0	1.01989	2.99189	3.55284	0	2.02916	0	2.92644	1.57596	2.01255	3.46431	3.83507	1.98646	2.27354	2.19549	1.77578	1.80088
3045	HSPB2	HSPB2		20.232	41.2	1	0	4	6	0	7	3	0	5	0	0	10	3	11	0	0	0	9	9	0	2	0	0	0	0	0	0	0	1.01989	0	3.55284	6.45097	0	7.88512	2.92644	0	5.03137	0	0	9.93231	3.41032	12.0752	0	0
4277	TPPP3	TPPP3		18.985	48.3	4	5	7	4	1	0	2	1	3	1	4	4	2	4	7	5	3	4	2	1	5	0	0	2	1	0	2	2	4.07954	4.98648	6.21747	4.30065	1.01458	0	1.95096	1.57596	3.01882	0.866078	3.83507	3.97292	2.27354	4.39097	6.21524	4.5022
4577	DIABLO	DIABLO		21.232	30.1	2	1	2	3	5	2	4	0	1	3	2	3	1	2	2	1	2	4	1	7	4	1	5	3	5	5	4	1	2.03977	0.997295	1.77642	3.22548	5.07289	2.25289	3.90192	0	1.00627	2.59823	1.91754	2.97969	1.13677	2.19549	1.77578	0.900441
1263	HCLS1	HCLS1		54.013	51.4	0	0	0	0	0	0	0	0	0	6	4	0	0	0	0	0	7	0	0	7	1	0	1	2	40	0	6	0	0	0	0	0	0	0	0	0	0	5.19647	3.83507	0	0	0	0	0
1980	PITPNB	PITPNB		31.54	57.6	5	4	2	0	2	0	1	2	1	6	4	0	0	0	5	6	2	2	1	3	2	1	6	4	10	7	0	1	5.09943	3.98918	1.77642	0	2.02916	0	0.975479	3.15192	1.00627	5.19647	3.83507	0	0	0	4.43945	5.40265
2332	TMSB4X	TMSB4X		5.0526	88.6	1	1	0	0	0	1	11	0	0	8	9	0	0	0	2	2	0	0	0	21	3	1	0	3	10	0	1	0	1.01989	0.997295	0	0	0	1.12645	10.7303	0	0	6.92863	8.62891	0	0	0	1.77578	1.80088
4363	SLIRP	SLIRP		12.122	79.4	1	2	4	0	1	3	2	0	1	9	3	3	0	1	7	8	2	0	0	5	2	5	4	5	2	1	1	0	1.01989	1.99459	3.55284	0	1.01458	3.37934	1.95096	0	1.00627	7.7947	2.8763	2.97969	0	1.09774	6.21524	7.20353
4518	SDF2L1	SDF2L1		23.598	59.7	1	2	0	0	9	0	2	0	0	3	2	0	0	0	5	2	0	2	0	6	2	5	8	11	8	2	3	0	1.01989	1.99459	0	0	9.13121	0	1.95096	0	0	2.59823	1.91754	0	0	0	4.43945	1.80088
320	EIF3H	EIF3H		39.93	31.5	4	5	2	0	1	0	2	2	1	6	5	0	0	0	3	8	2	3	0	1	2	3	7	5	8	3	3	0	4.07954	4.98648	1.77642	0	1.01458	0	1.95096	3.15192	1.00627	5.19647	4.79384	0	0	0	2.66367	7.20353
395	SYNGR2	SYNGR2		24.81	20.5	1	2	1	1	6	0	0	1	3	5	6	0	0	0	5	5	4	4	1	1	4	0	7	4	3	7	5	0	1.01989	1.99459	0.888211	1.07516	6.08747	0	0	1.57596	3.01882	4.33039	5.75261	0	0	0	4.43945	4.5022
535	SRSF10;SRSF12	SRSF10;SRSF12		20.117	36.4	2	3	1	0	1	0	1	0	3	8	6	0	0	0	6	8	0	1	0	4	3	3	5	5	13	0	3	0	2.03977	2.99189	0.888211	0	1.01458	0	0.975479	0	3.01882	6.92863	5.75261	0	0	0	5.32734	7.20353
722	ACTL6A;ACTL6B	ACTL6A;ACTL6B		43.236	31	5	2	2	0	2	1	0	0	1	10	4	0	0	0	12	8	0	1	0	2	3	6	2	6	8	0	1	0	5.09943	1.99459	1.77642	0	2.02916	1.12645	0	0	1.00627	8.66078	3.83507	0	0	0	10.6547	7.20353
1598	RPL10;RPL10L	RPL10;RPL10L		24.604	27.6	2	2	2	0	2	0	3	2	1	9	5	1	1	1	3	2	2	1	1	5	4	4	3	3	4	2	3	0	2.03977	1.99459	1.77642	0	2.02916	0	2.92644	3.15192	1.00627	7.7947	4.79384	0.993231	1.13677	1.09774	2.66367	1.80088
2001	CARS	CARS1		82.845	19.3	2	3	1	0	4	0	0	0	0	2	8	0	0	0	5	4	2	1	0	4	5	2	13	8	7	2	3	0	2.03977	2.99189	0.888211	0	4.05832	0	0	0	0	1.73216	7.67014	0	0	0	4.43945	3.60176
2196	ADK	ADK		34.084	48.5	8	5	3	0	5	0	0	0	4	7	3	0	0	0	4	6	2	0	0	0	5	3	4	3	13	2	0	1	8.15909	4.98648	2.66463	0	5.07289	0	0	0	4.02509	6.06255	2.8763	0	0	0	3.55156	5.40265
2343	RPL23A	RPL23A		17.695	34.6	3	3	0	0	4	2	3	1	3	5	5	0	0	0	3	3	4	1	0	10	5	4	4	6	4	3	3	0	3.05966	2.99189	0	0	4.05832	2.25289	2.92644	1.57596	3.01882	4.33039	4.79384	0	0	0	2.66367	2.70132
2493	SRSF2;SRSF8	SRSF2;SRSF8		24.153	23	3	4	1	1	3	0	1	0	3	5	7	0	0	0	2	3	1	2	0	7	5	4	8	5	10	1	0	0	3.05966	3.98918	0.888211	1.07516	3.04374	0	0.975479	0	3.01882	4.33039	6.71137	0	0	0	1.77578	2.70132
2631	NSUN2	NSUN2		82.392	30.6	2	2	1	0	1	0	2	0	3	12	1	1	1	0	12	11	0	0	0	8	1	1	4	3	8	1	1	0	2.03977	1.99459	0.888211	0	1.01458	0	1.95096	0	3.01882	10.3929	0.958768	0.993231	1.13677	0	10.6547	9.90485
3229	DDI2	DDI2		44.522	42.9	0	0	1	0	3	2	3	2	0	8	6	0	1	0	4	1	9	2	3	11	0	4	7	1	7	0	1	5	0	0	0.888211	0	3.04374	2.25289	2.92644	3.15192	0	6.92863	5.75261	0	1.13677	0	3.55156	0.900441
4140	CDC5L	CDC5L		92.25	26.9	3	5	0	0	2	2	2	2	0	3	1	1	1	0	8	2	1	0	0	15	1	4	5	5	10	2	2	0	3.05966	4.98648	0	0	2.02916	2.25289	1.95096	3.15192	0	2.59823	0.958768	0.993231	1.13677	0	7.10313	1.80088
4557	SPINK5	SPINK5		124.08	21.9	6	6	20	2	0	1	5	0	7	1	3	2	0	1	0	0	0	0	0	3	6	3	0	0	11	0	0	0	6.11932	5.98377	17.7642	2.15032	0	1.12645	4.8774	0	7.04391	0.866078	2.8763	1.98646	0	1.09774	0	0
4634	DDX19A;DDX19B	DDX19A;DDX19B		53.974	32.8	2	1	3	0	1	0	1	0	3	13	3	0	0	0	7	6	2	0	0	1	3	8	4	5	13	0	2	1	2.03977	0.997295	2.66463	0	1.01458	0	0.975479	0	3.01882	11.259	2.8763	0	0	0	6.21524	5.40265
5124	SPCS1	SPCS1		11.805	31.4	2	2	0	0	3	0	0	2	1	2	5	0	0	0	7	8	0	1	0	0	6	4	4	8	8	7	4	0	2.03977	1.99459	0	0	3.04374	0	0	3.15192	1.00627	1.73216	4.79384	0	0	0	6.21524	7.20353
203	VWA5A	VWA5A		86.488	22.6	4	7	0	0	2	0	0	0	1	0	7	0	2	0	6	8	0	0	1	0	4	0	9	9	10	4	5	0	4.07954	6.98107	0	0	2.02916	0	0	0	1.00627	0	6.71137	0	2.27354	0	5.32734	7.20353
240	ADAM10	ADAM10		84.141	20.5	1	2	1	0	4	0	1	0	1	11	5	0	0	0	2	2	1	5	0	0	0	3	4	15	6	5	9	0	1.01989	1.99459	0.888211	0	4.05832	0	0.975479	0	1.00627	9.52686	4.79384	0	0	0	1.77578	1.80088
266	UQCRQ	UQCRQ		9.9062	48.8	0	2	3	3	0	4	2	1	0	1	2	6	2	6	1	2	2	4	3	2	3	2	2	3	2	0	2	3	0	1.99459	2.66463	3.22548	0	4.50579	1.95096	1.57596	0	0.866078	1.91754	5.95939	2.27354	6.58646	0.887891	1.80088
692	PTBP3	PTBP3		56.501	21.9	1	3	4	0	1	0	2	0	1	7	4	0	0	0	10	8	1	0	0	6	1	4	2	3	11	0	2	0	1.01989	2.99189	3.55284	0	1.01458	0	1.95096	0	1.00627	6.06255	3.83507	0	0	0	8.87891	7.20353
714	TXNDC12	TXNDC12		19.206	36	1	1	1	0	3	2	5	2	2	5	4	0	0	0	3	2	2	2	1	11	2	5	7	4	4	4	1	0	1.01989	0.997295	0.888211	0	3.04374	2.25289	4.8774	3.15192	2.01255	4.33039	3.83507	0	0	0	2.66367	1.80088
1409	SRM	SRM		33.824	36.1	3	2	0	0	5	0	0	0	1	7	3	0	0	0	11	7	0	0	0	1	8	0	10	7	7	1	1	0	3.05966	1.99459	0	0	5.07289	0	0	0	1.00627	6.06255	2.8763	0	0	0	9.7668	6.30309
2502	HMGCS1	HMGCS1		57.293	33.5	21	16	1	0	0	0	0	0	14	8	1	0	0	0	0	1	0	0	0	7	1	6	1	0	3	0	0	0	21.4176	15.9567	0.888211	0	0	0	0	0	14.0878	6.92863	0.958768	0	0	0	0	0.900441
3664	SCCPDH	SCCPDH		47.151	14.9	1	2	3	3	1	0	1	1	2	1	4	7	3	7	3	3	0	4	2	0	2	0	3	3	3	2	3	0	1.01989	1.99459	2.66463	3.22548	1.01458	0	0.975479	1.57596	2.01255	0.866078	3.83507	6.95262	3.41032	7.6842	2.66367	2.70132
4264	VAMP8	VAMP8		11.438	55	2	2	2	1	3	0	6	2	2	5	7	0	2	0	4	3	2	0	0	7	4	3	3	5	4	4	5	0	2.03977	1.99459	1.77642	1.07516	3.04374	0	5.85288	3.15192	2.01255	4.33039	6.71137	0	2.27354	0	3.55156	2.70132
4443	GLIPR2	GLIPR2		17.218	51.9	3	3	1	2	3	2	2	2	2	2	6	2	2	2	2	4	3	2	2	1	3	3	1	3	6	6	3	2	3.05966	2.99189	0.888211	2.15032	3.04374	2.25289	1.95096	3.15192	2.01255	1.73216	5.75261	1.98646	2.27354	2.19549	1.77578	3.60176
4509	TMEM165	TMEM165		34.905	20.4	1	2	1	0	2	0	0	0	0	10	2	0	0	0	11	9	0	0	0	3	4	5	7	4	7	1	4	0	1.01989	1.99459	0.888211	0	2.02916	0	0	0	0	8.66078	1.91754	0	0	0	9.7668	8.10397
4510	EML4	EML4		108.91	28.2	0	1	0	0	0	0	0	0	1	6	5	0	0	0	8	4	0	0	0	0	2	1	10	10	16	3	8	0	0	0.997295	0	0	0	0	0	0	1.00627	5.19647	4.79384	0	0	0	7.10313	3.60176
4664	ADPRHL2	ADPRHL2		38.946	27	5	4	1	0	5	1	2	0	3	4	3	1	0	0	3	2	3	4	1	6	5	1	4	5	11	1	0	0	5.09943	3.98918	0.888211	0	5.07289	1.12645	1.95096	0	3.01882	3.46431	2.8763	0.993231	0	0	2.66367	1.80088
5013	NOP58	NOP58		59.578	37.1	1	1	2	0	1	0	0	0	0	7	5	0	0	0	12	10	2	1	0	0	2	1	5	4	13	0	5	0	1.01989	0.997295	1.77642	0	1.01458	0	0	0	0	6.06255	4.79384	0	0	0	10.6547	9.00441
660	PGM3	PGM3		59.851	24.7	2	1	1	0	9	0	0	0	0	6	5	0	0	0	5	5	1	3	0	3	2	4	13	6	3	4	1	0	2.03977	0.997295	0.888211	0	9.13121	0	0	0	0	5.19647	4.79384	0	0	0	4.43945	4.5022
709	BPNT1	BPNT1		29.188	52.9	1	1	3	1	2	0	0	0	2	6	6	0	0	0	2	4	1	1	0	3	3	2	13	7	12	3	4	0	1.01989	0.997295	2.66463	1.07516	2.02916	0	0	0	2.01255	5.19647	5.75261	0	0	0	1.77578	3.60176
1223	MYH6	MYH6		223.73	62.7	1	2	4	2	0	27	4	0	2	0	0	8	2	4	0	0	0	2	3	0	0	1	0	0	0	0	0	0	1.01989	1.99459	3.55284	2.15032	0	30.4141	3.90192	0	2.01255	0	0	7.94585	2.27354	4.39097	0	0
1355	BPI	BPI		53.899	28.1	0	0	0	22	0	0	1	6	0	2	6	2	5	0	0	0	4	5	0	4	0	3	0	0	0	10	3	2	0	0	0	23.6536	0	0	0.975479	9.45575	0	1.73216	5.75261	1.98646	5.68386	0	0	0
1493	SPRR2E;SPRR2G	SPRR2E;SPRR2G		7.8553	79.2	1	2	29	0	0	1	10	0	1	0	3	0	0	0	1	8	4	0	0	10	5	1	0	0	1	1	0	0	1.01989	1.99459	25.7581	0	0	1.12645	9.75479	0	1.00627	0	2.8763	0	0	0	0.887891	7.20353
1751	MPI	MPI		46.655	25.3	1	1	5	5	3	1	6	0	2	0	0	3	3	2	1	1	0	6	5	3	3	0	7	3	9	2	0	0	1.01989	0.997295	4.44105	5.37581	3.04374	1.12645	5.85288	0	2.01255	0	0	2.97969	3.41032	2.19549	0.887891	0.900441
2057	LRBA	LRBA		317.7	11.4	3	6	3	0	1	0	0	0	3	1	8	1	2	0	4	5	0	0	0	0	1	3	18	4	10	0	0	0	3.05966	5.98377	2.66463	0	1.01458	0	0	0	3.01882	0.866078	7.67014	0.993231	2.27354	0	3.55156	4.5022
2154	CRISP3;CRISP2	CRISP3;CRISP2		27.63	38.4	0	0	0	2	8	0	0	5	0	0	20	0	2	0	0	0	1	4	0	0	0	0	14	12	0	9	0	2	0	0	0	2.15032	8.11663	0	0	7.87979	0	0	19.1754	0	2.27354	0	0	0
2235	CORO7;PAM16	CORO7;PAM16		114.16	19.8	2	1	1	0	3	0	0	0	2	4	6	0	1	0	7	2	4	0	0	2	4	0	2	7	16	1	8	1	2.03977	0.997295	0.888211	0	3.04374	0	0	0	2.01255	3.46431	5.75261	0	1.13677	0	6.21524	1.80088
2309	RPS7	RPS7		22.127	30.9	2	4	2	0	2	4	10	2	0	3	3	0	0	0	3	2	0	2	2	17	4	1	3	5	2	0	3	0	2.03977	3.98918	1.77642	0	2.02916	4.50579	9.75479	3.15192	0	2.59823	2.8763	0	0	0	2.66367	1.80088
2490	TIAL1	TIAL1		41.59	32	2	1	2	1	5	1	2	2	1	10	4	0	1	0	3	2	3	1	1	5	5	3	5	6	8	0	1	0	2.03977	0.997295	1.77642	1.07516	5.07289	1.12645	1.95096	3.15192	1.00627	8.66078	3.83507	0	1.13677	0	2.66367	1.80088
2620	MFGE8	MFGE8		43.104	36.4	11	14	2	0	4	0	4	0	9	0	1	1	0	0	1	2	7	0	1	0	0	3	1	2	1	4	3	7	11.2187	13.9621	1.77642	0	4.05832	0	3.90192	0	9.05646	0	0.958768	0.993231	0	0	0.887891	1.80088
2917	PTGR1	PTGR1		32.895	32.6	8	5	15	0	0	0	1	0	4	4	1	0	2	0	3	3	0	0	0	0	4	0	14	1	4	4	0	0	8.15909	4.98648	13.3232	0	0	0	0.975479	0	4.02509	3.46431	0.958768	0	2.27354	0	2.66367	2.70132
3063	SYPL1	SYPL1		26.411	21.2	3	4	2	1	4	1	2	3	1	3	8	1	1	0	2	1	2	6	1	2	3	1	6	5	3	4	3	0	3.05966	3.98918	1.77642	1.07516	4.05832	1.12645	1.95096	4.72787	1.00627	2.59823	7.67014	0.993231	1.13677	0	1.77578	0.900441
3136	TIMM50	TIMM50		39.646	33.4	1	2	3	2	2	0	1	0	1	8	1	3	1	3	3	1	1	2	1	3	6	5	4	5	4	3	3	0	1.01989	1.99459	2.66463	2.15032	2.02916	0	0.975479	0	1.00627	6.92863	0.958768	2.97969	1.13677	3.29323	2.66367	0.900441
3251	SYPL2	SYPL2		30.156	19.1	0	0	4	14	0	4	4	0	2	0	0	10	3	10	0	0	0	5	2	2	2	0	0	0	0	2	0	2	0	0	3.55284	15.0523	0	4.50579	3.90192	0	2.01255	0	0	9.93231	3.41032	10.9774	0	0
461	TOM1	TOM1		48.672	21	5	5	3	0	2	5	4	0	4	3	4	1	1	0	5	4	1	0	3	7	2	4	2	4	4	0	0	3	5.09943	4.98648	2.66463	0	2.02916	5.63223	3.90192	0	4.02509	2.59823	3.83507	0.993231	1.13677	0	4.43945	3.60176
649	FKBP9;FKBP9P1	FKBP9;FKBP9P1		63.083	24	1	4	1	0	4	1	4	0	1	8	0	0	0	0	14	8	0	0	1	9	4	9	0	2	0	2	1	0	1.01989	3.98918	0.888211	0	4.05832	1.12645	3.90192	0	1.00627	6.92863	0	0	0	0	12.4305	7.20353
687	RAB3D	RAB3D		24.267	44.3	2	2	0	0	10	0	0	0	1	2	10	0	0	0	4	5	2	1	0	0	1	5	13	13	2	0	2	0	2.03977	1.99459	0	0	10.1458	0	0	0	1.00627	1.73216	9.58768	0	0	0	3.55156	4.5022
691	HSPA4L	HSPA4L		94.511	30.4	5	3	2	0	0	0	1	0	4	15	0	0	0	0	1	1	0	0	0	13	9	17	6	1	0	0	0	0	5.09943	2.99189	1.77642	0	0	0	0.975479	0	4.02509	12.9912	0	0	0	0	0.887891	0.900441
1053	ITGA5	ITGA5		114.54	11.8	6	4	2	0	1	0	0	0	4	9	0	0	0	0	8	8	0	0	1	8	1	5	0	6	0	5	8	1	6.11932	3.98918	1.77642	0	1.01458	0	0	0	4.02509	7.7947	0	0	0	0	7.10313	7.20353
1183	NEFH	NEFH		105.64	21	0	0	0	8	0	5	0	22	0	0	0	0	0	0	0	0	0	14	4	0	0	0	8	0	0	1	1	11	0	0	0	8.60129	0	5.63223	0	34.6711	0	0	0	0	0	0	0	0
2280	RAP2B;RAP2A	RAP2B;RAP2A		20.504	41.5	2	1	0	1	4	1	0	1	1	5	6	0	1	0	6	8	5	1	2	2	3	3	0	5	4	0	7	6	2.03977	0.997295	0	1.07516	4.05832	1.12645	0	1.57596	1.00627	4.33039	5.75261	0	1.13677	0	5.32734	7.20353
3039	STXBP2	STXBP2		66.137	25.8	1	1	0	1	4	0	1	0	0	7	4	0	0	0	9	8	1	0	0	2	3	3	5	3	10	3	4	0	1.01989	0.997295	0	1.07516	4.05832	0	0.975479	0	0	6.06255	3.83507	0	0	0	7.99102	7.20353
3545	SLC44A2	SLC44A2		80.123	12.5	4	5	1	5	4	5	1	1	2	1	8	3	2	0	1	0	2	7	2	0	0	1	3	4	1	10	2	0	4.07954	4.98648	0.888211	5.37581	4.05832	5.63223	0.975479	1.57596	2.01255	0.866078	7.67014	2.97969	2.27354	0	0.887891	0
4135	TBCB	TBCB		27.325	25	2	4	4	3	2	0	6	0	1	3	3	2	1	1	1	2	4	4	3	6	5	0	1	2	5	0	5	0	2.03977	3.98918	3.55284	3.22548	2.02916	0	5.85288	0	1.00627	2.59823	2.8763	1.98646	1.13677	1.09774	0.887891	1.80088
4980	FARSA	FARSA		54.157	28.9	1	2	5	1	1	5	0	0	1	4	2	0	0	0	6	8	0	0	0	2	4	2	8	4	13	0	3	0	1.01989	1.99459	4.44105	1.07516	1.01458	5.63223	0	0	1.00627	3.46431	1.91754	0	0	0	5.32734	7.20353
4	IGLV3-10	IGLV3-10		12.441	35.7	7	5	2	0	7	1	2	1	4	2	2	1	3	2	1	1	3	2	5	2	2	3	2	6	0	0	3	4	7.1392	4.98648	1.77642	0	7.10205	1.12645	1.95096	1.57596	4.02509	1.73216	1.91754	0.993231	3.41032	2.19549	0.887891	0.900441
10	IGKV3D-11;IGKV3-11	IGKV3D-11;IGKV3-11		12.625	26.1	2	2	2	4	4	1	2	2	3	2	2	2	4	2	3	2	3	4	4	2	2	3	2	2	3	3	2	3	2.03977	1.99459	1.77642	4.30065	4.05832	1.12645	1.95096	3.15192	3.01882	1.73216	1.91754	1.98646	4.54709	2.19549	2.66367	1.80088
126	KRT71	KRT71		57.249	29.6	17	15	1	3	0	3	2	4	11	0	6	0	0	0	0	0	0	0	2	5	3	5	0	0	0	0	0	0	17.3381	14.9594	0.888211	3.22548	0	3.37934	1.95096	6.30383	11.069	0	5.75261	0	0	0	0	0
260	GIPC1	GIPC1		36.049	39.9	2	4	6	0	3	2	7	0	2	4	0	0	0	0	6	5	1	0	0	15	4	3	5	2	3	0	0	0	2.03977	3.98918	5.32926	0	3.04374	2.25289	6.82836	0	2.01255	3.46431	0	0	0	0	5.32734	4.5022
466	EIF5B	EIF5B		138.83	19.9	1	3	0	0	4	0	5	0	2	7	3	0	0	0	6	5	0	0	0	15	4	4	8	3	3	0	0	0	1.01989	2.99189	0	0	4.05832	0	4.8774	0	2.01255	6.06255	2.8763	0	0	0	5.32734	4.5022
897	CYBB	CYBB		65.335	18.1	1	1	1	5	1	0	1	6	1	4	3	1	1	0	2	3	3	1	0	2	4	3	1	2	9	5	10	1	1.01989	0.997295	0.888211	5.37581	1.01458	0	0.975479	9.45575	1.00627	3.46431	2.8763	0.993231	1.13677	0	1.77578	2.70132
1362	NDUFB7	NDUFB7		16.402	43.8	1	1	4	1	1	7	3	1	1	1	2	4	1	5	0	1	2	1	2	3	1	0	2	6	1	1	3	1	1.01989	0.997295	3.55284	1.07516	1.01458	7.88512	2.92644	1.57596	1.00627	0.866078	1.91754	3.97292	1.13677	5.48872	0	0.900441
1415	NFKB1	NFKB1		105.35	23.5	3	4	0	0	6	0	0	0	2	12	2	0	0	0	5	8	2	0	0	2	0	1	2	5	18	0	2	0	3.05966	3.98918	0	0	6.08747	0	0	0	2.01255	10.3929	1.91754	0	0	0	4.43945	7.20353
2298	NPC2	NPC2		16.57	36.4	1	2	0	2	3	0	3	0	0	5	3	1	0	0	2	3	3	3	1	6	5	0	2	7	2	10	4	3	1.01989	1.99459	0	2.15032	3.04374	0	2.92644	0	0	4.33039	2.8763	0.993231	0	0	1.77578	2.70132
2766	PIN1	PIN1		18.243	43.6	1	1	3	0	1	2	2	0	0	6	3	1	2	1	8	6	2	0	2	6	4	2	3	3	8	0	3	0	1.01989	0.997295	2.66463	0	1.01458	2.25289	1.95096	0	0	5.19647	2.8763	0.993231	2.27354	1.09774	7.10313	5.40265
3221	UBR4	UBR4		575.95	7	2	4	1	0	0	0	0	0	1	17	3	0	0	0	4	9	2	0	0	0	2	1	6	4	6	1	7	0	2.03977	3.98918	0.888211	0	0	0	0	0	1.00627	14.7233	2.8763	0	0	0	3.55156	8.10397
3323	FAHD1	FAHD1		27.128	31.5	5	4	3	3	3	3	3	0	1	3	1	2	0	0	8	6	0	3	0	4	4	6	2	1	3	3	2	0	5.09943	3.98918	2.66463	3.22548	3.04374	3.37934	2.92644	0	1.00627	2.59823	0.958768	1.98646	0	0	7.10313	5.40265
3368	APOOL	APOOL		29.159	42.2	0	1	5	5	0	4	4	0	0	0	2	6	0	9	2	2	1	2	0	0	0	0	3	2	3	1	0	0	0	0.997295	4.44105	5.37581	0	4.50579	3.90192	0	0	0	1.91754	5.95939	0	9.87969	1.77578	1.80088
3403	IKBIP	IKBIP		43.083	30.8	0	0	0	0	5	0	2	0	0	10	0	0	0	0	8	5	0	0	0	12	0	7	2	5	0	8	7	0	0	0	0	0	5.07289	0	1.95096	0	0	8.66078	0	0	0	0	7.10313	4.5022
3481	MTDH	MTDH		63.836	25.3	0	0	0	0	0	2	6	0	0	6	2	1	0	0	4	5	0	0	0	13	2	6	5	3	9	1	4	0	0	0	0	0	0	2.25289	5.85288	0	0	5.19647	1.91754	0.993231	0	0	3.55156	4.5022
3666	LEMD2	LEMD2		56.974	32.4	1	2	2	0	0	0	1	0	3	5	3	0	1	0	10	13	0	0	0	2	1	2	1	7	9	0	5	0	1.01989	1.99459	1.77642	0	0	0	0.975479	0	3.01882	4.33039	2.8763	0	1.13677	0	8.87891	11.7057
3821	SLC39A7	SLC39A7		50.117	3	2	1	2	0	4	0	4	2	1	4	4	1	1	2	2	2	3	3	3	4	4	2	7	6	2	1	5	2	2.03977	0.997295	1.77642	0	4.05832	0	3.90192	3.15192	1.00627	3.46431	3.83507	0.993231	1.13677	2.19549	1.77578	1.80088
4024	DDRGK1	DDRGK1		35.475	27.2	1	0	3	0	2	3	3	1	1	3	5	1	0	0	4	3	2	1	0	7	1	2	7	8	11	1	4	0	1.01989	0	2.66463	0	2.02916	3.37934	2.92644	1.57596	1.00627	2.59823	4.79384	0.993231	0	0	3.55156	2.70132
4542	VTA1	VTA1		33.879	29.3	2	3	2	1	1	0	0	2	1	8	2	1	2	1	6	6	2	2	1	1	0	5	5	3	5	1	4	1	2.03977	2.99189	1.77642	1.07516	1.01458	0	0	3.15192	1.00627	6.92863	1.91754	0.993231	2.27354	1.09774	5.32734	5.40265
4705	MAT2B	MAT2B		37.551	57.8	1	3	1	0	3	0	0	0	3	5	2	0	0	0	3	3	3	0	1	2	6	4	7	9	11	4	2	0	1.01989	2.99189	0.888211	0	3.04374	0	0	0	3.01882	4.33039	1.91754	0	0	0	2.66367	2.70132
213	KPNA4	KPNA4		57.886	15.5	2	1	2	0	2	1	4	0	1	7	4	2	1	4	3	5	3	3	2	5	4	3	3	3	3	2	3	0	2.03977	0.997295	1.77642	0	2.02916	1.12645	3.90192	0	1.00627	6.06255	3.83507	1.98646	1.13677	4.39097	2.66367	4.5022
1025	SERPINA6	SERPINA6		45.14	12.8	4	6	0	2	7	0	4	4	2	1	4	0	7	0	0	0	5	4	3	2	0	3	0	5	2	3	1	4	4.07954	5.98377	0	2.15032	7.10205	0	3.90192	6.30383	2.01255	0.866078	3.83507	0	7.9574	0	0	0
1518	HRC	HRC		80.243	28.3	0	0	5	5	0	21	2	0	2	0	0	5	2	6	0	0	0	7	3	0	2	0	0	0	0	0	0	1	0	0	4.44105	5.37581	0	23.6554	1.95096	0	2.01255	0	0	4.96615	2.27354	6.58646	0	0
1538	GPT	GPT		54.636	27	9	7	3	7	3	3	0	0	5	0	1	8	3	3	0	0	0	2	3	0	0	0	11	1	0	0	0	0	9.17898	6.98107	2.66463	7.52613	3.04374	3.37934	0	0	5.03137	0	0.958768	7.94585	3.41032	3.29323	0	0
2071	RAB27A	RAB27A		24.868	36.2	1	2	0	1	12	0	0	5	0	6	4	0	0	0	0	1	2	1	0	2	4	3	10	6	6	0	4	0	1.01989	1.99459	0	1.07516	12.1749	0	0	7.87979	0	5.19647	3.83507	0	0	0	0	0.900441
2353	RPS25	RPS25		13.742	31.2	2	2	2	0	4	0	4	1	1	5	3	1	0	0	6	3	1	1	0	9	4	4	4	3	4	4	3	0	2.03977	1.99459	1.77642	0	4.05832	0	3.90192	1.57596	1.00627	4.33039	2.8763	0.993231	0	0	5.32734	2.70132
2934	SART3	SART3		105.58	30.5	2	4	1	0	0	0	0	0	1	7	1	0	0	0	8	3	1	0	0	0	1	0	6	5	25	1	2	0	2.03977	3.98918	0.888211	0	0	0	0	0	1.00627	6.06255	0.958768	0	0	0	7.10313	2.70132
4594	HEBP1	HEBP1		21.097	37.6	5	2	1	1	8	0	1	1	2	1	5	0	0	0	6	5	4	3	2	2	3	1	9	2	3	3	0	2	5.09943	1.99459	0.888211	1.07516	8.11663	0	0.975479	1.57596	2.01255	0.866078	4.79384	0	0	0	5.32734	4.5022
4755	ANKFY1	ANKFY1		128.4	12.1	5	7	2	1	4	0	0	1	2	3	5	0	0	0	6	2	3	3	0	0	3	2	4	3	6	1	7	0	5.09943	6.98107	1.77642	1.07516	4.05832	0	0	1.57596	2.01255	2.59823	4.79384	0	0	0	5.32734	1.80088
4809	SUSD2	SUSD2		90.207	19.7	5	7	1	1	3	0	0	7	5	0	2	0	2	0	1	0	4	5	3	0	4	0	2	7	1	6	4	5	5.09943	6.98107	0.888211	1.07516	3.04374	0	0	11.0317	5.03137	0	1.91754	0	2.27354	0	0.887891	0
545	LYPLA1	LYPLA1		22.875	23.4	0	2	1	0	6	1	3	0	2	8	5	0	0	0	2	6	1	3	0	8	2	4	6	5	5	1	2	0	0	1.99459	0.888211	0	6.08747	1.12645	2.92644	0	2.01255	6.92863	4.79384	0	0	0	1.77578	5.40265
783	IGLV1-51	IGLV1-51		12.249	42.7	4	2	1	2	4	2	2	6	1	0	2	0	6	0	2	1	3	2	2	4	3	2	0	5	2	4	4	4	4.07954	1.99459	0.888211	2.15032	4.05832	2.25289	1.95096	9.45575	1.00627	0	1.91754	0	6.82063	0	1.77578	0.900441
1671	HLA-A	HLA-A		41.054	66.6	0	0	0	0	8	0	3	3	0	0	0	2	0	2	0	0	0	0	4	1	18	8	6	0	0	7	0	6	0	0	0	0	8.11663	0	2.92644	4.72787	0	0	0	1.98646	0	2.19549	0	0
1726	GBP2	GBP2		67.208	24	4	4	0	0	0	0	1	0	3	9	4	1	0	0	0	1	0	0	0	7	7	4	0	5	11	0	3	0	4.07954	3.98918	0	0	0	0	0.975479	0	3.01882	7.7947	3.83507	0.993231	0	0	0	0.900441
1832	ANP32A;ANP32D;ANP32C	ANP32A;ANP32D;ANP32C		28.585	25.3	6	3	2	1	2	0	0	0	1	3	4	0	0	0	4	0	1	0	1	8	5	1	6	5	15	4	1	0	6.11932	2.99189	1.77642	1.07516	2.02916	0	0	0	1.00627	2.59823	3.83507	0	0	0	3.55156	0
2331	SNRPD3	SNRPD3		13.291	55.8	1	2	2	0	1	3	5	1	1	6	4	0	0	0	5	3	1	1	0	7	4	2	3	4	6	5	3	1	1.01989	1.99459	1.77642	0	1.01458	3.37934	4.8774	1.57596	1.00627	5.19647	3.83507	0	0	0	4.43945	2.70132
2729	PABPC4	PABPC4		69.578	36.6	1	0	2	0	0	0	2	0	0	5	2	3	0	0	8	6	0	0	0	10	1	11	3	7	7	0	0	0	1.01989	0	1.77642	0	0	0	1.95096	0	0	4.33039	1.91754	2.97969	0	0	7.10313	5.40265
2873	RBM39;RBM23	RBM39;RBM23		57.089	21.9	1	0	0	0	1	1	2	0	3	6	4	0	0	0	7	6	2	1	0	8	3	4	3	4	11	1	2	0	1.01989	0	0	0	1.01458	1.12645	1.95096	0	3.01882	5.19647	3.83507	0	0	0	6.21524	5.40265
3159	HSD17B12	HSD17B12		34.324	29.8	1	0	3	4	0	0	0	1	1	3	3	3	1	1	4	6	1	0	0	0	0	2	4	2	5	8	5	0	1.01989	0	2.66463	4.30065	0	0	0	1.57596	1.00627	2.59823	2.8763	2.97969	1.13677	1.09774	3.55156	5.40265
[truncated: 3,271 more rows]
[truncated: 15 more columns]
