# Supplementary material for: Secreted protein markers in oral squamous cell carcinoma (OSCC)
Source: Clin Proteomics. 2022 Feb 8;19:4. doi: 10.1186/s12014-022-09341-5 (PMC8903575; doi:10.1186/s12014-022-09341-5)
Supplement: Supplementary file 3 — Additional file 3: Table S2. List of differentially up and down regulated Proteins (P<0.01, 2-fold up/down) in tumors compared to NAT of OSCC patients. [file 12014_2022_9341_MOESM3_ESM.xlsx]

## Sheet: OSCC tissue Up regulated 0.01
	Additional file 3: Table S2
MaxQuant.pgID	Gene.names	HGNCplus.gene.names	Kinase.names	Mol.weight.kDa	Percentage.sequence.coverage	Normalised count (A) Normal_Head.Neck_[pair.S1]	Normalised count (C) Normal_Head.Neck_[pair.M1]	Normalised count (E) Normal_Tongue_[pair.E]	Normalised count (G) Normal_Buccal.Mucosa_[pair.S2]	Normalised count (I) Normal_Tongue_[pair.M2]	Normalised count (K) Normal_Molar.Area_[pair.N]	Normalised count (M) Normal_Tongue_[pair.B]	Normalised count (O) Normal_Buccal.Mucosa_[pair.A]	Normalised count (Q) Normal_Hard.Palate_[pair.M3]	Normalised count (S) Normal_Soft.Palate._[pair.GUL]	Normalised count (U) Normal_Left.Retroalveolar.Area_[pair.AN]	Normalised count (W) Normal_Buccal.Mucosa_[pair.J]	Normalised count (Y) Normal_Tongue_[pair.G]	Normalised count (AA) Normal_Upper.Lip_[pair.NO]	Normalised count (B) Tumor_Stage.IVA_Head.Neck_[pair.S1]	Normalised count (D) Tumor_Stage.III_Head.Neck_[pair.M1]	Normalised count (F) Tumor_Stage.II_Tongue_[pair.E]	Normalised count (H) Tumor_Stage.III_Buccal.Mucosa_[pair.S2]	Normalised count (J) Tumor_Stage.IVA_Tongue_[pair.M2]	Normalised count (L) Tumor_Stage.IVA_Molar.Area._[pair.N]	Normalised count (N) Tumor_Stage.IVA_Tongue_[pair.B]	Normalised count (P) Tumor_Stage.IVA_Buccal.Mucosa.Area_[pair.A]	Normalised count (R) Tumor_Stage.III_Hard.Palate._[pair.M3]	Normalised count (T) Tumor_Stage.III_Soft.Palate_[pair.GUL]	Normalised count (V) Tumor_Stage.IVA_Left.Retroalveolar.Area_[pair.AT]	Normalised count (X) Tumor_Stage.IVA_Buccal.Mucosa_[pair.J]	Normalised count (Z) Tumor_Stage.III_Tongue_[pair.G]	Normalised count (AB) Tumor_Stage.IVA_Upper.Lip_[pair.NO]	Fold change	p-value	corrected p-value (BH)	normal count	tumor count	50% filter	average normal	average tumor	overall averages
4812	SWAP70	SWAP70		68.997	42.7	0	0	0	0	1.01458	0	0	0	0	1.73216	0	0	0	0	7.99102	5.40265	1.11251	0	0	4.50617	0	3.89548	4.38805	4.45645	23.9036	0	0	0	6.3168	9.18139e-06	0.00188145	12	6	1	0.196195	3.97542	2.08581
4837	EVL	EVL		44.619	48.3	0	0	0	0	0	0	0	0	0	2.59823	3.83507	0	0	0	0.887891	0	4.45006	0.977299	0	1.80247	2.90206	0	0.877611	1.78258	25.4972	1.05434	4.71267	0	5.36847	0.000419162	0.0217218	12	4	1	0.459522	3.21029	1.83491
70	MYO1G	MYO1G		116.44	31.2	0	0	0	0	0	0	0	0	0	3.46431	4.79384	0	0	0	0.887891	0	5.56257	0.977299	0	0	3.86941	0.97387	0.877611	0.891289	25.4972	5.27169	8.48281	0	4.28432	0.000253288	0.0158243	12	4	1	0.589868	3.80654	2.19821
2580	GFPT1	GFPT1		76.758	55.4	0	0.997295	0	0	58.8456	0	0	0	1.00627	13.8573	36.4332	0	1.13677	1.09774	3.55156	9.00441	0	24.4325	0	0.901235	6.77147	6.81709	93.9044	36.5428	14.3421	32.6845	5.65521	0	4	1.11918e-05	0.00220521	7	3	0	8.09815	16.7577	12.4279
1046	PTPRC	PTPRC		131.13	47.6	0	0	0	4.30065	4.05832	0	0.975479	12.6077	0	15.5894	24.928	0	1.13677	0	1.77578	1.80088	30.0379	3.9092	0	1.80247	20.3144	0.97387	5.26566	8.0216	75.6947	18.9781	49.0118	1.35309	4	1.36938e-05	0.00226301	7	1	0	4.54259	15.6385	10.0906
3767	MZB1	MZB1		20.694	70.9	1.01989	0	0	0	16.2333	0	4.8774	1.57596	0	0.866078	14.3815	0.993231	0	0	8.87891	12.6062	1.11251	9.77299	0	9.01235	17.4123	11.6864	10.5313	15.1519	9.56143	5.27169	13.1955	0	4	6.82431e-07	0.00026893	7	2	0	2.85338	8.87097	5.86217
2910	GOLGB1	GOLGB1		367.42	23.7	0	1.99459	0.888211	0	6.08747	0	0	1.57596	0	11.259	8.62891	0	0	0	16.8699	15.3075	0	0.977299	0	6.30864	4.83676	4.86935	34.2268	14.2606	7.17107	6.32603	5.65521	0	4	8.79253e-06	0.00187684	8	3	1	2.17387	8.34352	5.25869
1603	CAD	CAD		242.98	21.5	1.01989	0.997295	0	0	1.01458	0	0	0	1.00627	19.0537	1.91754	0	0	0	28.4125	32.4159	1.11251	0	0	0.901235	7.73882	16.5558	0.877611	0.891289	7.96786	7.38037	2.8276	0	4	2.68223e-05	0.00338948	8	3	1	1.78638	7.64868	4.71753
5097	GMPPB	GMPPB		39.834	41.9	3.05966	0	0	0	11.1604	0	0	0	0	0	11.5052	0	0	0	1.77578	0.900441	1.11251	5.86379	0	0.901235	7.73882	0	25.4507	16.0432	8.76465	7.38037	3.77014	0	4	4.07527e-05	0.00453861	11	3	1	1.83752	5.69298	3.76525
1628	CD38	CD38		34.328	28.3	0	0	0	0	8.11663	1.12645	0.975479	0	0	0	3.83507	0	0	0	0.887891	2.70132	2.22503	4.88649	0	0.901235	5.80412	4.86935	2.63283	11.5868	7.96786	11.5977	7.54027	0	4	6.43989e-06	0.00143441	10	2	1	1.00383	4.54292	2.77338
4311	SEC11C	SEC11C		21.542	39.6	0	0	0	0	3.04374	0	0	0	0	0	6.71137	0	0	0	0.887891	2.70132	0	1.9546	0	0	2.90206	2.92161	7.8985	12.478	4.78072	11.5977	3.77014	0	4	2.71264e-05	0.00338948	12	4	1	0.696794	3.70661	2.2017
3309	PPP1R18	PPP1R18		67.942	25.8	0	0	0	0	0	1.12645	4.8774	0	0	2.59823	0	0	0	0	6.21524	4.5022	4.45006	0	0	13.5185	2.90206	1.94774	0	1.78258	9.56143	0	3.77014	0	4	0.000210215	0.0143591	11	5	1	0.614434	3.475	2.04472
1175	IGF2R	IGF2R		274.37	19.6	2.03977	1.99459	0	0	0	0	0	1.57596	1.00627	14.7233	2.8763	0	0	0	23.9731	31.5154	1.11251	0	0	1.80247	3.86941	4.86935	9.65372	4.45645	0.796786	13.7064	10.3679	0	3.99557	3.35719e-05	0.00399974	8	3	1	1.72973	7.58025	4.65499
4175	TM9SF2	TM9SF2		75.775	17.6	1.01989	0.997295	0	0	9.13121	0	0	1.57596	1.00627	5.19647	14.3815	0	1.13677	0	7.99102	10.8053	1.11251	8.79569	1.13551	0.901235	5.80412	5.84322	21.0627	10.6955	6.37429	23.1954	8.48281	0	3.9764	1.22858e-05	0.00226301	6	1	0	2.46038	8.01423	5.23731
4510	EML4	EML4		108.91	28.2	0	0.997295	0	0	0	0	0	0	1.00627	5.19647	4.79384	0	0	0	7.10313	3.60176	0	0	0	0	1.93471	0.97387	8.77611	8.91289	12.7486	3.16301	7.54027	0	3.92568	0.000153303	0.0113822	10	5	1	0.856705	3.91102	2.38386
3133	ALDH1L2	ALDH1L2		101.74	48.3	1.01989	0.997295	0	0	35.5103	0	0	0	0	0	17.2578	0.993231	0	2.19549	9.7668	4.5022	0	6.84109	3.40653	0	2.90206	7.79096	49.1462	28.5212	0.796786	15.8151	1.88507	0	3.83699	7.80013e-05	0.00740001	8	3	1	4.141	9.38386	6.76243
2615	GOLGA3	GOLGA3		155.68	27.8	2.03977	0.997295	0	0	7.10205	0	3.90192	0	0	0.866078	2.8763	0	0	1.09774	5.32734	6.30309	2.22503	1.9546	0	18.0247	4.83676	0.97387	18.4298	4.45645	6.37429	1.05434	4.71267	0	3.81501	0.00012034	0.00973706	7	2	0	1.34865	5.33378	3.34122
2432	NUCB2	NUCB2		50.227	52.6	0	0	0.888211	0	41.5977	0	0.975479	0	0	1.73216	17.2578	0	0	0	1.77578	1.80088	0	13.6822	0	7.20988	0.967353	1.94774	68.4536	45.4557	1.59357	14.7607	0	0	3.80071	0.000230303	0.0153227	9	4	1	4.46081	11.2605	7.86067
424	SMARCA5;SMARCA1	SMARCA5;SMARCA1		121.9	27.6	0	0	0	0	0	0	0	0	0	12.1251	0	0	0	0	4.43945	7.20353	1.11251	0	0	0	0.967353	1.94774	2.63283	0	14.3421	0	0.942534	0	3.7098	0.00371577	0.0695254	13	6	1	0.866078	2.39915	1.63261
4426	ACBD3	ACBD3		60.593	38.8	0	0	0.888211	0	15.2187	1.12645	0.975479	0	1.00627	8.66078	4.79384	0	0	0	13.3184	15.3075	0	2.9319	0	5.40741	6.77147	6.81709	23.6955	11.5868	4.78072	1.05434	4.71267	0	3.68742	9.31907e-05	0.00830004	7	3	0	2.33355	6.88455	4.60905
2048	SERPINB9	SERPINB9		42.403	56.6	1.01989	0.997295	0	0	5.07289	0	0	0	1.00627	7.7947	8.62891	0	0	0	1.77578	1.80088	15.5752	0.977299	0	0.901235	11.6082	1.94774	0.877611	1.78258	26.2939	10.5434	12.2529	0	3.58033	0.000340409	0.0193768	8	2	1	1.75143	6.16692	3.95917
3403	IKBIP	IKBIP		43.083	30.8	0	0	0	0	5.07289	0	1.95096	0	0	8.66078	0	0	0	0	7.10313	4.5022	0	0	0	10.8148	0	6.81709	1.75522	4.45645	0	8.43471	6.59774	0	3.47147	0.00125772	0.0423772	11	6	1	1.12033	3.60581	2.36307
1233	P4HA1	P4HA1		60.966	38.4	1.01989	1.99459	0	0	1.01458	0	4.8774	0	1.00627	19.0537	0	0	0	0	14.2063	13.5066	0	0.977299	3.40653	12.6173	8.70617	16.5558	0	4.45645	0.796786	0	11.3104	0	3.46809	0.000280151	0.0170373	8	4	1	2.06903	6.1814	4.12522
3432	ZC3HAV1;PARP12	ZC3HAV1;PARP12		101.43	25.6	0	0	0	0	0	0	0	0	0	6.92863	6.71137	0	0	0	7.10313	9.00441	1.11251	0	0	6.30864	2.90206	1.94774	2.63283	1.78258	7.96786	0	0	0	3.46548	0.00181216	0.0499124	12	5	1	0.974286	2.91155	1.94292
3005	SEC23B	SEC23B		86.478	37.5	3.05966	4.98648	0	0	26.379	0	0	0	0	5.19647	17.2578	0	0	0	5.32734	7.20353	2.22503	3.9092	0	0.901235	6.77147	3.89548	40.3701	13.3693	7.96786	17.9237	4.71267	0	3.46039	0.000238076	0.0154133	9	2	1	4.06282	8.18407	6.12345
2191	MANF	MANF		20.7	44.5	3.05966	1.99459	1.77642	0	11.1604	0	3.90192	0	0	6.06255	5.75261	0	0	0	7.99102	8.10397	3.33754	7.81839	0	10.8148	10.6409	4.86935	14.0418	13.3693	6.37429	4.21735	8.48281	0	3.45991	6.26134e-05	0.00641537	7	2	0	2.40772	7.14725	4.77749
2528	PLOD1	PLOD1		83.549	36	0	0	0	0	3.04374	0	0.975479	0	0	19.0537	0	0	0	0	20.4215	18.9093	0	0	1.13551	0	0	20.4513	0	1.78258	0	8.43471	6.59774	0	3.45562	0.000968025	0.0361985	11	7	1	1.64807	5.55233	3.6002
1408	EIF2AK2	EIF2AK2	EIF2AK2	57.39	21	0	0	0	0	0	0	0.975479	0	0	10.3929	0	0	0	0	11.5426	3.60176	1.11251	0	0	0.901235	0.967353	11.6864	0	2.67387	3.18714	0	0.942534	0	3.4177	0.00373446	0.0695254	12	5	1	0.81203	2.61539	1.71371
4781	DNAJB11	DNAJB11		40.513	36	0	1.99459	0.888211	0	12.1749	4.50579	10.7303	1.57596	0	17.3216	9.58768	0	0	0	14.2063	12.6062	0	1.9546	1.13551	21.6296	10.6409	16.5558	14.9194	17.8258	13.5454	13.7064	15.0805	0	3.41389	3.71381e-05	0.00424902	6	2	0	4.1985	10.9862	7.59233
1377	PTPN1	PTPN1		49.966	44.6	0	0.997295	0	0	2.02916	0	0	0	0	6.06255	1.91754	0	0	0	7.99102	9.00441	2.22503	0	0	0	2.90206	3.89548	0.877611	1.78258	12.7486	0	5.65521	0	3.3972	0.0012676	0.0423772	10	5	1	0.786181	3.363	2.07459
4685	FKBP11	FKBP11		15.769	20.5	0	0	0	0	6.08747	0	0	0	0	0.866078	3.83507	0	0	0	1.77578	1.80088	0	0.977299	0	0.901235	0	2.92161	3.51044	7.13031	2.39036	7.38037	3.77014	0	3.38092	0.00335154	0.0665501	11	4	1	0.770616	2.3256	1.54811
1570	ITGA3	ITGA3		116.61	16.3	0	1.99459	0	0	2.02916	0	0	0	0	7.7947	0.958768	0	0	0	13.3184	10.8053	0	0.977299	0	2.7037	2.90206	7.79096	0.877611	0.891289	0	4.21735	0.942534	0	3.37398	0.0028151	0.0613503	10	4	1	0.912659	3.24475	2.0787
2172	ALDH18A1	ALDH18A1		87.088	38.1	1.01989	6.98107	0	0	33.4811	0	0.975479	1.57596	3.01882	18.1876	17.2578	0	0	0	23.0852	18.0088	1.11251	7.81839	0	0.901235	1.93471	21.4251	40.3701	28.5212	11.155	21.0868	12.2529	0	3.35721	6.43238e-05	0.00646139	6	2	0	5.8927	13.4051	9.64892
1945	STT3A	STT3A		80.529	13.8	0	0	0.888211	1.07516	0	0	0	3.15192	0	3.46431	10.5464	0	1.13677	0	3.55156	5.40265	0	0	0	0	6.77147	4.86935	9.65372	8.91289	3.98393	12.6521	8.48281	0	3.32482	0.000539715	0.0253666	8	5	1	1.44734	4.59146	3.0194
3730	PNPT1	PNPT1		85.95	29.8	0	0	0.888211	0	1.01458	1.12645	0	0	1.00627	9.52686	0	0	0	0	0.887891	0.900441	0	0	0	4.50617	0.967353	18.5035	0.877611	3.56516	6.37429	5.27169	4.71267	0	3.32251	0.0026831	0.0610914	9	4	1	0.968741	3.3262	2.14747
2821	CKAP5	CKAP5		218.52	17.4	1.01989	0.997295	0.888211	0	2.02916	0	0.975479	0	0	12.9912	1.91754	0	0	0	11.5426	19.8097	1.11251	0.977299	2.27102	0	0.967353	5.84322	4.38805	3.56516	12.7486	1.05434	3.77014	0	3.24582	0.000695235	0.0294354	7	2	0	1.48705	4.86071	3.17388
4676	STAB1	STAB1		275.48	17.2	3.05966	3.98918	0	0	0	0	0	0	1.00627	0	0.958768	0	2.27354	0	0	0	5.56257	0.977299	0	0	0	0.97387	0	7.13031	3.18714	11.5977	42.414	1.35309	3.23998	0.00236098	0.0580697	9	6	1	0.806245	5.22829	3.01727
3223	KIAA1217	KIAA1217		214.11	14.5	1.01989	0.997295	0.888211	0	0	0	0.975479	0	0	3.46431	0	0	0	0	6.21524	6.30309	0	0	0	9.01235	1.93471	0	0.877611	2.67387	2.39036	0	5.65521	0	3.21396	0.0046811	0.0754128	9	6	1	0.524656	2.50446	1.51456
1612	PSMB9	PSMB9		22.328	29.7	0	0	0	0	1.01458	0	0.975479	0	2.01255	6.06255	0.958768	0	0	0	0	0	2.22503	0.977299	0	5.40741	3.86941	4.86935	3.51044	0.891289	8.76465	7.38037	2.8276	0	3.21222	0.00217212	0.0559184	9	4	1	0.787423	2.90877	1.8481
1263	HCLS1	HCLS1		54.013	51.4	0	0	0	0	0	0	0	0	0	5.19647	3.83507	0	0	0	0	0	7.7876	0	0	6.30864	0.967353	0	0.877611	1.78258	31.8714	0	5.65521	0	3.20637	0.00307098	0.0640228	12	7	1	0.64511	3.94646	2.29578
2799	MOGS	MOGS		80.702	36.5	1.01989	1.99459	0	1.07516	6.08747	0	0	0	1.00627	6.92863	5.75261	0	0	0	18.6457	11.7057	0	1.9546	0	0	2.90206	2.92161	11.4089	8.0216	8.76465	14.7607	5.65521	0	3.20171	0.000330646	0.0192489	7	4	0	1.70462	6.19577	3.95019
2426	PRKDC	PRKDC	PRKDC	469.08	29	9.17898	7.97836	5.32926	2.15032	1.01458	0	0	1.57596	1.00627	68.4202	46.9796	1.98646	1.13677	0	58.6008	62.1304	5.56257	2.9319	0	0	4.83676	26.2945	24.5731	17.8258	98.8015	30.5758	43.3566	0	3.18334	1.96709e-05	0.00312758	3	3	0	10.4826	26.8207	18.6517
2084	HCFC1	HCFC1		201.85	17.7	2.03977	0.997295	0	0	2.02916	2.25289	0	0	1.00627	4.33039	5.75261	0	0	0	5.32734	4.5022	3.33754	0.977299	0	8.11111	4.83676	1.94774	3.51044	2.67387	22.31	1.05434	2.8276	0	3.17211	0.000776401	0.0318677	7	2	0	1.31488	4.38688	2.85088
1547	TNC	TNC		240.85	41.4	63.2329	66.8188	6.21747	0	3.04374	11.2645	125.837	31.5192	34.2133	157.626	20.1341	2.97969	0	0	124.305	120.659	45.6131	0.977299	5.67755	204.58	79.3229	56.4845	11.4089	88.2376	64.5397	152.879	145.15	17.5901	3.16777	2.46756e-06	0.000702295	3	0	0	37.3491	79.8161	58.5826
1646	OAS2	OAS2		78.786	25	0	0	0	0	0	0	0	3.15192	0	22.518	1.91754	0	0	0	3.55156	1.80088	0	0.977299	0	0.901235	6.77147	14.6081	3.51044	7.13031	5.5775	0	1.88507	0	3.15279	0.00321275	0.0651678	11	4	1	1.97053	3.3367	2.65362
4529	TM9SF3	TM9SF3		67.887	22.1	1.01989	0.997295	0	0	3.04374	0	0	0	0	4.33039	5.75261	0	0	0	7.10313	9.00441	0	0	0	0	0.967353	3.89548	18.4298	2.67387	3.18714	12.6521	3.77014	0	3.14027	0.00130832	0.0423772	9	5	1	1.08171	4.40596	2.74383
3080	IFI16	IFI16		82.095	46.2	5.09943	7.97836	0.888211	0	1.01458	0	2.92644	0	1.00627	17.3216	3.83507	0	0	0	23.0852	21.6106	4.45006	0.977299	1.13551	9.91358	3.86941	8.76483	1.75522	2.67387	23.9036	1.05434	7.54027	1.35309	3.11061	0.0003767	0.0204251	6	0	0	2.86214	8.0062	5.43417
3872	RAD50	RAD50		153.89	33.4	4.07954	5.98377	0.888211	0	7.10205	0	0.975479	0	8.05019	4.33039	9.58768	0	0	0	13.3184	9.90485	4.45006	0.977299	0	0.901235	5.80412	24.3468	7.8985	9.80418	28.6843	23.1954	6.59774	0	3.10428	0.000189474	0.0131172	6	2	0	2.92838	9.70592	6.31715
4985	CNPY2	CNPY2		20.652	58.2	1.01989	0	0	0	8.11663	0	2.92644	0	0	0.866078	10.5464	0	0	0	1.77578	2.70132	1.11251	1.9546	0	9.91358	0.967353	1.94774	14.0418	9.80418	4.78072	3.16301	0.942534	0	3.10175	0.00275639	0.0610914	9	2	1	1.67682	3.79322	2.73502
2880	PDIA5	PDIA5		59.594	37.6	1.01989	4.98648	0.888211	0	17.2478	0	0.975479	0	2.01255	4.33039	8.62891	0	1.13677	0	7.10313	3.60176	4.45006	3.9092	3.40653	2.7037	2.90206	9.7387	23.6955	22.2822	5.5775	2.10868	14.138	1.35309	3.09	0.000240692	0.0154133	5	0	0	2.94475	7.64072	5.29274
553	CRTAP	CRTAP		46.561	22.4	1.01989	0	0	0	3.04374	0	0.975479	0	0	9.52686	0	0	0	0	10.6547	5.40265	0	0	0	2.7037	8.70617	8.76483	0	1.78258	0.796786	2.10868	3.77014	0	3.08165	0.00334971	0.0665501	10	5	1	1.04043	3.19216	2.11629
3716	NPLOC4	NPLOC4		68.119	16.4	0	0.997295	0	0	2.02916	1.12645	0.975479	0	0	4.33039	1.91754	0	0	0	7.10313	8.10397	0	0.977299	2.27102	2.7037	2.90206	1.94774	2.63283	2.67387	6.37429	0	1.88507	0	3.06301	0.002293	0.0578231	8	3	1	0.812593	2.82678	1.81969
4509	TMEM165	TMEM165		34.905	20.4	1.01989	1.99459	0.888211	0	2.02916	0	0	0	0	8.66078	1.91754	0	0	0	9.7668	8.10397	0	0	0	2.7037	3.86941	4.86935	6.14328	3.56516	5.5775	1.05434	3.77014	0	3.03602	0.00205108	0.0536107	8	4	1	1.1793	3.53026	2.35478
1882	RPS27	RPS27		9.461	40.5	0	0	3.55284	0	0	0	1.95096	0	0	5.19647	0	0.993231	1.13677	0	6.21524	3.60176	1.11251	0.977299	0	4.50617	3.86941	1.94774	3.51044	5.34773	5.5775	0	0.942534	0	3.02442	0.00367655	0.0695017	9	3	1	0.916448	2.68631	1.80138
855	TFRC;TFR2	TFRC;TFR2		84.87	41.8	2.03977	2.99189	0.888211	0	2.02916	1.12645	2.92644	0	2.01255	48.5004	1.91754	0	0	0	21.3094	25.2123	1.11251	0.977299	2.27102	6.30864	6.77147	14.6081	4.38805	10.6955	3.18714	8.43471	7.54027	0	3.01808	0.000288987	0.0172149	5	1	0	4.60231	8.05831	6.33031
3831	TM9SF4	TM9SF4		74.518	14.6	0	0	0	0	7.10205	0	0	0	0	2.59823	5.75261	0	0	0	1.77578	0.900441	0	1.9546	0	0	0.967353	2.92161	17.5522	3.56516	0.796786	9.48904	4.71267	0	3.01171	0.00631763	0.0858868	11	4	1	1.10378	3.18826	2.14602
4943	MACF1	MACF1		614.15	27.4	12.2386	6.98107	0.888211	0	0	0	2.92644	1.57596	5.03137	18.1876	11.5052	0	1.13677	0	83.4617	75.637	0	0	0	31.5432	3.86941	9.7387	17.5522	7.13031	8.76465	10.5434	14.138	0	3.01127	0.000118037	0.00973706	5	4	0	4.31938	18.7413	11.5304
2716	DNAJC3	DNAJC3		57.579	43.5	1.01989	1.99459	0.888211	0	22.3207	0	2.92644	1.57596	1.00627	8.66078	7.67014	0	0	0	12.4305	6.30309	0	3.9092	3.40653	6.30864	3.86941	13.6342	24.5731	19.6084	2.39036	2.10868	12.2529	1.35309	2.99329	0.00039532	0.0210961	5	1	0	3.43307	8.01057	5.72182
3775	FBLIM1	FBLIM1		40.669	39.1	0	0.997295	0	0	0	0	2.92644	0	0	5.19647	0	0	0	0	9.7668	9.90485	1.11251	0	0	11.716	0	0	0.877611	4.45645	0	0	3.77014	0	2.98085	0.0053182	0.079201	11	7	1	0.651443	2.97174	1.81159
2001	CARS	CARS1		82.845	19.3	2.03977	2.99189	0.888211	0	4.05832	0	0	0	0	1.73216	7.67014	0	0	0	4.43945	3.60176	2.22503	0.977299	0	3.60494	4.83676	1.94774	11.4089	7.13031	5.5775	2.10868	2.8276	0	2.96944	0.00210772	0.0548113	8	2	1	1.38432	3.62043	2.50238
3878	UPF1	UPF1		123.03	32.9	7.1392	5.98377	2.66463	0	10.1458	0	0	0	4.02509	12.9912	8.62891	0	0	0	20.4215	20.7101	0	3.9092	0	4.50617	8.70617	12.6603	15.797	8.0216	16.7325	12.6521	8.48281	0	2.95981	0.000348084	0.019596	7	3	0	3.68418	9.47139	6.57779
4930	PACSIN2	PACSIN2		51.353	31	4.07954	3.98918	1.77642	0	4.05832	0	1.95096	1.57596	0	7.7947	6.71137	0	0	0	3.55156	2.70132	5.56257	2.9319	2.27102	9.91358	3.86941	2.92161	10.5313	12.478	13.5454	3.16301	7.54027	2.70618	2.93934	0.000518418	0.0250552	6	0	0	2.28118	5.97766	4.12942
2643	GALNT2	GALNT2		64.732	32.2	0	0	0	0	3.04374	0	0	0	1.00627	11.259	0.958768	0	0	0	7.10313	6.30309	0	1.9546	0	0	0	1.94774	10.5313	2.67387	2.39036	4.21735	2.8276	0	2.93015	0.00511708	0.0787835	10	5	1	1.16199	2.8535	2.00774
279	SEC16A	SEC16A		247.24	15.1	1.01989	0	0	0	5.07289	0	0	0	0	2.59823	0.958768	0	0	0	4.43945	6.30309	0	0.977299	0	4.50617	0.967353	0	11.4089	1.78258	3.18714	1.05434	0	0	2.92997	0.00662198	0.0864135	10	5	1	0.68927	2.47331	1.58129
598	SEC24D	SEC24D		113.01	24.1	1.01989	0	0	0	22.3207	0	0.975479	0	0	0.866078	4.79384	0	0	0	7.10313	0	0	6.84109	1.13551	0	2.90206	2.92161	21.0627	4.45645	2.39036	6.32603	2.8276	0	2.92714	0.00274843	0.0610914	9	4	1	2.14114	4.14046	3.1408
4805	TES	TES		47.996	61.3	7.1392	2.99189	2.66463	1.07516	12.1749	0	3.90192	0	0	19.9198	12.464	0.993231	0	1.09774	18.6457	26.1128	14.4627	9.77299	0	18.0247	9.67353	5.84322	7.8985	11.5868	31.8714	2.10868	8.48281	0	2.92419	0.000171283	0.0123985	4	2	0	4.60161	11.7488	8.17522
5151	SEC23IP	SEC23IP		111.08	24.1	1.01989	0.997295	0	0	9.13121	0	0	0	1.00627	8.66078	10.5464	0	0	0	5.32734	1.80088	0	2.9319	0	0.901235	2.90206	0.97387	21.9403	12.478	10.3582	7.38037	7.54027	0	2.91855	0.00202173	0.0533882	8	3	1	2.24014	5.32389	3.78201
4761	ATXN10	ATXN10		53.488	23.6	1.01989	0.997295	0	0	1.01458	0	0	0	0	4.33039	2.8763	0	0	0	7.10313	7.20353	0	0	0	2.7037	1.93471	2.92161	1.75522	2.67387	5.5775	1.05434	0.942534	0	2.91286	0.00511848	0.0787835	9	4	1	0.731318	2.4193	1.57531
3928	LRRC59	LRRC59		34.93	38.4	2.03977	0.997295	1.77642	0	5.07289	0	2.92644	0	0	12.1251	3.83507	0	0	0	14.2063	9.00441	0	0.977299	0	11.716	3.86941	5.84322	13.1642	9.80418	3.18714	5.27169	1.88507	0	2.91032	0.00123046	0.0417459	7	3	0	2.05521	5.63778	3.8465
1515	TUBG1;TUBG2	TUBG1;TUBG2		51.169	25.3	1.01989	0.997295	0	0	2.02916	0	0	0	1.00627	8.66078	1.91754	0	0	0	6.21524	6.30309	1.11251	0	0	0	2.90206	5.84322	6.14328	6.23902	3.98393	1.05434	4.71267	0	2.90309	0.00346477	0.0669813	8	4	1	1.1165	3.17924	2.14787
1767	THBS2	THBS2		129.99	16.9	2.03977	1.99459	0	0	0	0	0	0	0	4.33039	0.958768	0	0	0	5.32734	5.40265	0	0	1.13551	0.901235	1.93471	15.5819	0	0.891289	0	4.21735	5.65521	0	2.8943	0.006771	0.0869883	10	5	1	0.665966	2.93194	1.79895
2292	SEC61A1;SEC61A2	SEC61A1;SEC61A2		52.264	11.8	3.05966	1.99459	0	0	4.05832	0	0	0	2.01255	7.7947	4.79384	0	0	0	8.87891	5.40265	0	2.9319	1.13551	0	3.86941	6.81709	7.8985	8.91289	5.5775	9.48904	6.59774	0	2.89402	0.00115944	0.040407	8	3	1	1.69383	4.82222	3.25803
5006	AP3M1;AP3M2	AP3M1;AP3M2		46.939	28.2	0	0	0	0	2.02916	0	0	0	1.00627	3.46431	3.83507	0.993231	1.13677	0	6.21524	3.60176	1.11251	2.9319	0	0	1.93471	0	9.65372	4.45645	3.18714	3.16301	3.77014	0	2.86851	0.00452425	0.0745089	8	4	1	0.890344	2.85904	1.87469
5013	NOP58	NOP58		59.578	37.1	1.01989	0.997295	1.77642	0	1.01458	0	0	0	0	6.06255	4.79384	0	0	0	10.6547	9.00441	2.22503	0.977299	0	0	1.93471	0.97387	4.38805	3.56516	10.3582	0	4.71267	0	2.84813	0.00444729	0.0744557	8	4	1	1.1189	3.48529	2.3021
4993	EPB41L3	EPB41L3		96.513	32.8	1.01989	0.997295	0.888211	0	0	0	0.975479	1.57596	0	0.866078	1.91754	0	6.82063	1.09774	0	0	0	5.86379	2.27102	0.901235	1.93471	0	1.75522	6.23902	4.78072	0	17.9081	4.05926	2.84146	0.00650367	0.0860938	5	5	0	1.1542	3.26522	2.20971
3934	FKBP10	FKBP10		64.244	28.4	1.01989	1.99459	0	0	11.1604	1.12645	8.77931	4.72787	0	7.7947	0	0	0	0	11.5426	6.30309	0	0	4.54204	23.4321	6.77147	17.5297	1.75522	1.78258	0	10.5434	13.1955	2.70618	2.83015	0.000996908	0.0364797	7	3	0	2.61451	7.15027	4.88239
924	ALPL	ALPL		57.304	33.4	0	0	0	0	2.02916	0	0.975479	1.57596	0	0.866078	0.958768	0	0	0	0	0	0	0	0	1.80247	1.93471	0.97387	0	6.23902	1.59357	2.10868	25.4484	2.70618	2.82897	0.00834143	0.0965748	9	6	1	0.457531	3.05764	1.75758
233	COPE	COPE		34.482	48.1	5.09943	3.98918	2.66463	0	27.3936	0	2.92644	1.57596	4.02509	12.1251	15.3403	0	0	0	12.4305	12.6062	1.11251	7.81839	1.13551	18.9259	9.67353	13.6342	30.7164	18.7171	8.76465	18.9781	11.3104	0	2.82508	0.000228003	0.0153227	5	1	0	5.36712	11.8445	8.60582
5124	SPCS1	SPCS1		11.805	31.4	2.03977	1.99459	0	0	3.04374	0	0	3.15192	1.00627	1.73216	4.79384	0	0	0	6.21524	7.20353	0	0.977299	0	0	5.80412	3.89548	3.51044	7.13031	6.37429	7.38037	3.77014	0	2.82328	0.00311156	0.0640228	7	4	0	1.26873	3.73294	2.50084
1390	RCC1	RCC1		44.969	48	1.01989	0	0	0	2.02916	1.12645	1.95096	0	0	10.3929	1.91754	0	0	0	8.87891	9.00441	0	0	0	4.50617	3.86941	1.94774	4.38805	5.34773	13.5454	0	3.77014	0	2.82289	0.00270433	0.0610914	8	5	1	1.31692	3.94699	2.63196
152	AGPS	AGPS		72.911	30.7	0	0.997295	0.888211	0	1.01458	0	0	1.57596	0	9.52686	2.8763	0	0	0	9.7668	6.30309	0	0	0	0.901235	1.93471	5.84322	3.51044	1.78258	3.18714	4.21735	5.65521	0	2.82278	0.00541543	0.0797879	8	4	1	1.20566	3.0787	2.14218
5119	COPG1	COPG1		97.717	43.8	10.1989	11.9675	7.10568	1.07516	50.7289	0	0.975479	3.15192	8.05019	25.1163	28.763	0	3.41032	0	25.7488	24.3119	5.56257	24.4325	4.54204	5.40741	19.3471	28.2422	77.2297	41.8906	28.6843	26.3585	19.7932	0	2.8209	5.85406e-05	0.00612048	3	1	0	10.7531	23.6822	17.2177
1435	MX1	MX1		75.519	50.8	0	0	0.888211	2.15032	2.02916	3.37934	7.80383	31.5192	1.00627	40.7057	13.4227	0	0	0	7.10313	5.40265	1.11251	21.5006	0	15.321	40.6288	109.073	2.63283	11.5868	7.96786	7.38037	12.2529	0	2.81881	0.000378759	0.0204251	5	2	0	7.35034	17.2831	12.3167
589	SRP72	SRP72		74.605	34.1	0	1.99459	0	0	6.08747	0	1.95096	1.57596	0	7.7947	1.91754	0	0	0	13.3184	12.6062	1.11251	0	0	5.40741	1.93471	4.86935	8.77611	7.13031	5.5775	0	1.88507	0	2.81814	0.00249772	0.0601809	8	4	1	1.52294	4.47268	2.99781
547	SNRNP200	SNRNP200		244.5	24.7	6.11932	5.98377	1.77642	0	1.01458	0	0	0	4.02509	24.2502	11.5052	0	0	0	19.5336	18.0088	2.22503	2.9319	0	0	7.73882	3.89548	13.1642	3.56516	31.0747	5.27169	20.7358	0	2.81751	0.000866676	0.0336362	7	3	0	3.90533	9.15322	6.52927
3318	PRPF8	PRPF8		273.6	22.7	4.07954	1.99459	2.66463	0	3.04374	0	0	0	0	20.7859	13.4227	0	0	0	8.87891	5.40265	1.11251	1.9546	0	0.901235	3.86941	2.92161	8.77611	4.45645	25.4972	13.7064	13.1955	0	2.81396	0.00189785	0.0516845	8	2	1	3.28508	6.47661	4.88084
4518	SDF2L1	SDF2L1		23.598	59.7	1.01989	1.99459	0	0	9.13121	0	1.95096	0	0	2.59823	1.91754	0	0	0	4.43945	1.80088	0	1.9546	0	5.40741	1.93471	4.86935	7.02089	9.80418	6.37429	2.10868	2.8276	0	2.80443	0.00345272	0.0669813	8	3	1	1.32946	3.46729	2.39837
2669	FAP	FAP		87.711	23.9	1.01989	1.99459	0	0	0	0	0	0	1.00627	9.52686	0.958768	0	0	0	11.5426	6.30309	0	0	0	1.80247	1.93471	6.81709	0.877611	0.891289	0	15.8151	2.8276	0	2.79369	0.00656414	0.0864135	9	5	1	1.03617	3.48654	2.26135
1438	M6PR	M6PR		30.993	20.9	2.03977	0	0	0	2.02916	0	0	0	0	6.92863	3.83507	0	0	0	2.66367	5.40265	2.22503	0	0	0.901235	0	1.94774	3.51044	3.56516	3.98393	6.32603	6.59774	0	2.78748	0.00719115	0.0892016	10	4	1	1.05947	2.65169	1.85558
4721	THYN1	THYN1		25.697	44.9	0	1.99459	0	0	4.05832	0	0	0	1.00627	0.866078	3.83507	0	0	0	0.887891	0	3.33754	0	0	1.80247	2.90206	0	6.14328	5.34773	13.5454	2.10868	2.8276	0	2.78538	0.00763516	0.091177	9	5	1	0.840023	2.77876	1.80939
1724	PYCR1	PYCR1		33.36	51.7	0	0.997295	0	0	26.379	0	1.95096	0	0	3.46431	6.71137	0	0	0	16.8699	8.10397	0	3.9092	0	9.01235	0	0	29.8388	10.6955	0	10.5434	0	0	2.78403	0.00356085	0.0683408	9	7	1	2.82164	6.35522	4.58843
2980	RAB35	RAB35		23.025	25.4	1.01989	0.997295	0	0	4.05832	0	0	0	1.00627	7.7947	5.75261	0	2.27354	0	3.55156	2.70132	5.56257	0.977299	1.13551	3.60494	2.90206	3.89548	6.14328	5.34773	5.5775	4.21735	5.65521	0	2.7776	0.00261805	0.0610914	7	1	0	1.6359	3.66227	2.64909
2835	SEPT6	SEPTIN6		48.872	49.6	1.01989	0.997295	0	0	2.02916	0	0	3.15192	0	1.73216	5.75261	0	0	0	1.77578	0	8.90012	1.9546	0	0	6.77147	1.94774	2.63283	3.56516	16.7325	0	5.65521	0	2.76856	0.00505777	0.0787835	8	5	1	1.04879	3.56681	2.3078
538	SF3B1	SF3B1		145.83	35.8	3.05966	4.98648	4.44105	0	2.02916	2.25289	0	1.57596	4.02509	40.7057	21.0929	0	0	0	41.7309	39.6194	4.45006	0.977299	0	5.40741	5.80412	15.5819	15.797	13.3693	46.2136	0	16.9656	0	2.76387	0.000421198	0.0217218	5	3	0	6.01206	14.7083	10.3602
2720	SRSF9	SRSF9		25.542	38.9	2.03977	1.99459	0	0	1.01458	0	3.90192	0	0	6.92863	2.8763	0	0	0	8.87891	7.20353	0	0	0	13.5185	4.83676	2.92161	6.14328	5.34773	7.17107	0	2.8276	0	2.76257	0.0033695	0.0666484	8	5	1	1.3397	4.2035	2.7716
4834	PFDN2	PFDN2		16.648	47.4	2.03977	0.997295	0	1.07516	0	0	5.85288	0	0	6.06255	2.8763	0	0	0	5.32734	8.10397	0	0	0	15.321	0.967353	6.81709	6.14328	4.45645	5.5775	3.16301	1.88507	0	2.75149	0.0034319	0.0669813	8	4	1	1.35028	4.12586	2.73807
4705	MAT2B	MAT2B		37.551	57.8	1.01989	2.99189	0.888211	0	3.04374	0	0	0	3.01882	4.33039	1.91754	0	0	0	2.66367	2.70132	3.33754	0	1.13551	1.80247	5.80412	3.89548	6.14328	8.0216	8.76465	4.21735	1.88507	0	2.74539	0.00111505	0.0398951	7	2	0	1.22932	3.598	2.41366
1531	DGKA	DGKA		82.629	30.7	3.05966	2.99189	0.888211	0	5.07289	0	0	0	0	4.33039	4.79384	0	0	0	10.6547	9.00441	2.22503	1.9546	0	0	3.86941	7.79096	4.38805	4.45645	15.9357	0	4.71267	0	2.72591	0.00280614	0.0613503	8	4	1	1.50978	4.64228	3.07603
1776	COPB2	COPB2		99.045	49.3	11.2187	15.9567	6.21747	0	47.6852	1.12645	1.95096	11.0317	7.04391	29.4467	41.227	0	3.41032	0	24.8609	31.5154	8.90012	19.546	4.54204	9.01235	25.1512	29.2161	79.8626	43.6732	27.0907	37.9562	23.5634	0	2.69873	9.02478e-05	0.00825607	3	1	0	12.5939	26.0636	19.3288
1260	FOLR2;FOLR3	FOLR2;FOLR3		29.279	43.9	1.01989	5.98377	1.77642	0	6.08747	0	0.975479	6.30383	2.01255	2.59823	5.75261	0	0	0	0	0.900441	11.1251	4.88649	9.08407	0	4.83676	2.92161	1.75522	13.3693	4.78072	10.5434	25.4484	9.47162	2.69255	0.00118219	0.0406468	5	2	0	2.32216	7.08023	4.7012
1030	SRPRA	SRPRA		69.81	25.2	1.01989	0	0.888211	0	6.08747	0	0	0	0	4.33039	6.71137	0	0	0	6.21524	4.5022	0	0	0	1.80247	0.967353	3.89548	10.5313	14.2606	6.37429	0	2.8276	0	2.69211	0.00697995	0.088292	9	5	1	1.35981	3.66976	2.51478
2873	RBM39;RBM23	RBM39;RBM23		57.089	21.9	1.01989	0	0	0	1.01458	1.12645	1.95096	0	3.01882	5.19647	3.83507	0	0	0	6.21524	5.40265	2.22503	0.977299	0	7.20988	2.90206	3.89548	2.63283	3.56516	8.76465	1.05434	1.88507	0	2.68419	0.00356868	0.0683408	7	2	0	1.22587	3.33783	2.28185
2909	LTBP2	LTBP2		195.05	12	4.07954	0	0	0	1.01458	0	0.975479	0	2.01255	0	2.8763	1.98646	0	0	2.66367	2.70132	0	0.977299	0	5.40741	0.967353	12.6603	1.75522	3.56516	0.796786	5.27169	6.59774	0	2.68395	0.00741931	0.089682	8	3	1	0.924637	3.09743	2.01103
3481	MTDH	MTDH		63.836	25.3	0	0	0	0	0	2.25289	5.85288	0	0	5.19647	1.91754	0.993231	0	0	3.55156	4.5022	0	0	0	11.716	1.93471	5.84322	4.38805	2.67387	7.17107	1.05434	3.77014	0	2.67705	0.00550195	0.0800752	9	4	1	1.15807	3.32894	2.24351
3920	CCDC47	CCDC47		55.317	32.9	2.03977	1.99459	1.77642	0	4.05832	0	1.95096	1.57596	2.01255	10.3929	7.67014	0	0	0	11.5426	12.6062	0	2.9319	0	10.8148	4.83676	11.6864	7.8985	14.2606	4.78072	4.21735	6.59774	0	2.66708	0.00130154	0.0423772	5	3	0	2.39083	6.58383	4.48733
2151	SEC24C	SEC24C		118.32	21.1	2.03977	3.98918	3.55284	0	8.11663	0	0	0	5.03137	12.1251	10.5464	0	1.13677	0	9.7668	10.8053	1.11251	6.84109	0	0.901235	5.80412	6.81709	15.797	10.6955	13.5454	20.0324	9.42534	0	2.66619	0.00117191	0.0405654	6	2	0	3.32415	7.96741	5.64578
1775	MYH10	MYH10		230.78	47.3	25.4972	25.9297	1.77642	4.30065	17.2478	0	8.77931	45.7028	14.0878	25.9823	20.1341	11.9188	7.9574	4.39097	56.825	43.2212	33.3754	13.6822	43.1494	9.01235	22.2491	30.19	21.0627	46.347	35.8554	37.9562	127.242	24.3556	2.65694	3.7323e-05	0.00424902	1	0	0	15.2647	38.8945	27.0796
3039	STXBP2	STXBP2		66.137	25.8	1.01989	0.997295	0	1.07516	4.05832	0	0.975479	0	0	6.06255	3.83507	0	0	0	7.99102	7.20353	1.11251	0	0	1.80247	2.90206	2.92161	4.38805	2.67387	7.96786	3.16301	3.77014	0	2.6477	0.00639275	0.0858868	7	3	0	1.28741	3.27829	2.28285
1871	STAT1	STAT1		87.334	43.9	7.1392	2.99189	3.55284	3.22548	3.04374	1.12645	6.82836	15.7596	5.03137	64.0898	35.4744	0	2.27354	0	18.6457	16.2079	10.0126	9.77299	1.13551	15.321	47.4003	65.2493	16.6746	24.0648	22.31	31.6301	28.276	0	2.64306	0.000127148	0.0100212	2	1	0	10.7526	21.9072	16.3299
2776	STIM1	STIM1		77.422	45.8	4.07954	3.98918	6.21747	0	4.05832	0	0	0	1.00627	0	0.958768	0	0	0	7.10313	8.10397	0	2.9319	1.13551	4.50617	0	6.81709	5.26566	7.13031	7.96786	0	2.8276	0	2.64258	0.00458244	0.0745265	8	4	1	1.45068	3.84209	2.64638
400	MYO1B	MYO1B		124.95	27.9	0	2.99189	0	0	2.02916	0	0	0	1.00627	26.8484	2.8763	0.993231	1.13677	0	27.5246	27.9137	0	0.977299	0	1.80247	1.93471	8.76483	1.75522	4.45645	0	2.10868	14.138	0	2.63382	0.00533742	0.0792569	7	4	0	2.70586	6.52685	4.61636
4753	LARS	LARS1		134.46	27.6	3.05966	1.99459	1.77642	0	3.04374	0	0	0	0	10.3929	3.83507	0	0	0	11.5426	8.10397	0	0.977299	0	0	0.967353	1.94774	14.0418	10.6955	14.3421	1.05434	4.71267	0	2.62544	0.00559054	0.0806771	8	4	1	1.7216	4.88467	3.30313
4430	UNC45A	UNC45A		101.67	32.8	2.03977	4.98648	1.77642	0	1.01458	0	0	0	1.00627	9.52686	8.62891	0	0	0	17.7578	19.8097	2.22503	1.9546	0	0.901235	2.90206	7.79096	8.77611	1.78258	8.76465	1.05434	1.88507	0	2.62275	0.00448823	0.0745089	7	2	0	2.06995	5.4003	3.73512
271	PPP1R12A	PPP1R12A		115.28	20.8	2.03977	1.99459	0	0	4.05832	0	9.75479	0	2.01255	3.46431	2.8763	0	0	0	3.55156	1.80088	10.0126	1.9546	0	18.0247	3.86941	2.92161	2.63283	7.13031	6.37429	0	5.65521	2.70618	2.60846	0.00363823	0.069032	7	2	0	1.87147	4.75959	3.31553
307	SURF4	SURF4		17.97	17	0	0.997295	0	0	2.02916	0	0	3.15192	1.00627	6.06255	0.958768	0	0	0	2.66367	3.60176	1.11251	0.977299	0	0	2.90206	3.89548	4.38805	5.34773	2.39036	3.16301	3.77014	0	2.6024	0.00704982	0.0887377	8	3	1	1.01471	2.44372	1.72922
4770	MRC2	MRC2		166.67	19.1	5.09943	4.98648	0.888211	1.07516	7.10205	0	1.95096	3.15192	4.02509	3.46431	0.958768	0	5.68386	1.09774	8.87891	7.20353	2.22503	2.9319	7.94856	0.901235	11.6082	6.81709	2.63283	11.5868	0.796786	18.9781	29.2186	2.70618	2.58436	0.00131739	0.0423772	2	0	0	2.82028	8.17383	5.49706
3844	GCN1	GCN1		292.75	23.5	2.03977	7.97836	0.888211	0	4.05832	2.25289	0	0	3.01882	16.4555	18.2166	1.98646	0	0	25.7488	25.2123	0	1.9546	0	0	9.67353	5.84322	24.5731	20.4996	22.31	5.27169	7.54027	0	2.57088	0.00168618	0.0477199	5	4	0	4.06392	10.6162	7.34008
4153	S100A13	S100A13		11.471	40.8	0	0	0	4.30065	0	0	1.95096	1.57596	0	0.866078	1.91754	0.993231	0	1.09774	0	0	3.33754	3.9092	3.40653	2.7037	1.93471	0	2.63283	4.45645	1.59357	2.10868	3.77014	2.70618	2.56388	0.00835109	0.0965748	7	3	0	0.907296	2.32568	1.61649
2728	PTK7	PTK7	PTK7	118.39	33.1	3.05966	2.99189	0	0	1.01458	0	0.975479	0	2.01255	16.4555	0.958768	0	0	0	23.9731	18.0088	0	0	0	6.30864	6.77147	6.81709	0	5.34773	0	2.10868	7.54027	0	2.55371	0.00636639	0.0858868	7	6	0	1.96203	5.49113	3.72658
2995	SF3B3	SF3B3		135.58	28.7	8.15909	11.9675	7.10568	0	7.10205	0	0	1.57596	8.05019	20.7859	13.4227	0.993231	0	0	25.7488	21.6106	5.56257	4.88649	0	0	9.67353	15.5819	14.0418	12.478	39.0425	20.0324	23.5634	0	2.54945	0.00083328	0.0328376	5	3	0	5.65446	13.7301	9.6923
288	SCAMP1	SCAMP1		37.92	25.4	1.01989	1.99459	0.888211	0	2.02916	0	0	0	2.01255	0.866078	2.8763	0	0	0	3.55156	3.60176	0	0.977299	2.27102	1.80247	2.90206	0.97387	4.38805	5.34773	2.39036	0	3.77014	0	2.54539	0.00386841	0.0703024	7	3	0	0.83477	2.28402	1.5594
2894	SMC1A	SMC1A		143.23	31.1	3.05966	3.98918	0.888211	0	2.02916	0	2.92644	0	3.01882	17.3216	13.4227	0	0	0	7.99102	6.30309	4.45006	0	0	12.6173	3.86941	7.79096	9.65372	10.6955	33.465	1.05434	13.1955	0	2.54466	0.00221304	0.056405	6	3	0	3.33256	7.9347	5.63363
1483	GART	GART		107.77	30.1	10.1989	5.98377	5.32926	0	2.02916	0	0.975479	0	5.03137	16.4555	5.75261	0	0	0	11.5426	12.6062	3.33754	1.9546	2.27102	10.8148	8.70617	18.5035	6.14328	4.45645	15.1389	4.21735	8.48281	0	2.54117	0.00167734	0.0477199	6	1	0	3.69686	7.7268	5.71183
2802	LAMC2	LAMC2		130.97	43.3	3.05966	3.98918	0	0	4.05832	0	24.387	9.45575	3.01882	30.3127	3.83507	0	1.13677	0	23.0852	45.022	2.22503	0	1.13551	47.7654	13.5429	43.8242	13.1642	6.23902	0	7.38037	1.88507	4.05926	2.54096	0.00135333	0.0429314	5	2	0	5.94666	14.952	10.4493
2617	LGALS3BP	LGALS3BP		65.33	26.5	6.11932	7.97836	0	0	3.04374	0	2.92644	11.0317	6.03764	16.4555	14.3815	0	3.41032	0	14.2063	12.6062	3.33754	9.77299	5.67755	6.30864	8.70617	19.4774	8.77611	18.7171	2.39036	18.9781	8.48281	4.05926	2.53682	0.000844123	0.033011	5	0	0	5.09889	10.1069	7.60289
2022	RANBP2;RGPD5;RGPD8;RGPD1;RGPD2	RANBP2;RGPD5;RGPD8;RGPD1;RGPD2		358.2	17.8	1.01989	2.99189	2.66463	0	0	0	1.95096	0	0	15.5894	3.83507	0	0	0	11.5426	12.6062	1.11251	0	0	3.60494	4.83676	2.92161	4.38805	1.78258	19.1229	1.05434	2.8276	0	2.53502	0.00619245	0.0857916	8	3	1	2.0037	4.7	3.35185
614	AP2A2	AP2A2		103.96	33.3	6.11932	3.98918	0	0	3.04374	0	0	0	2.01255	2.59823	6.71137	0	1.13677	0	6.21524	3.60176	3.33754	0	0	0	4.83676	4.86935	5.26566	9.80418	9.56143	10.5434	10.3679	0	2.53237	0.003776	0.0698355	7	4	0	1.82937	4.88594	3.35766
4970	EIF3L	EIF3L		66.726	38.7	8.15909	8.97566	5.32926	0	3.04374	0	0.975479	0	3.01882	11.259	17.2578	0	1.13677	0	15.982	18.0088	1.11251	2.9319	1.13551	0.901235	13.5429	10.7126	11.4089	12.478	13.5454	17.9237	13.1955	0	2.53188	0.00139062	0.0431765	5	1	0	4.2254	9.49136	6.85838
879	OAT	OAT		48.534	39.6	2.03977	3.98918	0	0	6.08747	0	0	0	1.00627	10.3929	4.79384	0	0	0	7.10313	3.60176	0	0.977299	0	7.20988	0.967353	6.81709	14.9194	12.478	3.98393	5.27169	1.88507	0	2.52524	0.00646167	0.0859822	8	3	1	2.02211	4.65819	3.34015
2709	PRDX4	PRDX4		30.54	53.5	7.1392	11.9675	0.888211	2.15032	41.5977	3.37934	10.7303	22.0634	2.01255	19.9198	23.0104	0	5.68386	0	18.6457	21.6106	5.56257	23.4552	11.3551	18.0247	29.0206	17.5297	31.594	24.0648	17.5293	34.7932	21.6783	4.05926	2.50716	0.000239451	0.0154133	2	0	0	10.753	19.9231	15.3381
1330	PECAM1	PECAM1		80.192	35.1	2.03977	0.997295	0.888211	2.15032	8.11663	0	0.975479	3.15192	5.03137	0	4.79384	0.993231	2.27354	0	0.887891	0	8.90012	10.7503	5.67755	2.7037	6.77147	1.94774	0.877611	6.23902	7.96786	17.9237	16.0231	2.70618	2.50552	0.00236903	0.0580697	3	1	0	2.24369	6.38402	4.31385
1861	CSK;MATK	CSK;MATK	CSK;MATK	50.704	44.4	4.07954	1.99459	4.44105	0	4.05832	0	0	0	3.01882	4.33039	7.67014	0	2.27354	0	3.55156	1.80088	11.1251	2.9319	0	1.80247	9.67353	2.92161	7.02089	7.13031	23.9036	4.21735	8.48281	0	2.50305	0.00345077	0.0669813	6	2	0	2.27617	6.04015	4.15816
294	PLSCR1	PLSCR1		26.825	26.2	1.01989	0.997295	0	2.15032	2.02916	0	3.90192	3.15192	0	3.46431	1.91754	0	0	0	2.66367	4.5022	2.22503	0.977299	0	2.7037	5.80412	4.86935	1.75522	3.56516	3.18714	5.27169	6.59774	1.35309	2.50125	0.00544312	0.0798309	6	1	0	1.33088	3.24824	2.28956
3877	GLG1	GLG1		134.55	26.7	6.11932	5.98377	2.66463	1.07516	20.2916	0	2.92644	4.72787	3.01882	9.52686	17.2578	0.993231	1.13677	0	10.6547	12.6062	5.56257	3.9092	4.54204	7.20988	19.3471	11.6864	21.9403	20.4996	11.155	11.5977	20.7358	2.70618	2.49256	0.00056174	0.0256946	2	0	0	5.40873	11.7252	8.56696
2298	NPC2	NPC2		16.57	36.4	1.01989	1.99459	0	2.15032	3.04374	0	2.92644	0	0	4.33039	2.8763	0.993231	0	0	1.77578	2.70132	3.33754	2.9319	1.13551	5.40741	4.83676	0	1.75522	6.23902	1.59357	10.5434	3.77014	4.05926	2.49104	0.00553705	0.0803578	6	1	0	1.38106	3.57763	2.47935
1424	EIF2S2	EIF2S2		38.388	40.5	1.01989	2.99189	0.888211	0	1.01458	1.12645	5.85288	0	0	11.259	1.91754	0	0	1.09774	6.21524	7.20353	0	0	0	20.7284	5.80412	10.7126	6.14328	7.13031	4.78072	0	5.65521	0	2.44788	0.00576878	0.0822664	5	5	0	1.94058	5.31238	3.62648
4477	SLC25A22;SLC25A18	SLC25A22;SLC25A18		34.47	26	2.03977	1.99459	0	0	2.02916	0	0.975479	0	1.00627	2.59823	0.958768	0	0	0	3.55156	5.40265	0	0	0	3.60494	2.90206	2.92161	3.51044	2.67387	3.18714	3.16301	0.942534	0	2.44479	0.0045363	0.0745089	7	4	0	0.828734	2.2757	1.55222
717	AGR2	AGR2		19.979	72	0	0	0	0	101.458	4.50579	0.975479	0	5.03137	17.3216	34.5156	0.993231	0	0	0	0	0	49.8422	13.6261	1.80247	1.93471	0	131.642	32.9777	4.78072	60.0973	5.65521	1.35309	2.42148	0.00401777	0.0715326	7	4	0	11.7715	21.6937	16.7326
2235	CORO7;PAM16	CORO7;PAM16		114.16	19.8	2.03977	0.997295	0.888211	0	3.04374	0	0	0	2.01255	3.46431	5.75261	0	1.13677	0	6.21524	1.80088	4.45006	0	0	1.80247	3.86941	0	1.75522	6.23902	12.7486	1.05434	7.54027	1.35309	2.41986	0.00311771	0.0640228	6	3	0	1.38109	3.48776	2.43442
2000	AARS	AARS1		106.81	34.2	9.17898	14.9594	3.55284	0	31.4519	1.12645	8.77931	1.57596	8.05019	19.0537	25.8867	0	1.13677	0	19.5336	19.8097	7.7876	4.88649	6.81306	17.1235	14.5103	8.76483	38.6149	23.1735	26.2939	9.48904	11.3104	5.41235	2.40959	0.000813242	0.032805	3	0	0	8.91088	15.2517	12.0813
4445	EHD1	EHD1		60.626	44.8	7.1392	6.98107	2.66463	0	1.01458	1.12645	6.82836	1.57596	0	7.7947	8.62891	0	3.41032	1.09774	7.99102	5.40265	7.7876	0.977299	2.27102	14.4198	7.73882	7.79096	7.8985	11.5868	26.2939	1.05434	12.2529	2.70618	2.405	0.000735666	0.0306408	3	0	0	3.44728	8.29798	5.87263
3856	TFG	TFG		43.02	40.9	2.03977	4.98648	0	0	9.13121	3.37934	5.85288	0	2.01255	9.52686	5.75261	0	1.13677	0	11.5426	13.5066	2.22503	2.9319	3.40653	9.91358	4.83676	10.7126	9.65372	12.478	7.17107	1.05434	5.65521	1.35309	2.40356	0.00199646	0.0532701	5	0	0	3.12989	6.88865	5.00927
2455	MXRA7	MXRA7		17.493	43.5	3.05966	2.99189	0.888211	0	4.05832	0	1.95096	0	0	1.73216	1.91754	0	0	0	3.55156	3.60176	4.45006	3.9092	3.40653	4.50617	1.93471	0.97387	2.63283	2.67387	3.98393	0	4.71267	1.35309	2.39209	0.00261787	0.0610914	7	1	0	1.18562	2.97787	2.08175
5041	PPIL1	PPIL1		18.237	33.1	2.03977	2.99189	0.888211	0	1.01458	0	0	0	1.00627	1.73216	4.79384	0	1.13677	0	3.55156	3.60176	1.11251	0.977299	2.27102	0.901235	0	3.89548	4.38805	4.45645	7.96786	5.27169	1.88507	0	2.38913	0.00163568	0.0470762	6	2	0	1.11453	2.87714	1.99584
4814	LAMTOR3	LAMTOR3		13.623	41.1	1.01989	1.99459	0.888211	0	2.02916	0	1.95096	0	2.01255	3.46431	0	0.993231	0	0	5.32734	6.30309	1.11251	1.9546	0	2.7037	1.93471	2.92161	3.51044	2.67387	3.98393	2.10868	1.88507	0	2.38764	0.00673954	0.0869883	6	2	0	1.02521	2.6014	1.8133
4958	SMC3	SMC3		141.54	32	10.1989	8.97566	0.888211	0	4.05832	0	0	4.72787	2.01255	12.1251	12.464	0	0	0	6.21524	10.8053	6.67509	2.9319	0	0.901235	9.67353	11.6864	3.51044	5.34773	34.2618	5.27169	11.3104	1.35309	2.38426	0.00455612	0.0745265	6	1	0	3.96075	7.85313	5.90694
1632	PTPN6	PTPN6		67.56	47.1	2.03977	0	0	1.07516	3.04374	0	0	4.72787	2.01255	16.4555	23.0104	0	0	0	2.66367	2.70132	21.1378	2.9319	0	0	5.80412	0	4.38805	8.91289	39.0425	2.10868	14.138	0	2.38042	0.00830089	0.0964296	7	4	0	3.74036	7.41635	5.57835
2775	IQGAP2	IQGAP2		180.58	32.1	7.1392	5.98377	0	0	23.3353	0	1.95096	0	3.01882	1.73216	41.227	0	0	0	0.887891	1.80088	6.67509	8.79569	0	1.80247	2.90206	0.97387	47.391	34.7603	11.9518	9.48904	13.1955	0	2.38005	0.00617765	0.0857916	7	2	0	6.02766	10.0447	8.03617
2141	COPB1	COPB1		107.14	42	18.358	15.9567	5.32926	0	53.7727	0	4.8774	7.87979	17.1066	35.5092	39.3095	2.97969	1.13677	1.09774	33.7398	39.6194	7.7876	23.4552	4.54204	12.6173	29.0206	29.2161	77.2297	41.8906	26.2939	23.1954	26.391	0	2.37966	0.000561471	0.0256946	2	1	0	14.5224	26.7856	20.654
253	SCAMP3	SCAMP3		38.287	32	2.03977	2.99189	0	0	2.02916	0	0	1.57596	2.01255	4.33039	2.8763	0.993231	0	0	6.21524	9.90485	2.22503	1.9546	1.13551	2.7037	4.83676	4.86935	3.51044	2.67387	4.78072	1.05434	0.942534	0	2.37143	0.00266627	0.0610914	6	1	0	1.34637	3.34335	2.34486
2142	COPA	COPA		138.34	46.8	6.11932	14.9594	7.9939	0	46.6706	0	1.95096	4.72787	9.05646	34.6431	43.1445	3.97292	4.54709	1.09774	33.7398	34.2168	5.56257	22.4779	6.81306	2.7037	18.3797	25.3206	92.1491	38.3254	28.6843	25.3041	26.391	0	2.37047	0.000647407	0.0281223	2	1	0	12.7774	25.7191	19.2483
3125	P3H1	P3H1		83.393	30.3	4.07954	3.98918	0	0	8.11663	1.12645	4.8774	3.15192	0	10.3929	0	0	0	0	14.2063	9.00441	0	0	6.81306	8.11111	8.70617	15.5819	0	3.56516	0	9.48904	10.3679	1.35309	2.37041	0.00547129	0.0798559	7	4	0	2.55243	6.22843	4.39043
1226	VCAN	VCAN		265.05	9.5	9.17898	8.97566	1.77642	2.15032	37.5394	1.12645	8.77931	12.6077	3.01882	18.1876	16.2991	1.98646	3.41032	0	16.8699	15.3075	4.45006	14.6595	21.5747	9.91358	29.9879	28.2422	17.5522	26.7387	1.59357	43.2279	42.414	5.41235	2.35463	0.000591258	0.0268054	1	0	0	8.93118	19.8531	14.3922
2543	TAP2	TAP2		75.663	21	2.03977	1.99459	0.888211	0	0	0	0	1.57596	2.01255	14.7233	8.62891	0.993231	0	0	6.21524	2.70132	3.33754	0.977299	0	0.901235	6.77147	8.76483	2.63283	7.13031	6.37429	7.38037	7.54027	0	2.35083	0.00842979	0.0970468	6	2	0	2.3469	4.33764	3.34227
4512	MUC5B	MUC5B		596.33	36.3	0	0	0	0	168.42	10.138	0	0	15.0941	19.9198	288.589	5.95939	4.54709	1.09774	0	0	0	82.0931	24.9812	0	0	0	505.504	179.149	17.5293	460.746	28.276	1.35309	2.34486	0.00282621	0.0613503	6	6	0	36.6975	92.8308	64.7642
3656	SUMF2	SUMF2		33.843	33.6	1.01989	1.99459	1.77642	0	5.07289	1.12645	5.85288	0	1.00627	4.33039	6.71137	0	0	0	3.55156	6.30309	1.11251	4.88649	0	11.716	2.90206	0.97387	7.8985	8.91289	7.96786	8.43471	3.77014	0	2.34107	0.00678943	0.0869883	5	2	0	2.06365	4.88784	3.47575
274	XPO1	XPO1		123.38	24.1	7.1392	5.98377	5.32926	0	0	0	0	1.57596	7.04391	18.1876	6.71137	0	1.13677	0	13.3184	9.90485	8.90012	3.9092	2.27102	0	11.6082	10.7126	9.65372	3.56516	15.1389	2.10868	4.71267	1.35309	2.34105	0.00486418	0.0769111	6	1	0	3.79342	6.93976	5.36659
4254	HNRNPUL1	HNRNPUL1		84.793	31.5	6.11932	4.98648	2.66463	0	4.05832	0	1.95096	0	4.02509	17.3216	7.67014	0	0	0	14.2063	4.5022	2.22503	3.9092	1.13551	1.80247	4.83676	6.81709	7.02089	9.80418	31.8714	5.27169	6.59774	1.35309	2.34088	0.00502748	0.0787638	6	0	0	3.48546	7.23954	5.3625
1630	TPP2	TPP2		138.35	32.8	3.05966	6.98107	2.66463	2.15032	8.11663	0	0	3.15192	5.03137	11.259	9.58768	3.97292	4.54709	2.19549	7.99102	14.4071	10.0126	4.88649	2.27102	0	4.83676	19.4774	19.3074	12.478	19.1229	14.7607	17.9081	4.05926	2.33872	0.000533138	0.0253666	2	1	0	4.47984	10.8228	7.65131
3799	PALLD	PALLD		108.63	39.4	14.2784	15.9567	3.55284	1.07516	19.277	6.75868	20.4851	9.45575	18.1129	37.2414	12.464	0.993231	2.27354	3.29323	30.1883	27.9137	28.9254	8.79569	13.6261	40.5556	20.3144	30.19	29.8388	39.2167	11.9518	14.7607	32.9887	12.1778	2.32765	0.000410472	0.0216789	0	0	0	11.8013	24.3888	18.0951
1932	RPL5	RPL5		34.362	39.4	0	0.997295	13.3232	0	3.04374	1.12645	10.7303	3.15192	0	19.0537	8.62891	2.97969	7.9574	1.09774	23.0852	11.7057	2.22503	1.9546	0	25.2346	9.67353	21.4251	11.4089	12.478	15.9357	7.38037	12.2529	0	2.31419	0.00275693	0.0610914	3	2	0	5.14931	11.0543	8.10179
4299	SRRT	SRRT		100.15	23.7	0	2.99189	0.888211	0	6.08747	2.25289	4.8774	1.57596	3.01882	20.7859	9.58768	0	0	0	12.4305	8.10397	2.22503	2.9319	2.27102	13.5185	6.77147	13.6342	8.77611	8.0216	23.1068	0	3.77014	0	2.31334	0.00440159	0.0741755	5	2	0	3.71901	7.54009	5.62955
2597	TJP1	TJP1		186.96	25.2	1.01989	2.99189	4.44105	0	2.02916	1.12645	7.80383	0	2.01255	8.66078	7.67014	0.993231	3.41032	1.09774	10.6547	7.20353	6.67509	4.88649	1.13551	28.8395	4.83676	3.89548	8.77611	8.91289	11.155	0	12.2529	1.35309	2.30988	0.0041574	0.0719562	2	1	0	3.08979	7.89836	5.49408
1482	FBL	FBL		33.784	45.8	5.09943	4.98648	3.55284	0	7.10205	2.25289	0	1.57596	3.01882	9.52686	8.62891	0.993231	2.27354	0	16.8699	12.6062	4.45006	1.9546	2.27102	9.01235	4.83676	9.7387	8.77611	9.80418	18.3261	4.21735	7.54027	2.70618	2.30366	0.000466287	0.0231921	3	0	0	3.50079	8.07927	5.79003
709	BPNT1	BPNT1		29.188	52.9	1.01989	0.997295	2.66463	1.07516	2.02916	0	0	0	2.01255	5.19647	5.75261	0	0	0	1.77578	3.60176	1.11251	0.977299	0	2.7037	2.90206	1.94774	11.4089	6.23902	9.56143	3.16301	3.77014	0	2.29564	0.00885021	0.0998457	6	2	0	1.48198	3.51167	2.49683
1800	RPL4	RPL4		47.697	47.1	2.03977	3.98918	13.3232	0	16.2333	2.25289	14.6322	3.15192	0	18.1876	13.4227	0.993231	0	0	18.6457	9.90485	3.33754	4.88649	1.13551	24.3333	21.2818	21.4251	14.0418	7.13031	18.3261	6.32603	16.0231	0	2.29226	0.0025192	0.0601809	4	1	0	6.30186	11.9141	9.10799
1921	RECQL	RECQL		73.457	42.2	4.07954	5.98377	5.32926	0	3.04374	0	0.975479	0	3.01882	12.9912	9.58768	0.993231	1.13677	0	16.8699	12.6062	5.56257	1.9546	2.27102	0.901235	8.70617	6.81709	7.02089	4.45645	23.9036	4.21735	11.3104	0	2.28562	0.00406365	0.0715326	4	1	0	3.3671	7.6141	5.4906
2900	RFTN1	RFTN1		63.145	37.9	2.03977	2.99189	0.888211	1.07516	4.05832	0	0	0	3.01882	9.52686	4.79384	0.993231	3.41032	0	4.43945	6.30309	6.67509	3.9092	1.13551	2.7037	3.86941	1.94774	1.75522	8.91289	12.7486	2.10868	15.0805	2.70618	2.28248	0.00284072	0.0614051	4	0	0	2.3426	5.30681	3.8247
3486	FERMT3	FERMT3		75.429	40.6	1.01989	0.997295	0	3.22548	9.13121	0	0	11.0317	0	7.7947	9.58768	0.993231	10.2309	0	1.77578	0.900441	18.9127	0	2.27102	0	11.6082	6.81709	3.51044	8.0216	29.4811	6.32603	20.7358	6.76544	2.27657	0.00638833	0.0858868	5	2	0	3.85801	8.36612	6.11206
1582	TARS	TARS1		83.434	40.2	2.03977	2.99189	8.88211	0	5.07289	0	3.90192	3.15192	1.00627	27.7145	15.3403	0	1.13677	0	15.0941	18.9093	1.11251	2.9319	0	3.60494	9.67353	12.6603	27.2059	12.478	13.5454	10.5434	5.65521	0	2.27475	0.00415863	0.0719562	4	2	0	5.08845	9.52961	7.30903
1735	LSP1	LSP1		37.191	72	4.07954	0.997295	0	0	7.10205	0	5.85288	3.15192	1.00627	12.1251	10.5464	2.97969	0	0	5.32734	3.60176	24.4753	2.9319	1.13551	9.91358	2.90206	2.92161	5.26566	9.80418	35.8554	0	12.2529	0	2.26971	0.00642407	0.0858868	5	2	0	3.41723	8.31337	5.8653
3655	COLGALT1	COLGALT1		71.635	23.5	5.09943	6.98107	1.77642	0	3.04374	1.12645	1.95096	1.57596	1.00627	19.9198	2.8763	0	2.27354	0	16.8699	16.2079	2.22503	0	1.13551	6.30864	5.80412	11.6864	5.26566	10.6955	3.18714	7.38037	10.3679	1.35309	2.26834	0.00424062	0.0725163	3	1	0	3.40214	7.0348	5.21847
3960	RCN3	RCN3		37.493	41.5	3.05966	8.97566	0	0	14.2041	2.25289	16.5831	0	4.02509	14.7233	0	0	0	0	14.2063	10.8053	0	0	13.6261	22.5309	17.4123	12.6603	0.877611	8.0216	0	7.38037	12.2529	1.35309	2.24872	0.00716656	0.0891124	7	3	0	4.55885	8.65191	6.60538
2938	EFTUD2	EFTUD2		109.43	43.1	6.11932	2.99189	2.66463	0	2.02916	1.12645	0.975479	4.72787	4.02509	20.7859	8.62891	1.98646	0	1.09774	14.2063	12.6062	2.22503	0.977299	2.27102	1.80247	10.6409	12.6603	10.5313	11.5868	24.7004	3.16301	16.9656	0	2.2406	0.00516324	0.0787835	2	1	0	4.08278	8.88118	6.48198
2603	KLC1	KLC1		71.005	38.4	4.07954	3.98918	0	0	6.08747	2.25289	6.82836	1.57596	6.03764	6.92863	2.8763	0	0	2.19549	14.2063	15.3075	2.22503	0.977299	3.40653	18.0247	7.73882	4.86935	7.8985	8.91289	7.96786	1.05434	3.77014	1.35309	2.23916	0.00204235	0.0536107	4	0	0	3.06082	6.97945	5.02013
4692	ERAP1	ERAP1		107.23	21.7	3.05966	3.98918	2.66463	1.07516	6.08747	0	0.975479	3.15192	0	6.06255	3.83507	1.98646	1.13677	0	0.887891	2.70132	8.90012	4.88649	7.94856	0.901235	13.5429	3.89548	1.75522	3.56516	11.155	9.48904	6.59774	2.70618	2.23409	0.00622301	0.0857916	3	0	0	2.43031	5.63803	4.03417
2893	CLINT1	CLINT1		70.294	31.9	3.05966	6.98107	2.66463	0	4.05832	1.12645	10.7303	0	3.01882	8.66078	4.79384	0	0	0	7.99102	10.8053	3.33754	0.977299	1.13551	21.6296	5.80412	8.76483	10.5313	13.3693	11.9518	0	4.71267	1.35309	2.23091	0.00649129	0.0860938	5	1	0	3.22099	7.31168	5.26633
2823	COTL1	COTL1		15.945	64.8	3.05966	4.98648	1.77642	0	7.10205	1.12645	3.90192	1.57596	3.01882	13.8573	11.5052	0	0	0	2.66367	4.5022	16.6877	2.9319	1.13551	9.01235	8.70617	1.94774	4.38805	8.0216	21.5132	8.43471	10.3679	2.70618	2.21395	0.00608109	0.0855863	4	0	0	3.70787	7.35849	5.53318
2605	SRSF1	SRSF1		27.744	57.7	7.1392	11.9675	6.21747	0	12.1749	0	6.82836	4.72787	12.0753	24.2502	16.2991	0.993231	0	0	23.0852	17.1084	11.1251	7.81839	3.40653	20.7284	17.4123	27.2684	19.3074	16.0432	28.6843	2.10868	6.59774	0	2.21221	0.00281342	0.0613503	4	1	0	7.3338	14.3353	10.8345
2389	UBE2I	UBE2I		18.007	39.2	4.07954	1.99459	4.44105	1.07516	3.04374	0	3.90192	0	0	5.19647	5.75261	0.993231	0	1.09774	9.7668	9.00441	4.45006	3.9092	0	5.40741	9.67353	4.86935	1.75522	4.45645	13.5454	3.16301	1.88507	0	2.21118	0.00303633	0.0640228	4	2	0	2.25543	5.1347	3.69507
2471	HDLBP	HDLBP		141.45	44.8	13.2585	10.9702	7.10568	1.07516	59.8601	13.5174	36.0927	11.0317	7.04391	48.5004	36.4332	0.993231	3.41032	0	54.1613	48.6238	4.45006	17.5914	21.5747	73	34.8247	40.9025	84.2506	64.1728	25.4972	1.05434	21.6783	6.76544	2.20052	0.00114101	0.040037	1	0	0	17.8066	35.6105	26.7086
2197	ADAR	ADAR		136.06	25.9	2.03977	1.99459	1.77642	1.07516	3.04374	0	0.975479	0	3.01882	26.8484	4.79384	0	1.13677	0	18.6457	13.5066	2.22503	2.9319	0	1.80247	3.86941	17.5297	3.51044	7.13031	17.5293	0	6.59774	0	2.19546	0.00939157	0.104141	4	3	0	3.33593	6.80561	5.07077
4688	UGGT1	UGGT1		174.97	28.9	12.2386	3.98918	3.55284	3.22548	20.2916	0	1.95096	4.72787	3.01882	25.1163	21.0929	2.97969	2.27354	0	20.4215	18.0088	4.45006	5.86379	2.27102	1.80247	9.67353	19.4774	28.9612	30.3038	26.2939	32.6845	26.391	0	2.1744	0.00262474	0.0610914	2	1	0	7.46127	16.1859	11.8236
3004	SEC23A	SEC23A		86.16	24.7	7.1392	7.97836	1.77642	1.07516	6.08747	0	0.975479	1.57596	3.01882	13.8573	7.67014	0	1.13677	1.09774	12.4305	9.00441	4.45006	3.9092	3.40653	1.80247	8.70617	12.6603	10.5313	8.0216	7.17107	6.32603	19.7932	0	2.16586	0.00623142	0.0857916	2	1	0	3.81348	7.72949	5.77149
1600	APEX1	APEX1		35.554	51.3	3.05966	3.98918	3.55284	0	4.05832	0	1.95096	0	5.03137	13.8573	10.5464	0	2.27354	0	13.3184	15.3075	3.33754	0.977299	0	1.80247	6.77147	7.79096	11.4089	9.80418	23.9036	4.21735	4.71267	0	2.14925	0.00760919	0.0910791	5	2	0	3.4514	7.38231	5.41685
3905	MYDGF	MYDGF		18.795	24.9	2.03977	1.99459	0.888211	0	9.13121	0	3.90192	3.15192	3.01882	6.06255	7.67014	0	2.27354	0	7.10313	4.5022	3.33754	3.9092	2.27102	5.40741	4.83676	3.89548	8.77611	7.13031	5.5775	8.43471	6.59774	2.70618	2.14882	0.00811545	0.0954395	4	0	0	2.86662	5.32038	4.0935
2710	PAK2	PAK2	PAK2	58.042	61.8	10.1989	17.9513	6.21747	0	13.1895	7.88512	21.4605	0	10.0627	38.9735	19.1754	0	4.54709	0	43.5066	44.1216	15.5752	5.86379	4.54204	37.8519	18.3797	21.4251	19.3074	21.3909	28.6843	0	16.0231	5.41235	2.13367	0.00321832	0.0651678	4	1	0	10.6901	20.1489	15.4195
4706	MYOF	MYOF		233.47	47.7	36.7159	40.8891	17.7642	2.15032	37.5394	0	11.7058	11.0317	25.1568	81.4114	20.1341	4.96615	14.778	1.09774	79.0223	71.1348	12.2377	20.5233	18.1681	29.7407	29.9879	35.0593	25.4507	51.6948	4.78072	90.6731	98.0236	18.9432	2.12919	0.00135827	0.0429314	1	0	0	21.81	41.8172	31.8136
4101	VPS35	VPS35		91.706	28	20.3977	17.9513	10.6585	0	16.2333	0	2.92644	6.30383	13.0816	19.0537	23.9692	0	5.68386	0	17.7578	18.9093	13.3502	5.86379	7.94856	6.30864	12.5756	18.5035	27.2059	21.3909	17.5293	22.1411	16.0231	5.41235	2.11793	0.00373985	0.0695254	4	0	0	9.73282	15.0657	12.3993
2675	LMAN2	LMAN2		40.228	45.8	9.17898	6.98107	4.44105	2.15032	31.4519	3.37934	6.82836	11.0317	3.01882	8.66078	16.2991	0	1.13677	1.09774	10.6547	11.7057	12.2377	14.6595	6.81306	12.6173	11.6082	11.6864	27.2059	23.1735	12.7486	28.4671	17.9081	0	2.11667	0.00305428	0.0640228	1	1	0	7.54685	14.3918	10.9694
2604	LRP1;LRP6;LRP5	LRP1;LRP6;LRP5		504.6	21.3	39.7756	39.8918	3.55284	7.52613	1.01458	0	0	23.6394	29.1819	9.52686	15.3403	0	29.5561	2.19549	31.0762	17.1084	23.3628	0.977299	3.40653	3.60494	10.6409	15.5819	17.5522	32.0864	11.155	65.369	89.5407	27.0618	2.10179	0.00374566	0.0695254	3	0	0	14.3715	24.8946	19.633
4750	RRBP1;NIN	RRBP1;NIN		152.45	46.9	34.6761	33.908	16.876	4.30065	102.472	33.7934	69.259	39.3989	28.1757	64.0898	90.1242	6.95262	13.6413	7.6842	85.2375	80.1392	23.3628	72.3201	36.3363	115.358	88.9964	92.5177	126.376	120.324	54.9782	54.8256	72.5751	23.0025	2.09869	0.00112918	0.0398951	0	0	0	38.9537	74.7393	56.8465
1195	TPR	TPR		267.29	40.6	12.2386	8.97566	4.44105	3.22548	2.02916	7.88512	28.2889	1.57596	16.1004	36.3753	26.8455	1.98646	2.27354	1.09774	37.2914	31.5154	10.0126	0.977299	2.27102	71.1975	25.1512	27.2684	21.0627	19.6084	46.2136	8.43471	28.276	1.35309	2.08012	0.00421783	0.0725098	0	0	0	10.9528	23.6167	17.2847
3662	TXNDC5	TXNDC5		47.628	48.6	18.358	19.9459	6.21747	3.22548	61.8893	16.8967	23.4115	15.7596	21.1317	28.5806	44.1033	5.95939	11.3677	7.6842	29.3004	34.2168	23.3628	38.1147	24.9812	38.7531	47.4003	30.19	52.6566	68.6293	44.62	46.3909	43.3566	14.884	2.07621	0.000832169	0.0328376	0	0	0	20.3236	38.3469	29.3353
1954	QARS	QARS1		87.798	53.8	10.1989	14.9594	15.0996	0	14.2041	0	0	1.57596	7.04391	18.1876	22.0517	0.993231	2.27354	0	17.7578	16.2079	2.22503	8.79569	3.40653	1.80247	12.5756	17.5297	37.7373	18.7171	17.5293	13.7064	12.2529	0	2.07197	0.00738808	0.089682	4	1	0	7.61342	12.8745	10.244
3209	HP1BP3	HP1BP3		61.206	29.5	4.07954	2.99189	1.77642	1.07516	2.02916	0	1.95096	0	2.01255	5.19647	9.58768	0	1.13677	1.09774	7.99102	3.60176	2.22503	2.9319	2.27102	6.30864	4.83676	1.94774	9.65372	2.67387	20.7164	0	3.77014	1.35309	2.06502	0.00289558	0.0620673	3	1	0	2.35245	5.02008	3.68627
205	SDCBP	SDCBP		32.444	47.3	3.05966	1.99459	0	0	3.04374	3.37934	4.8774	1.57596	3.01882	3.46431	3.83507	0	4.54709	0	1.77578	1.80088	5.56257	1.9546	3.40653	12.6173	2.90206	6.81709	4.38805	4.45645	3.98393	6.32603	8.48281	5.41235	2.06222	0.00803552	0.0952916	4	0	0	2.34257	4.99189	3.66723
5074	HYOU1	HYOU1		111.33	34.9	12.2386	11.9675	5.32926	2.15032	41.5977	9.01157	31.2153	14.1836	9.05646	29.4467	37.3919	1.98646	5.68386	2.19549	29.3004	28.8141	14.4627	18.5687	12.4906	49.5679	25.1512	33.1116	57.9223	38.3254	29.4811	17.9237	27.3335	6.76544	2.05929	0.00233188	0.0579454	0	0	0	15.2468	27.8013	21.5241
457	SNX2	SNX2		58.47	46.1	8.15909	7.97836	7.9939	1.07516	14.2041	1.12645	2.92644	3.15192	5.03137	4.33039	9.58768	0	12.5045	0	9.7668	6.30309	16.6877	5.86379	7.94856	0.901235	11.6082	6.81709	12.2866	17.8258	26.2939	2.10868	16.9656	13.5309	2.05671	0.00253959	0.0602329	2	0	0	5.57638	11.0649	8.32062
1103	PARP1	PARP1		113.08	48.5	17.3381	10.9702	8.88211	1.07516	24.3499	3.37934	2.92644	1.57596	9.05646	40.7057	35.4744	9.93231	3.41032	5.48872	20.4215	25.2123	30.0379	12.7049	6.81306	11.716	24.1838	25.3206	28.9612	31.1951	82.069	9.48904	28.276	4.05926	2.05022	0.00312428	0.0640228	0	0	0	12.4689	24.3186	18.3937
5142	SQOR	SQOR		49.96	54.2	10.1989	14.9594	15.9878	2.15032	10.1458	1.12645	6.82836	15.7596	6.03764	28.5806	20.1341	0.993231	5.68386	0	43.5066	37.8185	12.2377	4.88649	2.27102	9.91358	20.3144	31.1638	14.9194	19.6084	31.8714	30.5758	22.6208	1.35309	2.04522	0.00453773	0.0745089	1	0	0	9.899	20.2186	15.0588
2202	SEC13	SEC13		35.54	57.5	4.07954	4.98648	4.44105	1.07516	19.277	0	1.95096	4.72787	6.03764	9.52686	9.58768	0.993231	1.13677	0	8.87891	8.10397	3.33754	7.81839	3.40653	1.80247	6.77147	9.7387	28.0835	10.6955	9.56143	13.7064	9.42534	4.05926	2.029	0.00890679	0.0998457	2	0	0	4.8443	8.95639	6.90035
1988	LMAN1	LMAN1		57.548	37.5	13.2585	8.97566	5.32926	8.60129	47.6852	4.50579	4.8774	12.6077	9.05646	22.518	29.7218	1.98646	9.09417	4.39097	24.8609	31.5154	10.0126	21.5006	14.7616	9.01235	33.8573	20.4513	57.9223	36.5428	22.31	43.2279	29.2186	5.41235	2.02745	0.00315271	0.064348	0	0	0	13.0435	25.7576	19.4005
2606	ARHGAP1	ARHGAP1		50.435	40.8	16.3182	17.9513	6.21747	0	19.277	1.12645	9.75479	6.30383	10.0627	12.1251	16.2991	0.993231	11.3677	1.09774	43.5066	42.3207	14.4627	5.86379	13.6261	13.5185	16.445	12.6603	18.4298	16.9345	15.1389	10.5434	15.0805	9.47162	2.01991	0.000424006	0.0217218	1	0	0	9.20676	17.7145	13.4606
290	ARPC1B	ARPC1B		40.949	51.9	12.2386	11.9675	3.55284	6.45097	13.1895	2.25289	1.95096	7.87979	9.05646	23.3841	20.1341	3.97292	9.09417	2.19549	23.0852	21.6106	20.0253	4.88649	5.67755	8.11111	14.5103	16.5558	15.797	21.3909	40.6361	22.1411	25.4484	9.47162	2.0118	0.00121105	0.0413614	0	0	0	9.09432	17.8105	13.4524

## Sheet: Up regulated Proteins
Additional file 3: Table S2
List of differentially Up regulated Proteins in tumors compared to NATs of OSCC patients
Up regulated	p-value	Fold change
SWAP70	1e-05	6.3168
EVL	0.00042	5.36847
MYO1G	0.00025	4.28432
GFPT1	1e-05	4
PTPRC	1e-05	4
MZB1	0	4
GOLGB1	1e-05	4
CAD	3e-05	4
GMPPB	4e-05	4
CD38	1e-05	4
SEC11C	3e-05	4
PPP1R18	0.00021	4
IGF2R	3e-05	3.99557
TM9SF2	1e-05	3.9764
EML4	0.00015	3.92568
ALDH1L2	8e-05	3.83699
GOLGA3	0.00012	3.81501
NUCB2	0.00023	3.80071
SMARCA5	0.00372	3.7098
ACBD3	9e-05	3.68742
SERPINB9	0.00034	3.58033
IKBIP	0.00126	3.47147
P4HA1	0.00028	3.46809
ZC3HAV1	0.00181	3.46548
SEC23B	0.00024	3.46039
MANF	6e-05	3.45991
PLOD1	0.00097	3.45562
EIF2AK2	0.00373	3.4177
DNAJB11	4e-05	3.41389
PTPN1	0.00127	3.3972
FKBP11	0.00335	3.38092
ITGA3	0.00282	3.37398
ALDH18A1	6e-05	3.35721
STT3A	0.00054	3.32482
PNPT1	0.00268	3.32251
CKAP5	0.0007	3.24582
STAB1	0.00236	3.23998
KIAA1217	0.00468	3.21396
PSMB9	0.00217	3.21222
HCLS1	0.00307	3.20637
MOGS	0.00033	3.20171
PRKDC	2e-05	3.18334
HCFC1	0.00078	3.17211
TNC	0	3.16777
OAS2	0.00321	3.15279
TM9SF3	0.00131	3.14027
IFI16	0.00038	3.11061
RAD50	0.00019	3.10428
CNPY2	0.00276	3.10175
PDIA5	0.00024	3.09
CRTAP	0.00335	3.08165
NPLOC4	0.00229	3.06301
TMEM165	0.00205	3.03602
RPS27	0.00368	3.02442
TFRC	0.00029	3.01808
TM9SF4	0.00632	3.01171
MACF1	0.00012	3.01127
DNAJC3	0.0004	2.99329
FBLIM1	0.00532	2.98085
CARS	0.00211	2.96944
UPF1	0.00035	2.95981
PACSIN2	0.00052	2.93934
GALNT2	0.00512	2.93015
SEC16A	0.00662	2.92997
SEC24D	0.00275	2.92714
TES	0.00017	2.92419
SEC23IP	0.00202	2.91855
ATXN10	0.00512	2.91286
LRRC59	0.00123	2.91032
TUBG1	0.00346	2.90309
THBS2	0.00677	2.8943
SEC61A1	0.00116	2.89402
AP3M1	0.00452	2.86851
NOP58	0.00445	2.84813
EPB41L3	0.0065	2.84146
FKBP10	0.001	2.83015
ALPL	0.00834	2.82897
COPE	0.00023	2.82508
SPCS1	0.00311	2.82328
RCC1	0.0027	2.82289
AGPS	0.00542	2.82278
COPG1	5.9e-05	2.8209
MX1	0.00038	2.81881
SRP72	0.0025	2.81814
SNRNP200	0.00087	2.81751
PRPF8	0.0019	2.81396
SDF2L1	0.00345	2.80443
FAP	0.00656	2.79369
M6PR	0.00719	2.78748
THYN1	0.00764	2.78538
PYCR1	0.00356	2.78403
RAB35	0.00262	2.7776
2021-09-06	0.00506	2.76856
SF3B1	0.00042	2.76387
SRSF9	0.00337	2.76257
PFDN2	0.00343	2.75149
MAT2B	0.00112	2.74539
DGKA	0.00281	2.72591
COPB2	9e-05	2.69873
FOLR2	0.00118	2.69255
SRPRA	0.00698	2.69211
RBM39	0.00357	2.68419
LTBP2	0.00742	2.68395
MTDH	0.0055	2.67705
CCDC47	0.0013	2.66708
SEC24C	0.00117	2.66619
MYH10	3.7e-05	2.65694
STXBP2	0.00639	2.6477
STAT1	0.00013	2.64306
STIM1	0.00458	2.64258
MYO1B	0.00534	2.63382
LARS	0.00559	2.62544
UNC45A	0.00449	2.62275
PPP1R12A	0.00364	2.60846
SURF4	0.00705	2.6024
MRC2	0.00132	2.58436
GCN1	0.00169	2.57088
S100A13	0.00835	2.56388
PTK7	0.00637	2.55371
SF3B3	0.00083	2.54945
SCAMP1	0.00387	2.54539
SMC1A	0.00221	2.54466
GART	0.00168	2.54117
LAMC2	0.00135	2.54096
LGALS3BP	0.00084	2.53682
RANBP2	0.00619	2.53502
AP2A2	0.00378	2.53237
EIF3L	0.00139	2.53188
OAT	0.00646	2.52524
PRDX4	0.00024	2.50716
PECAM1	0.00237	2.50552
CSK	0.00345	2.50305
PLSCR1	0.00544	2.50125
GLG1	0.00056	2.49256
NPC2	0.00554	2.49104
EIF2S2	0.00577	2.44788
SLC25A22	0.00454	2.44479
AGR2	0.00402	2.42148
CORO7	0.00312	2.41986
AARS	0.00081	2.40959
EHD1	0.00074	2.405
TFG	0.002	2.40356
MXRA7	0.00262	2.39209
PPIL1	0.00164	2.38913
LAMTOR3	0.00674	2.38764
SMC3	0.00456	2.38426
PTPN6	0.0083	2.38042
IQGAP2	0.00618	2.38005
COPB1	0.00056	2.37966
SCAMP3	0.00267	2.37143
COPA	0.00065	2.37047
P3H1	0.00547	2.37041
VCAN	0.00059	2.35463
TAP2	0.00843	2.35083
MUC5B	0.00283	2.34486
SUMF2	0.00679	2.34107
XPO1	0.00486	2.34105
HNRNPUL1	0.00503	2.34088
TPP2	0.00053	2.33872
PALLD	0.00041	2.32765
RPL5	0.00276	2.31419
SRRT	0.0044	2.31334
TJP1	0.00416	2.30988
FBL	0.00047	2.30366
BPNT1	0.00885	2.29564
RPL4	0.00252	2.29226
RECQL	0.00406	2.28562
RFTN1	0.00284	2.28248
FERMT3	0.00639	2.27657
TARS	0.00416	2.27475
LSP1	0.00642	2.26971
COLGALT1	0.00424	2.26834
RCN3	0.00717	2.24872
EFTUD2	0.00516	2.2406
KLC1	0.00204	2.23916
ERAP1	0.00622	2.23409
CLINT1	0.00649	2.23091
COTL1	0.00608	2.21395
SRSF1	0.00281	2.21221
UBE2I	0.00304	2.21118
HDLBP	0.00114	2.20052
ADAR	0.00939	2.19546
UGGT1	0.00262	2.1744
SEC23A	0.00623	2.16586
APEX1	0.00761	2.14925
MYDGF	0.00812	2.14882
PAK2	0.00322	2.13367
MYOF	0.00136	2.12919
VPS35	0.00374	2.11793
LMAN2	0.00305	2.11667
LRP1	0.00375	2.10179
RRBP1	0.00113	2.09869
TPR	0.00422	2.08012
TXNDC5	0.00083	2.07621
QARS	0.00739	2.07197
HP1BP3	0.0029	2.06502
SDCBP	0.00804	2.06222
HYOU1	0.00233	2.05929
SNX2	0.00254	2.05671
PARP1	0.00312	2.05022
SQOR	0.00454	2.04522
SEC13	0.00891	2.029
LMAN1	0.00315	2.02745
ARHGAP1	0.00042	2.01991
ARPC1B	0.00121	2.0118
