# Supplementary material for: Secreted protein markers in oral squamous cell carcinoma (OSCC)
Source: Clin Proteomics. 2022 Feb 8;19:4. doi: 10.1186/s12014-022-09341-5 (PMC8903575; doi:10.1186/s12014-022-09341-5)
Supplement: Supplementary file 5 — Additional file 5: Table S4. List of 4472 identified proteins secretomes of HNSCC cell lines. [file 12014_2022_9341_MOESM5_ESM.xlsx]

## Sheet: HNSCC Cell line Secretome data
MaxQuant pgID	Protein IDs short	Proteins count	Peptides count	Razor+unique peptides count	Unique peptides count	First accession	Percentage sequence coverage	Mol. weight [kDa]	Protein names	Gene names	HGNC+ Gene Names	Kinase Names	MaxQuant Gene Names	Normalised count (A)_VU-SCC-040	Normalised count (B)_VU-SCC-1131	Normalised count (C)_UM-SCC-22A	Normalised count (D)_FaDu	Normalised count (E)_UM-SCC-6	Normalised count (F)_VU-SCC-120	Normalised count (G)_VU-SCC-096	Normalised count (H)_VU-SCC-11B	Normalised count (I)_VU-SCC-1604	averages
1	A0AVT1;A0AVT1-2;A0AVT1-3;A0AVT1-4	4	33	33	33	A0AVT1	37.1	117.97	Ubiquitin-like modifier-activating enzyme 6	UBA6	UBA6		UBA6	19.2788	22.2916	9.76444	16.0464	6.42443	18.7683	21.7337	19.6282	18.0116	16.883
2	A0FGR8-2;A0FGR8;A0FGR8-6;A0FGR8-5	4	2	2	1	A0FGR8-2	3.5	98.9	Extended synaptotagmin-2	ESYT2	ESYT2		ESYT2	1.92788	0.969199	0	0	2.14148	0	0	0	0	0.559839
3	A0FGR8-4	1	2	1	1	A0FGR8-4	5.1	59.403	Extended synaptotagmin-2	ESYT2	ESYT2		ESYT2	0	0.969199	0	0	1.07074	0	0.944942	1.03306	0	0.446438
4	A0MZ66;A0MZ66-3;A0MZ66-5;A0MZ66-6;A0MZ66-4;A0MZ66-8;A0MZ66-2;A0MZ66-7	8	17	17	17	A0MZ66	30.6	71.639	Shootin-1	SHTN1	SHTN1		KIAA1598	4.8197	2.9076	6.83511	24.6045	9.63664	2.96341	8.50448	14.4629	6.00387	8.97091
5	A1L4H1-2;A1L4H1	2	3	3	3	A1L4H1-2	4.9	100.56	Soluble scavenger receptor cysteine-rich domain-containing protein SSC5D	SSC5D	SSC5D		SSC5D	0	0.969199	0	1.06976	0	0.987803	0	0	2.00129	0.558673
6	A1X283	1	2	2	2	A1X283	3.1	101.58	SH3 and PX domain-containing protein 2B	SH3PXD2B	SH3PXD2B		SH3PXD2B	0	0	0	0	1.07074	0	0.944942	0	0	0.223964
7	A2RTX5-2;A2RTX5	2	8	5	5	A2RTX5-2	13.6	81.56	Probable threonine--tRNA ligase 2, cytoplasmic	TARSL2	TARSL2		TARSL2	0.963939	0	0	1.06976	1.07074	0	1.88988	1.03306	1.00064	0.780892
8	A2RUC4	1	2	2	2	A2RUC4	8.3	36.547	tRNA wybutosine-synthesizing protein 5	TYW5	TYW5		TYW5	0	0.969199	0	0	0	0	0	0	2.00129	0.330054
9	A4UGR9-2;A4UGR9-3;A4UGR9;A4UGR9-8	4	3	3	2	A4UGR9-2	1.2	377.34	Xin actin-binding repeat-containing protein 2	XIRP2	XIRP2		XIRP2	0	1.9384	0.976444	3.20929	3.21221	0.987803	0.944942	0	3.00193	1.58567
10	A4UGR9-7;A4UGR9-5;A4UGR9-4;A4UGR9-6	4	2	1	1	A4UGR9-7	4.3	81.829	Xin actin-binding repeat-containing protein 2	XIRP2	XIRP2		XIRP2	0	0	0	1.06976	0	0	0	0	0	0.118862
11	A5D8V7;A5D8V7-2	2	3	3	3	A5D8V7	5	69.139	Coiled-coil domain-containing protein 151	CCDC151	CCDC151		CCDC151	0	2.9076	0	0	1.07074	0	0.944942	0	0	0.547031
12	A5YKK6-2;A5YKK6;A5YKK6-3;A5YKK6-4	4	24	24	24	A5YKK6-2	11.6	266.38	CCR4-NOT transcription complex subunit 1	CNOT1	CNOT1		CNOT1	3.85576	11.6304	9.76444	14.9767	5.35369	1.97561	8.50448	5.16532	9.0058	7.80357
13	A6NC86;A6NC86-2;A6NC86-3	3	3	3	3	A6NC86	19.6	21.925	phospholipase A2 inhibitor and Ly6/PLAUR domain-containing protein	PINLYP	PINLYP		PINLYP	0	3.8768	3.90578	0	0	0	0	0	1.00064	0.975913
14	Q9GZQ8;A6NCE7;Q9H492;Q9H492-2	4	2	2	2	Q9GZQ8	16.8	14.688	Microtubule-associated proteins 1A/1B light chain 3B;Microtubule-associated proteins 1A/1B light chain 3 beta 2;Microtubule-associated proteins 1A/1B light chain 3A	MAP1LC3B;MAP1LC3B2;MAP1LC3A	MAP1LC3B;MAP1LC3B2;MAP1LC3A		MAP1LC3B;MAP1LC3B2;MAP1LC3A	0	0.969199	1.95289	0	1.07074	0	0	0	1.00064	0.55483
15	A6NDG6	1	11	11	11	A6NDG6	41.1	34.006	Phosphoglycolate phosphatase	PGP	PGP		PGP	6.74758	8.72279	6.83511	13.9069	10.7074	8.89023	11.3393	14.4629	9.0058	10.0687
16	A6NFQ7	1	1	1	1	A6NFQ7	4.7	21.648	Divergent paired-related homeobox	DPRX	DPRX		DPRX	0	0.969199	0	1.06976	1.07074	0.987803	0.944942	0	1.00064	0.671454
17	A6NGU5;P19440;Q14390;P19440-3;B5MD39;P19440-2	6	2	2	2	A6NGU5	4.8	61.501	Putative gamma-glutamyltranspeptidase 3;Putative gamma-glutamyltranspeptidase 3 heavy chain;Putative gamma-glutamyltranspeptidase 3 light chain;Gamma-glutamyltranspeptidase 1;Gamma-glutamyltranspeptidase 1 heavy chain;Gamma-glutamyltranspeptidase 1 light chain;Gamma-glutamyltransferase light chain 2;Putative gamma-glutamyltransferase light chain 3	GGT3P;GGT1;GGTLC2;GGTLC3	GGT3P;GGT1;GGTLC2;GGTLC3		GGT3P;GGT1;GGTLC2;GGTLC3	0	0	0	0	0	0	2.83483	0	0	0.314981
18	P22087;A6NHQ2	2	1	1	1	P22087	3.4	33.784	rRNA 2-O-methyltransferase fibrillarin;rRNA/tRNA 2-O-methyltransferase fibrillarin-like protein 1	FBL;FBLL1	FBL;FBLL1		FBL;FBLL1	0	0.969199	0	1.06976	0	0	0	0	0	0.226551
19	A6NHR9-2;A6NHR9;A6NHR9-3	3	19	19	19	A6NHR9-2	12.6	215.74	Structural maintenance of chromosomes flexible hinge domain-containing protein 1	SMCHD1	SMCHD1		SMCHD1	0.963939	10.6612	0	3.20929	0	0.987803	5.66965	7.23145	2.00129	3.41385
20	A8MVU1;P14598;A6NI72	3	1	1	1	A8MVU1	2.5	41.85	Putative neutrophil cytosol factor 1C;Neutrophil cytosol factor 1;Putative neutrophil cytosol factor 1B	NCF1C;NCF1;NCF1B	NCF1C;NCF1;NCF1B		NCF1C;NCF1;NCF1B	0	0.969199	0.976444	0	0	0	0	0	0	0.216183
21	A6NIH7;Q13432-2;Q13432	3	3	3	3	A6NIH7	18.7	28.136	Protein unc-119 homolog B	UNC119B;UNC119	UNC119B;UNC119		UNC119B	1.92788	0	0.976444	0	0	2.96341	0	0	0	0.65197
22	P0DN87;P0DN86;P0DN86-2;A6NKQ9-2;A6NKQ9;Q6NT52;P01229	7	5	5	5	P0DN87	29.1	17.757	Choriogonadotropin subunit beta variant 1;Choriogonadotropin subunit beta variant 2	CGB7;CGB3;CGB1;CGB2;LHB	CGB7;CGB5;CGB1;CGB2;LHB		CGB1;CGB2	9.63939	0	0.976444	0	13.9196	5.92682	6.61459	0	3.00193	4.4532
23	A6NMY6	1	25	1	1	A6NMY6	59.3	38.659	Putative annexin A2-like protein	ANXA2P2	ANXA2P2		ANXA2P2	0.963939	0	0	0	0	0	0	0	0	0.107104
24	A8K2U0;A8K2U0-2	2	15	15	15	A8K2U0	14.2	161.1	Alpha-2-macroglobulin-like protein 1	A2ML1	A2ML1		A2ML1	0.963939	0	0	0	0	0	0.944942	0	18.0116	2.21339
25	P62308;A8MWD9	2	4	4	4	P62308	36.8	8.496	Small nuclear ribonucleoprotein G;Putative small nuclear ribonucleoprotein G-like protein 15	SNRPG;SNRPGP15	SNRPG;SNRPGP15		SNRPG;SNRPGP15	3.85576	1.9384	1.95289	5.34881	4.28295	2.96341	2.83483	5.16532	5.00322	3.70506
26	A8MXV4	1	8	8	8	A8MXV4	33.3	42.233	Nucleoside diphosphate-linked moiety X motif 19, mitochondrial	NUDT19	NUDT19		NUDT19	4.8197	0.969199	2.92933	1.06976	1.07074	3.95121	3.77977	4.13226	3.00193	2.85821
27	A9UHW6;A9UHW6-2;A9UHW6-3	3	3	3	3	A9UHW6	19.4	25.423	MIF4G domain-containing protein	MIF4GD	MIF4GD		MIF4GD	0	0	0.976444	0	1.07074	0	0	3.09919	1.00064	0.683002
28	A9Z1Z3-3;A9Z1Z3	2	1	1	1	A9Z1Z3-3	0.7	151.98	Fer-1-like protein 4	FER1L4	FER1L4		FER1L4	0	0	0	0	1.07074	0	0	0	0	0.118971
29	B1ANS9-2;B1ANS9	2	2	2	2	B1ANS9-2	3	105.02	WD repeat-containing protein 64	WDR64	WDR64		WDR64	0	0	0.976444	1.06976	0	0	0	0	0	0.227356
30	C4AMC7;Q6VEQ5;A8K0Z3;A8MWX3	4	3	3	2	C4AMC7	8.4	49.994	Putative WAS protein family homolog 3;WAS protein family homolog 2	WASH3P;WASH2P;WASHC1;WASH4P	WASH3P;WASH2P;WASHC1;WASH4P		WASH3P;WASH2P	0	0	0	0	0	1.97561	0	2.06613	0	0.449082
31	C9JLW8	1	5	5	5	C9JLW8	58.8	10.92	Protein FAM195B	MCRIP1	MCRIP1		FAM195B	0	0	1.95289	4.27905	0	0	0	0	3.00193	1.02599
32	CON__A2A4G1;CON__Q8N1A0;Q8N1A0-2;Q8N1A0	4	13	1	1	CON__A2A4G1	31.1	49.493		KRT222	KRT222			0.963939	0	0	0	0	0	0	0	0	0.107104
33	CON__A2I7N0	1	17	14	4	CON__A2I7N0	32.8	46.311						36.6297	26.1684	26.364	48.1393	80.3053	25.6829	27.4033	29.9589	28.018	36.5189
34	CON__A2I7N1	1	14	3	3	CON__A2I7N1	29.4	46.397						2.89182	0.969199	0.976444	2.13952	4.28295	0.987803	0.944942	1.03306	2.00129	1.803
35	CON__A2I7N3	1	12	2	2	CON__A2I7N3	28.5	46.941						7.71152	4.846	6.83511	6.41857	12.8489	3.95121	3.77977	5.16532	3.00193	6.06203
36	CON__ENSEMBL:ENSBTAP00000006074;P49747;P49747-2	3	11	11	9	CON__ENSEMBL:ENSBTAP00000006074	22.9	80.674	Cartilage oligomeric matrix protein	COMP	COMP		COMP	0.963939	0.969199	1.95289	1.06976	8.5659	2.96341	0.944942	2.06613	2.00129	2.38861
37	CON__ENSEMBL:ENSBTAP00000007350	1	41	41	6	CON__ENSEMBL:ENSBTAP00000007350	26.2	192.99						33.7379	31.9836	39.0578	38.5114	56.7491	23.7073	23.6235	34.0911	23.0148	33.8307
38	CON__ENSEMBL:ENSBTAP00000013050	1	4	4	4	CON__ENSEMBL:ENSBTAP00000013050	9.1	51.988						1.92788	0.969199	0	1.06976	4.28295	0	0.944942	0	0	1.02164
39	CON__ENSEMBL:ENSBTAP00000014147	1	5	5	5	CON__ENSEMBL:ENSBTAP00000014147	53.1	11.756						4.8197	2.9076	3.90578	6.41857	8.5659	4.93901	3.77977	6.19839	4.00258	5.0597
40	CON__ENSEMBL:ENSBTAP00000016046	1	19	7	7	CON__ENSEMBL:ENSBTAP00000016046	31.3	77.456						6.74758	7.75359	8.788	8.55809	17.1318	6.91462	7.55953	5.16532	6.00387	8.29138
41	CON__ENSEMBL:ENSBTAP00000018229;P02774;P02774-3;P02774-2	4	34	4	4	CON__ENSEMBL:ENSBTAP00000018229	61.3	53.661		GC	GC			3.85576	3.8768	4.88222	5.34881	5.35369	1.97561	0.944942	3.09919	1.00064	3.37085
42	CON__ENSEMBL:ENSBTAP00000018574;P05546	2	19	19	19	CON__ENSEMBL:ENSBTAP00000018574	36.3	55.207		SERPIND1	SERPIND1			27.9542	27.1376	35.152	37.4417	40.688	20.7439	17.9539	25.8266	17.011	27.7676
43	CON__ENSEMBL:ENSBTAP00000023055;Q04756	2	7	7	7	CON__ENSEMBL:ENSBTAP00000023055	14.5	67.703	Hepatocyte growth factor activator;Hepatocyte growth factor activator short chain;Hepatocyte growth factor activator long chain	HGFAC	HGFAC		HGFAC	1.92788	1.9384	2.92933	6.41857	11.7781	3.95121	1.88988	6.19839	4.00258	4.55937
44	CON__ENSEMBL:ENSBTAP00000023402	1	7	7	7	CON__ENSEMBL:ENSBTAP00000023402	21.2	46.017						0.963939	2.9076	1.95289	4.27905	4.28295	1.97561	0.944942	2.06613	3.00193	2.48611
45	CON__ENSEMBL:ENSBTAP00000024146	1	78	78	69	CON__ENSEMBL:ENSBTAP00000024146	58.1	164.34						371.117	383.803	351.52	509.207	675.636	349.682	324.115	455.581	312.201	414.762
46	CON__ENSEMBL:ENSBTAP00000024462	1	14	14	2	CON__ENSEMBL:ENSBTAP00000024462	46.3	46.543						24.0985	19.384	15.6231	47.0695	55.6784	13.8292	14.1741	23.7605	14.009	25.2918
47	CON__ENSEMBL:ENSBTAP00000024466	1	13	1	1	CON__ENSEMBL:ENSBTAP00000024466	39.2	43.9						0.963939	1.9384	2.92933	3.20929	3.21221	0.987803	0.944942	2.06613	2.00129	2.02815
48	CON__ENSEMBL:ENSBTAP00000025008;Q9H4B7	2	8	3	3	CON__ENSEMBL:ENSBTAP00000025008	14.2	59.299	Tubulin beta-1 chain	TUBB1	TUBB1		TUBB1	0.963939	0	0	1.06976	1.07074	0	0	0	0	0.344938
49	CON__ENSEMBL:ENSBTAP00000031900	1	14	14	13	CON__ENSEMBL:ENSBTAP00000031900	18.2	121.45						0.963939	0	2.92933	8.55809	8.5659	1.97561	0.944942	2.06613	0	2.88933
50	CON__ENSEMBL:ENSBTAP00000032840	1	32	32	30	CON__ENSEMBL:ENSBTAP00000032840	39.8	92.273						17.3509	44.5832	18.5524	25.6743	25.6977	14.817	13.2292	4.13226	14.009	19.7829
51	CON__ENSEMBL:ENSBTAP00000033053	1	2	2	2	CON__ENSEMBL:ENSBTAP00000033053	34.5	14.759						0	0	0	0	1.07074	0	0	1.03306	0	0.233756
52	CON__ENSEMBL:ENSBTAP00000034412	1	7	7	7	CON__ENSEMBL:ENSBTAP00000034412	37.2	22.336						1.92788	2.9076	2.92933	4.27905	6.42443	1.97561	1.88988	7.23145	1.00064	3.39621
53	CON__ENSEMBL:ENSBTAP00000037665	1	14	14	14	CON__ENSEMBL:ENSBTAP00000037665	33.7	65.19						18.3149	16.4764	16.5995	28.8836	37.4758	24.6951	14.1741	21.6944	14.009	21.3692
54	CON__ENSEMBL:ENSBTAP00000038329	1	2	1	1	CON__ENSEMBL:ENSBTAP00000038329	27.5	8.5787						1.92788	0.969199	1.95289	3.20929	7.49517	1.97561	0.944942	2.06613	1.00064	2.39353
56	CON__O95678;O95678	2	16	2	2	CON__O95678	20.7	59.504	Keratin, type II cytoskeletal 75	KRT75	KRT75		KRT75	0	0	0	0	1.07074	0	0	1.03306	2.00129	0.456121
57	CON__P00735;P00734	2	25	25	25	CON__P00735	42.2	70.505		F2	F2			5.78364	9.69199	11.7173	29.9533	29.9807	5.92682	6.61459	11.3637	10.0064	13.4487
58	CON__P00761	1	7	7	7	CON__P00761	48.1	24.409						135.915	173.487	164.043	208.604	209.865	175.829	165.365	198.348	185.119	179.619
59	CON__P00978	1	15	15	14	CON__P00978	33.8	39.234						23.1345	32.9528	29.2933	41.7207	56.7491	30.6219	21.7337	30.9919	22.0142	32.1347
60	CON__P01030	1	40	6	6	CON__P01030	24.9	192.79						1.92788	0.969199	0.976444	1.06976	3.21221	0.987803	0.944942	1.03306	1.00064	1.34688
61	CON__P01044-1;P01042-3;P01042-2;P01042	4	25	25	0	CON__P01044-1	35.4	68.889		KNG1	KNG1			32.7739	29.076	30.2698	42.7905	54.6076	19.7561	18.8988	29.9589	20.0129	30.9049
62	CON__P01045-1	1	18	3	3	CON__P01045-1	26.3	68.709						0.963939	3.8768	0	4.27905	7.49517	1.97561	0.944942	3.09919	1.00064	2.62615
63	CON__P01966;P69905;P02008	3	8	8	8	CON__P01966	66.2	15.184	Hemoglobin subunit alpha	HBA1;HBZ	HBA2;HBZ		HBA1	39.5215	27.1376	33.1991	87.7205	61.0321	23.7073	26.4584	40.2895	41.0264	42.2325
64	CON__P02533;P02533;CON__Q9Z2K1;CON__Q3ZAW8;CON__Q61782;CON__P35900;P35900	7	31	12	4	CON__P02533	52.1	51.621	Keratin, type I cytoskeletal 14	KRT14;KRT20	KRT14;KRT20		KRT14	17.3509	29.076	19.5289	18.186	17.1318	18.7683	12.2842	16.529	34.0219	20.3197
65	CON__P02535-1	1	9	1	1	CON__P02535-1	13.7	57.769						0	0	0	0	0	0.987803	0	0	0	0.109756
66	CON__P02538;P02538;CON__P48668;P48668	4	35	18	3	CON__P02538	49.1	60.044	Keratin, type II cytoskeletal 6A;Keratin, type II cytoskeletal 6C	KRT6A;KRT6C	KRT6A;KRT6C		KRT6A;KRT6C	27.9542	16.4764	24.4111	4.27905	6.42443	0.987803	8.50448	8.26452	23.0148	13.3685
67	CON__P02584	1	11	3	3	CON__P02584	72.9	15.057						0.963939	1.9384	1.95289	4.27905	3.21221	1.97561	0	2.06613	2.00129	2.04328
68	CON__P02662	1	1	1	1	CON__P02662	5.5	22.975						0.963939	0.969199	0.976444	2.13952	1.07074	0	0	0	1.00064	0.791165
69	CON__P02668	1	1	1	1	CON__P02668	6.5	18.974						0	0	0	0	0	0	0	1.03306	1.00064	0.225968
70	CON__P02672	1	11	11	11	CON__P02672	18.9	67.011						4.8197	4.846	6.83511	17.1162	17.1318	6.91462	2.83483	11.3637	7.00451	8.76294
71	CON__P02676;P02675	2	8	8	8	CON__P02676	25.1	56.44		FGB	FGB			0	0	0.976444	5.34881	2.14148	1.97561	0	5.16532	2.00129	1.95655
72	CON__P02754	1	4	4	4	CON__P02754	28.4	18.281						0	0	0	0	1.07074	0	0	0	4.00258	0.563702
73	CON__P02768-1;P02768;P02768-2;P02768-3	4	22	14	14	CON__P02768-1	31	69.366	Serum albumin	ALB	ALB		ALB	37.5936	32.9528	33.1991	55.6276	68.5272	42.4755	32.128	42.3556	32.0206	41.8756
74	CON__P02769	1	106	106	98	CON__P02769	91.8	69.293						1750.51	1706.76	1620.9	2482.92	2969.16	1620	1382.45	1948.36	1536.99	1890.89
75	CON__P02777	1	6	6	6	CON__P02777	19.6	24.241						5.78364	7.75359	14.6467	39.5812	27.8392	22.7195	13.2292	28.9258	15.0097	19.4987
76	CON__P04258	1	10	4	4	CON__P04258	9.5	138.44						0.963939	0.969199	0	1.06976	2.14148	0.987803	0	1.03306	1.00064	0.907321
77	CON__P04259	1	33	1	0	CON__P04259	45.6	59.998						0.963939	0	0	0	0	0	0	1.03306	0	0.221889
78	CON__P05784	1	15	1	1	CON__P05784	24.3	47.538						0.963939	0	0	4.27905	1.07074	0	0	2.06613	7.00451	1.70937
79	CON__P05787;P05787;P05787-2;CON__H-INV:HIT000016045;CON__Q9NSB2;CON__Q6ISB0;Q9NSB2;CON__REFSEQ:XP_092267	8	50	50	16	CON__P05787	65.8	53.704	Keratin, type II cytoskeletal 8	KRT8;KRT84	KRT8;KRT84		KRT8	126.276	62.0287	49.7986	307.022	221.643	60.256	29.2932	285.126	356.229	166.408
80	CON__P06868;P00747	2	46	46	46	CON__P06868	64	91.215		PLG	PLG			53.0167	54.2752	45.8929	62.0462	111.357	42.4755	48.192	70.2484	59.038	60.7268
81	CON__P07224	1	6	5	5	CON__P07224	9.3	75.132						0.963939	2.9076	2.92933	1.06976	1.07074	0.987803	1.88988	1.03306	1.00064	1.5392
82	CON__P07477;Q8NHM4;P07478;P07477	4	1	1	1	CON__P07477	8.1	26.558	Putative trypsin-6;Trypsin-2;Trypsin-1;Alpha-trypsin chain 1;Alpha-trypsin chain 2	PRSS3P2;PRSS2;PRSS1	PRSS3P2;PRSS2;PRSS1		PRSS3P2;PRSS2;PRSS1	6.74758	5.81519	8.788	7.48833	9.63664	7.90242	5.66965	8.26452	7.00451	7.47965
83	CON__P07744	1	8	3	1	CON__P07744	10.1	56.283						0.963939	0	0	3.20929	4.28295	0	0	1.03306	3.00193	1.38791
84	CON__P08727	1	34	1	1	CON__P08727	70.8	44.091						0.963939	0	0	1.06976	2.14148	0	0	0	0	0.463909
85	CON__P08730-1	1	9	1	1	CON__P08730-1	13.7	47.754						0.963939	0	0	0	2.14148	0	0	0	0	0.345046
86	CON__P08779;P08779	2	20	3	3	CON__P08779	34	51.267	Keratin, type I cytoskeletal 16	KRT16	KRT16		KRT16	0	1.9384	0	1.06976	2.14148	0	2.83483	1.03306	4.00258	1.44668
87	CON__P12763;P02765	2	26	26	26	CON__P12763	59.3	38.418		AHSG	AHSG			523.419	488.476	536.068	774.508	715.253	483.036	415.774	565.086	409.264	545.654
88	CON__P13645;P13645;CON__Q7Z3Y7;Q7Z3Y7;CON__Q148H6;CON__Q7Z3Z0;CON__Q7Z3Y8;Q7Z3Z0;Q7Z3Y8;CON__Q14532;CON__A2AB72;CON__O76015;CON__O76013;CON__O76014;O76013-2;Q14532;O76014;O76015;O76013	19	28	24	18	CON__P13645	46.2	59.51	Keratin, type I cytoskeletal 10	KRT10;KRT28;KRT25;KRT27;KRT36;KRT32;KRT37;KRT38	KRT10;KRT28;KRT25;KRT27;KRT36;KRT32;KRT37;KRT38		KRT10	74.2233	69.7823	66.3982	85.5809	63.1735	89.8901	72.7605	82.6452	72.0464	75.1667
89	CON__P13647;P13647	2	45	39	8	CON__P13647	55.9	62.378	Keratin, type II cytoskeletal 5	KRT5	KRT5		KRT5	76.1512	56.2136	35.152	135.86	117.781	38.5243	24.5685	54.7524	49.0316	65.3372
90	CON__P15497	1	36	36	35	CON__P15497	74.3	30.276						51.0888	45.5524	52.728	97.3483	109.215	40.4999	40.6325	54.7524	59.038	61.2062
91	CON__P17690;P02749	2	16	16	16	CON__P17690	58.8	38.252		APOH	APOH			31.81	21.3224	23.4347	29.9533	37.4758	9.87803	10.3944	23.7605	18.0116	22.8934
92	CON__P17697	1	10	10	10	CON__P17697	25.1	51.113						5.78364	1.9384	4.88222	8.55809	4.28295	2.96341	0.944942	4.13226	6.00387	4.38775
93	CON__P19012;P19012;P19012-2	3	15	7	2	CON__P19012	28.3	49.167	Keratin, type I cytoskeletal 15	KRT15	KRT15		KRT15	4.8197	3.8768	0	7.48833	3.21221	0	0	0	3.00193	2.48877
94	CON__P28800;P08697-2;P08697	3	17	17	17	CON__P28800	31.7	54.71		SERPINF2	SERPINF2			44.3412	45.5524	40.0342	45.9998	67.4565	32.5975	27.4033	41.3226	27.0174	41.3028
95	CON__P34955	1	39	39	39	CON__P34955	51.7	46.103						261.228	236.485	221.653	353.021	420.8	215.341	172.924	268.597	197.127	260.797
96	CON__P35908;CON__Q7Z794;Q7Z794;CON__Q9R0H5	4	37	1	1	CON__P35908	57.7	65.865		KRT77	KRT77			0	0	0	0	0	1.97561	0.944942	0	0	0.324505
97	CON__P41361	1	36	36	26	CON__P41361	62.6	52.347						165.798	145.38	167.948	248.185	262.331	177.805	140.796	192.15	166.107	185.167
98	CON__P50448	1	14	12	12	CON__P50448	22.6	51.723						1.92788	2.9076	1.95289	7.48833	9.63664	1.97561	0	3.09919	2.00129	3.44327
99	CON__P81644	1	4	4	4	CON__P81644	22	11.202						2.89182	1.9384	4.88222	2.13952	3.21221	0.987803	0.944942	3.09919	1.00064	2.34408
100	CON__Q03247	1	14	10	10	CON__Q03247	47.2	35.979						1.92788	1.9384	6.83511	8.55809	5.35369	3.95121	1.88988	2.06613	5.00322	4.16929
101	CON__Q04695;Q04695;CON__Q9C075;CON__Q99PS0;Q9C075	5	39	39	7	CON__Q04695	61.6	48.105	Keratin, type I cytoskeletal 17	KRT17;KRT23	KRT17;KRT23		KRT17	65.5479	50.3984	48.8222	114.465	103.862	28.6463	35.9078	47.521	84.0541	64.3582
102	CON__Q05443	1	9	6	6	CON__Q05443	29.5	38.756						0.963939	1.9384	0	2.13952	8.5659	1.97561	0	2.06613	1.00064	2.07224
103	CON__Q05B55	1	7	7	7	CON__Q05B55	35.4	26.59						4.8197	6.78439	6.83511	10.6976	14.9903	3.95121	2.83483	5.16532	5.00322	6.78686
104	CON__Q0IIK2;CON__Q29443	2	87	87	78	CON__Q0IIK2	88.4	77.738						772.116	717.207	649.335	971.344	1113.57	579.84	549.956	826.452	644.415	758.248
105	CON__Q0V8M9;Q06033-2;Q06033	3	17	17	17	CON__Q0V8M9	20.1	99.536		ITIH3	ITIH3			17.3509	20.3532	17.576	19.2557	40.688	13.8292	17.009	21.6944	8.00516	19.5291
106	CON__Q0VCM5;P19827-3	2	13	13	10	CON__Q0VCM5	13.1	101.24		ITIH1	ITIH1			3.85576	11.6304	9.76444	7.48833	11.7781	8.89023	8.50448	4.13226	2.00129	7.56059
107	CON__Q14533;Q14533;CON__O43790;O43790;CON__Q6NT21;CON__P78385;P78385;A6NCN2;CON__Q61726	9	11	10	7	CON__Q14533	19.8	54.971	Keratin, type II cuticular Hb1;Keratin, type II cuticular Hb6;Keratin, type II cuticular Hb3;Putative keratin-87 protein	KRT81;KRT86;KRT83;KRT87P	KRT81;KRT86;KRT83;KRT87P		KRT81;KRT86;KRT83;KRT87P	4.8197	0	0	0	0	0	9.44942	0	0	1.58546
108	CON__Q1A7A4;P01031	2	20	20	20	CON__Q1A7A4	13	188.74		C5	C5			9.63939	6.78439	4.88222	2.13952	10.7074	1.97561	4.72471	6.19839	1.00064	5.33914
109	CON__Q1RMK2	1	6	6	6	CON__Q1RMK2	13.6	65.056						4.8197	0.969199	3.90578	2.13952	5.35369	0.987803	0.944942	1.03306	3.00193	2.57285
110	CON__Q1RMN8	1	4	4	4	CON__Q1RMN8	20.1	24.536						8.67546	9.69199	6.83511	12.8371	19.2733	7.90242	8.50448	11.3637	10.0064	10.5656
111	CON__Q28065	1	11	11	11	CON__Q28065	23.4	68.886						3.85576	0.969199	3.90578	7.48833	10.7074	0.987803	0.944942	3.09919	2.00129	3.7733
112	CON__Q28085	1	45	45	45	CON__Q28085	47.9	140.37						33.7379	38.768	24.4111	84.5112	112.427	36.5487	22.6786	49.5871	35.0226	48.6325
113	CON__Q28107	1	17	17	14	CON__Q28107	9.9	248.98						8.67546	1.9384	1.95289	4.27905	14.9903	0.987803	1.88988	5.16532	1.00064	4.5422
114	CON__Q28194	1	58	8	8	CON__Q28194	48.4	129.39						8.67546	5.81519	0	1.06976	9.63664	6.91462	4.72471	8.26452	6.00387	5.67831
115	CON__Q29RQ1;P10643	2	20	20	20	CON__Q29RQ1	29.5	93.089		C7	C7			1.92788	4.846	0.976444	9.62786	19.2733	1.97561	1.88988	5.16532	0	5.07581
116	CON__Q2HJF0	1	16	13	13	CON__Q2HJF0	33.6	69.182						3.85576	3.8768	1.95289	6.41857	9.63664	0.987803	0.944942	3.09919	1.00064	3.53036
117	CON__Q2KIF2	1	8	8	8	CON__Q2KIF2	22.3	38.348						5.78364	3.8768	4.88222	7.48833	9.63664	3.95121	1.88988	4.13226	4.00258	5.07151
118	CON__Q2KIG3	1	2	2	2	CON__Q2KIG3	5	48.821						0	0	0	2.13952	2.14148	0.987803	0	1.03306	0	0.700207
119	CON__Q2KIH2	1	5	5	5	CON__Q2KIH2	14.7	29.091						0	0.969199	0.976444	0	2.14148	0	0	1.03306	0	0.568909
120	CON__Q2KIS7;P05452	2	6	6	6	CON__Q2KIS7	39.1	22.144	Tetranectin	CLEC3B	CLEC3B		CLEC3B	5.78364	2.9076	0	4.27905	8.5659	1.97561	0.944942	4.13226	4.00258	3.62129
121	CON__Q2KIT0	1	5	5	5	CON__Q2KIT0	35.1	20.646						4.8197	2.9076	5.85866	7.48833	8.5659	1.97561	3.77977	7.23145	4.00258	5.18107
122	CON__Q2KIU3	1	2	2	2	CON__Q2KIU3	14.9	22.911						0	0	0	1.06976	2.14148	0	0	0	0	0.356804
123	CON__Q2KJ62	1	25	1	1	CON__Q2KJ62	35.4	68.964						0	0	0	3.20929	0	0	0	0	0	0.356587
124	CON__Q2KJC7;Q15063-6;Q15063-2;Q15063-5;Q15063-7;Q15063-4;Q15063-3	7	10	10	5	CON__Q2KJC7	17.8	86.858	Periostin	POSTN	POSTN		POSTN	5.78364	2.9076	2.92933	9.62786	9.63664	0.987803	1.88988	1.03306	3.00193	4.19975
125	CON__Q2KJF1;P04217-2;P04217	3	21	21	21	CON__Q2KJF1	49.1	53.553		A1BG	A1BG			30.8461	33.922	28.3169	38.5114	41.7588	27.6585	16.064	34.0911	22.0142	30.3537
126	CON__Q2TBQ1	1	6	6	6	CON__Q2TBQ1	10.7	75.166						1.92788	0	1.95289	3.20929	6.42443	0.987803	0.944942	3.09919	3.00193	2.39426
127	CON__Q2UVX4	1	89	75	75	CON__Q2UVX4	49.8	187.37						104.105	85.2895	91.7857	105.906	200.228	73.0974	59.5313	105.373	57.0367	98.0392
128	CON__Q32MB2;Q86Y46;CON__Q7RTS7;Q86Y46-2;Q7RTS7	5	7	2	1	CON__Q32MB2	8.5	58.923	Keratin, type II cytoskeletal 73;Keratin, type II cytoskeletal 74	KRT73;KRT74	KRT73;KRT74		KRT73;KRT74	1.92788	2.9076	2.92933	7.48833	3.21221	4.93901	5.66965	4.13226	6.00387	4.35668
129	CON__Q32PI4	1	17	15	15	CON__Q32PI4	30.1	68.932						1.92788	1.9384	3.90578	10.6976	18.2025	4.93901	1.88988	3.09919	4.00258	5.62254
130	CON__Q32PJ2;P06727	2	11	11	11	CON__Q32PJ2	36.3	43.017		APOA4	APOA4			0.963939	2.9076	2.92933	5.34881	7.49517	3.95121	0	6.19839	1.00064	3.42168
131	CON__Q3KUS7	1	32	31	31	CON__Q3KUS7	39.9	85.411						33.7379	33.922	30.2698	58.8369	72.8102	30.6219	20.7887	42.3556	22.0142	38.373
132	CON__Q3MHH8;P19961-2;P19961;P04746;P04745;P04746-2	6	6	6	6	CON__Q3MHH8	16	57.407	Alpha-amylase 2B;Pancreatic alpha-amylase;Alpha-amylase 1	AMY2B;AMY2A;AMY1A	AMY2B;AMY2A;AMY1A		AMY2B;AMY2A;AMY1A	0.963939	1.9384	0.976444	2.13952	4.28295	0.987803	0	1.03306	1.00064	1.48031
133	CON__Q3MHN2;P02748	2	5	5	5	CON__Q3MHN2	11.1	61.998		C9	C9			1.92788	0.969199	0.976444	2.13952	3.21221	0	0.944942	0	1.00064	1.24121
134	CON__Q3MHN5	1	34	34	4	CON__Q3MHN5	65.6	53.341						100.25	78.5051	82.0213	132.65	184.167	66.1828	61.4212	92.9758	75.0483	97.0246
135	CON__Q3SX09;P68871;P02042	3	16	16	13	CON__Q3SX09	58.7	22.06		HBB;HBD	HBB;HBD			38.5576	25.1992	36.1284	62.0462	51.3954	26.6707	26.4584	37.1903	36.0232	37.741
136	CON__Q3SX14	1	35	10	10	CON__Q3SX14	41.2	85.686						13.4952	5.81519	4.88222	16.0464	13.9196	6.91462	3.77977	9.29758	6.00387	8.90605
137	CON__Q3SZ57;P02771	2	42	42	42	CON__Q3SZ57	65.6	68.587		AFP	AFP			115.673	103.704	107.409	166.883	191.662	102.731	83.1549	145.662	106.068	124.772
138	CON__Q3SZH5	1	10	10	10	CON__Q3SZH5	32.3	45.456						16.387	22.2916	16.5995	9.62786	16.0611	9.87803	8.50448	8.26452	4.00258	12.4018
139	CON__Q3SZR3	1	15	15	15	CON__Q3SZR3	54	23.182						28.9182	32.9528	29.2933	48.1393	53.5369	30.6219	21.7337	41.3226	28.018	34.9485
140	CON__Q3SZV7	1	23	23	23	CON__Q3SZV7	47.8	52.295						29.8821	21.3224	26.364	40.6509	66.3857	24.6951	21.7337	29.9589	22.0142	31.4452
141	CON__Q3T052;Q14624-4;Q14624-3;Q14624-2;Q14624	5	26	26	26	CON__Q3T052	26.3	101.51		ITIH4	ITIH4			27.9542	45.5524	41.9871	48.1393	70.6687	40.4999	32.128	46.4879	28.018	42.3817
142	CON__Q3Y5Z3	1	6	6	6	CON__Q3Y5Z3	31.7	26.133						9.63939	7.75359	6.83511	16.0464	16.0611	6.91462	8.50448	8.26452	6.00387	9.55812
143	CON__Q3ZBD7	1	7	2	2	CON__Q3ZBD7	17.1	62.87						4.8197	6.78439	9.76444	13.9069	9.63664	9.87803	5.66965	15.496	9.0058	9.44017
144	CON__Q3ZBS7;P04004	2	14	14	14	CON__Q3ZBS7	33.3	54.099		VTN	VTN			21.2067	18.4148	26.364	32.0929	38.5466	15.8048	16.064	21.6944	15.0097	22.7997
145	CON__Q58D62	1	17	17	17	CON__Q58D62	40.3	42.663						53.9806	43.614	41.0106	64.1857	95.2957	34.5731	40.6325	46.4879	41.0264	51.2007
146	CON__Q5D862;Q5D862	2	1	1	1	CON__Q5D862	0.5	248.07	Filaggrin-2	FLG2	FLG2		FLG2	0	0	0.976444	1.06976	0	0	0	0	1.00064	0.338539
147	CON__Q6KB66-1;Q6KB66-2;Q6KB66;Q6KB66-3;CON__Q0VBK2	5	11	11	11	CON__Q6KB66-1	25.7	50.525	Keratin, type II cytoskeletal 80	KRT80	KRT80		KRT80	0	0	0	1.06976	13.9196	0	0.944942	1.03306	0	1.88526
148	CON__Q7Z3Y9;Q7Z3Y9	2	2	1	1	CON__Q7Z3Y9	3.8	51.91	Keratin, type I cytoskeletal 26	KRT26	KRT26		KRT26	0	0.969199	0	0	0	0	0	0	0	0.107689
149	CON__Q86YZ3;Q86YZ3	2	3	3	3	CON__Q86YZ3	7.2	282.39	Hornerin	HRNR	HRNR		HRNR	0.963939	1.9384	4.88222	4.27905	4.28295	1.97561	2.83483	2.06613	0	2.58035
150	CON__Q8VED5	1	10	1	0	CON__Q8VED5	11.3	57.552						2.89182	0	0	1.06976	2.14148	0	0	2.06613	4.00258	1.35242
151	CON__Q92764;Q92764;CON__Q9UE12;CON__Q15323;CON__A2A5Y0;CON__Q497I4;Q15323;CON__Q6NTB9;CON__O76009;CON__Q14525;CON__REFSEQ:XP_986630;O76009;Q14525;CON__Q9D646;CON__O76011;CON__Q8IUT8;O76011	17	5	3	3	CON__Q92764	10.1	47.596	Keratin, type I cuticular Ha5;Keratin, type I cuticular Ha1	KRT35;KRT31;KRT33A;KRT33B;KRT34	KRT35;KRT31;KRT33A;KRT33B;KRT34		KRT35;KRT31	0	0.969199	0	0	1.07074	0	0.944942	0	2.00129	0.554019
152	CON__Q95121	1	15	15	10	CON__Q95121	38.7	46.228						13.4952	7.75359	7.81155	6.41857	19.2733	6.91462	8.50448	12.3968	6.00387	9.84132
153	CON__Q95M17;Q9BZP6-3;Q9BZP6-2;Q9BZP6	4	5	5	5	CON__Q95M17	12.7	52.129		CHIA	CHIA			1.92788	0	0.976444	2.13952	6.42443	2.96341	0	1.03306	0	1.71831
154	CON__Q9DCV7	1	7	1	1	CON__Q9DCV7	8.5	50.708						0	0.969199	0	1.06976	0	0	0.944942	0	0	0.331545
155	CON__Q9H552	1	15	2	2	CON__Q9H552	23.8	55.151						0	0	0	0	2.14148	0	0	0	2.00129	0.460307
156	CON__Q9N2I2	1	18	18	18	CON__Q9N2I2	51	45.296						18.3149	14.538	23.4347	39.5812	52.4662	10.8658	13.2292	28.9258	18.0116	24.3741
157	CON__Q9TRI1;P19823	2	34	34	34	CON__Q9TRI1	32.2	106.19		ITIH2	ITIH2			102.178	87.2279	90.8093	95.2088	145.62	80.012	76.5403	76.4468	62.04	90.6759
158	CON__Q9TT36	1	8	8	6	CON__Q9TT36	23.8	46.017						9.63939	7.75359	5.85866	13.9069	11.7781	7.90242	4.72471	12.3968	6.00387	8.88494
159	CON__Q9TTE1	1	15	6	6	CON__Q9TTE1	33.6	46.203						2.89182	0.969199	3.90578	6.41857	9.63664	2.96341	2.83483	2.06613	2.00129	3.74307
160	CON__REFSEQ:XP_001252647	1	18	18	6	CON__REFSEQ:XP_001252647	44.1	46.897						29.8821	23.2608	30.2698	43.8602	51.3954	21.7317	15.1191	29.9589	17.011	29.1654
161	CON__REFSEQ:XP_585019;P43652	2	22	22	22	CON__REFSEQ:XP_585019	42.4	69.561		AFM	AFM			26.9903	17.4456	17.576	28.8836	43.9003	11.8536	11.3393	23.7605	18.0116	22.1956
162	Q13765;E9PAV3-2;E9PAV3	3	6	6	4	Q13765	29.8	23.384	Nascent polypeptide-associated complex subunit alpha;Nascent polypeptide-associated complex subunit alpha, muscle-specific form	NACA	NACA		NACA	26.9903	30.0452	23.4347	36.3719	33.1929	37.5365	26.4584	33.0581	33.0213	31.1232
163	L0R819	1	2	1	1	L0R819	38.5	11.25		ASDURF	ASNSD1		ASNSD1	0.963939	0	0	0	0	0	0.944942	0	1.00064	0.323281
164	O00115-2;O00115	2	8	8	8	O00115-2	24.3	33.615	Deoxyribonuclease-2-alpha	DNASE2	DNASE2		DNASE2	8.67546	8.72279	6.83511	13.9069	9.63664	13.8292	8.50448	10.3306	13.0084	10.3833
165	O00116	1	4	4	4	O00116	9.3	72.911	Alkyldihydroxyacetonephosphate synthase, peroxisomal	AGPS	AGPS		AGPS	0	0	0	0	0	0	1.88988	0	4.00258	0.654718
166	O00139-2;O00139-1;O00139-5;O00139;O00139-4	5	4	4	4	O00139-2	7.9	75.042	Kinesin-like protein KIF2A	KIF2A	KIF2A		KIF2A	0.963939	0	0	1.06976	0	0	0.944942	0	1.00064	0.442143
167	O00148;O00148-2;O00148-3	3	18	3	3	O00148	42.2	49.129	ATP-dependent RNA helicase DDX39A	DDX39A	DDX39A		DDX39A	1.92788	2.9076	2.92933	4.27905	2.14148	0.987803	2.83483	0	3.00193	2.33443
168	O00151	1	22	22	22	O00151	70.5	36.071	PDZ and LIM domain protein 1	PDLIM1	PDLIM1		PDLIM1	79.043	63.9671	78.1155	47.0695	100.649	88.9023	79.3751	68.1823	63.0406	74.2605
169	O00154-4;O00154-6;O00154-7;O00154;O00154-5;O00154-2;O00154-3;Q6ZUV0	8	19	19	19	O00154-4	50.3	37.419	Cytosolic acyl coenzyme A thioester hydrolase	ACOT7;ACOT7L	ACOT7;ACOT7L		ACOT7	10.6033	23.2608	22.4582	8.55809	13.9196	30.6219	26.4584	16.529	19.0122	19.0468
170	O00159-3;O00159;O00159-2	3	12	12	12	O00159-3	13	119.63	Unconventional myosin-Ic	MYO1C	MYO1C		MYO1C	0.963939	0.969199	0	4.27905	0	0	1.88988	0	8.00516	1.78969
171	O00161;O00161-2	2	7	7	7	O00161	37	23.354	Synaptosomal-associated protein 23	SNAP23	SNAP23		SNAP23	0	0.969199	0	0	0	1.97561	1.88988	4.13226	5.00322	1.55224
172	O00170	1	16	16	16	O00170	56.4	37.636	AH receptor-interacting protein	AIP	AIP		AIP	5.78364	16.4764	10.7409	21.3952	10.7074	3.95121	6.61459	19.6282	10.0064	11.7004
173	O00186	1	5	5	5	O00186	9	67.764	Syntaxin-binding protein 3	STXBP3	STXBP3		STXBP3	1.92788	2.9076	0.976444	1.06976	0	0.987803	1.88988	0	1.00064	1.19556
174	O00193	1	6	6	6	O00193	26.2	20.332	Small acidic protein	SMAP	C11orf58		SMAP	5.78364	6.78439	0	6.41857	5.35369	9.87803	10.3944	9.29758	10.0064	7.10186
175	O00203;O00203-3;Q13367-3;Q13367;Q13367-4	5	15	15	15	O00203	14.4	121.32	AP-3 complex subunit beta-1	AP3B1;AP3B2	AP3B1;AP3B2		AP3B1	8.67546	14.538	4.88222	4.27905	2.14148	4.93901	7.55953	2.06613	6.00387	6.12053
176	O00214-2;O00214	2	8	8	8	O00214-2	25.1	40.397	Galectin-8	LGALS8	LGALS8		LGALS8	4.8197	2.9076	0.976444	1.06976	3.21221	0	1.88988	4.13226	1.00064	2.22317
177	O00231;O00231-2	2	25	25	25	O00231	50.7	47.463	26S proteasome non-ATPase regulatory subunit 11	PSMD11	PSMD11		PSMD11	20.2427	15.5072	14.6467	20.3255	10.7074	16.7926	24.5685	20.6613	20.0129	18.1627
178	O00232;O00232-2	2	18	18	18	O00232	39.5	52.904	26S proteasome non-ATPase regulatory subunit 12	PSMD12	PSMD12		PSMD12	12.5312	17.4456	6.83511	8.55809	11.7781	10.8658	17.9539	11.3637	10.0064	11.9264
179	O00233;O00233-2;O00233-3	3	11	11	11	O00233	56.1	24.682	26S proteasome non-ATPase regulatory subunit 9	PSMD9	PSMD9		PSMD9	9.63939	10.6612	9.76444	16.0464	11.7781	20.7439	10.3944	15.496	17.011	13.5039
180	O00244	1	6	6	6	O00244	58.8	7.4016	Copper transport protein ATOX1	ATOX1	ATOX1		ATOX1	5.78364	3.8768	4.88222	4.27905	4.28295	5.92682	3.77977	8.26452	9.0058	5.56462
181	O00264;O00264-2	2	5	5	5	O00264	24.1	21.671	Membrane-associated progesterone receptor component 1	PGRMC1	PGRMC1		PGRMC1	0	1.9384	0.976444	5.34881	2.14148	0.987803	1.88988	0	2.00129	1.69823
182	O00267-2;O00267	2	19	19	19	O00267-2	23.7	120.5	Transcription elongation factor SPT5	SUPT5H	SUPT5H		SUPT5H	4.8197	10.6612	12.6938	14.9767	3.21221	0	17.009	1.03306	6.00387	7.82327
183	O00273;O00273-2	2	11	11	11	O00273	38.4	36.521	DNA fragmentation factor subunit alpha	DFFA	DFFA		DFFA	4.8197	1.9384	1.95289	3.20929	5.35369	1.97561	2.83483	10.3306	4.00258	4.0464
184	O00291-4;O00291;O00291-3	3	8	7	7	O00291-4	8	113.07	Huntingtin-interacting protein 1	HIP1	HIP1		HIP1	0	0.969199	1.95289	2.13952	2.14148	0	0	0	0	0.800343
185	O00299	1	20	20	20	O00299	84.2	26.922	Chloride intracellular channel protein 1	CLIC1	CLIC1		CLIC1	77.1152	79.4743	70.304	57.7671	54.6076	76.0608	86.9346	54.7524	71.0458	69.7847
186	O00300	1	9	9	9	O00300	30.7	46.026	Tumor necrosis factor receptor superfamily member 11B	TNFRSF11B	TNFRSF11B		TNFRSF11B	0	7.75359	0	0	1.07074	0	0	0	13.0084	2.42586
187	O00303	1	12	12	12	O00303	36.4	37.563	Eukaryotic translation initiation factor 3 subunit F	EIF3F	EIF3F		EIF3F	6.74758	4.846	4.88222	6.41857	8.5659	8.89023	13.2292	11.3637	8.00516	8.10539
188	O00339-2;O00339;O00339-3;O00339-4	4	33	33	33	O00339-2	36.4	104.77	Matrilin-2	MATN2	MATN2		MATN2	79.043	51.3676	40.0342	24.6045	70.6687	15.8048	50.0819	3.09919	34.0219	40.9695
189	O00391;O00391-2	2	43	43	43	O00391	57	82.577	Sulfhydryl oxidase 1	QSOX1	QSOX1		QSOX1	163.87	118.242	128.891	67.395	93.1542	122.488	63.3111	96.075	150.097	111.502
190	O00399	1	2	2	2	O00399	14.7	20.747	Dynactin subunit 6	DCTN6	DCTN6		DCTN6	0	2.9076	0.976444	0	1.07074	0.987803	1.88988	1.03306	0	0.985059
191	O00401	1	6	6	6	O00401	14.5	54.826	Neural Wiskott-Aldrich syndrome protein	WASL	WASL		WASL	3.85576	2.9076	0	1.06976	0	0	0.944942	1.03306	1.00064	1.20131
192	O00410-3;O00410;O00410-2	3	48	48	45	O00410-3	47.4	125.54	Importin-5	IPO5	IPO5		IPO5	55.9085	122.119	130.843	51.3486	55.6784	108.658	130.402	82.6452	61.0393	88.7381
193	O00418	1	4	4	4	O00418	7.2	82.143	Eukaryotic elongation factor 2 kinase	EEF2K	EEF2K	EEF2K	EEF2K	0	0	0	0	0	0	0	4.13226	1.00064	0.570323
194	O00422	1	4	4	4	O00422	17.6	17.561	Histone deacetylase complex subunit SAP18	SAP18	SAP18		SAP18	0.963939	0.969199	0.976444	0	1.07074	0.987803	2.83483	1.03306	1.00064	1.09296
195	O00425;O00425-2	2	4	2	2	O00425	9	63.704	Insulin-like growth factor 2 mRNA-binding protein 3	IGF2BP3	IGF2BP3		IGF2BP3	0	0	0	0	0	0	1.88988	0	0	0.209987
196	O00429-4;O00429-5;O00429-3;O00429-2;O00429;O00429-8;O00429-6;O00429-7	8	18	18	18	O00429-4	30.3	78.099	Dynamin-1-like protein	DNM1L	DNM1L		DNM1L	8.67546	14.538	10.7409	7.48833	11.7781	3.95121	16.064	11.3637	1.00064	9.51115
197	O00442;O00442-2	2	4	4	4	O00442	13.4	39.336	RNA 3-terminal phosphate cyclase	RTCA	RTCA		RTCA	1.92788	0.969199	0	0	0	0.987803	0.944942	0	4.00258	0.981378
198	O00443;O00443-2	2	5	5	5	O00443	3	190.68	Phosphatidylinositol 4-phosphate 3-kinase C2 domain-containing subunit alpha	PIK3C2A	PIK3C2A		PIK3C2A	0	4.846	0	0	0	0	0	0	0	0.538444
199	O00461	1	9	9	9	O00461	15.9	81.879	Golgi integral membrane protein 4	GOLIM4	GOLIM4		GOLIM4	1.92788	1.9384	1.95289	8.55809	2.14148	0.987803	0.944942	4.13226	1.00064	2.62049
200	O00462	1	31	31	30	O00462	37.3	100.89	Beta-mannosidase	MANBA	MANBA		MANBA	26.9903	46.5216	35.152	51.3486	19.2733	26.6707	23.6235	57.8516	16.0103	33.7158
201	O00468-6;O00468-7;O00468-3;O00468-5;O00468-4;O00468;O00468-2	7	89	89	89	O00468-6	52.8	214.84	Agrin;Agrin N-terminal 110 kDa subunit;Agrin C-terminal 110 kDa subunit;Agrin C-terminal 90 kDa fragment;Agrin C-terminal 22 kDa fragment	AGRN	AGRN		AGRN	807.781	545.659	910.046	452.509	561.067	378.329	379.867	386.366	438.282	539.99
202	O00469-2;O00469;O00469-3	3	26	26	26	O00469-2	36.3	87.097	Procollagen-lysine,2-oxoglutarate 5-dioxygenase 2	PLOD2	PLOD2		PLOD2	38.5576	14.538	30.2698	13.9069	4.28295	55.317	3.77977	39.2565	34.0219	25.9923
203	O00487	1	6	6	6	O00487	23.5	34.577	26S proteasome non-ATPase regulatory subunit 14	PSMD14	PSMD14		PSMD14	2.89182	4.846	1.95289	1.06976	3.21221	4.93901	4.72471	1.03306	6.00387	3.40815
204	O00499-9;O00499-10;O00499-7;O00499-8;O00499-4;O00499-6;O00499-11;O00499-3;O00499-2;O00499-5;O00499;P49418-2;P49418	13	9	9	7	O00499-9	29.1	45.563	Myc box-dependent-interacting protein 1	BIN1;AMPH	BIN1;AMPH		BIN1	1.92788	1.9384	3.90578	7.48833	8.5659	4.93901	0	5.16532	5.00322	4.32598
205	O00505	1	7	4	4	O00505	13.6	57.81	Importin subunit alpha-4	KPNA3	KPNA3		KPNA3	0.963939	2.9076	1.95289	1.06976	0	0.987803	0.944942	1.03306	2.00129	1.31792
206	O00515	1	27	27	27	O00515	54.9	57.13	Ladinin-1	LAD1	LAD1		LAD1	37.5936	23.2608	37.1049	12.8371	24.627	13.8292	45.3572	20.6613	28.018	27.0321
207	O00548;O00548-2	2	14	14	14	O00548	23.1	78.055	Delta-like protein 1	DLL1	DLL1		DLL1	6.74758	28.1068	16.5995	3.20929	0	14.817	0.944942	3.09919	0	8.16937
208	O00555-5;O00555-6;O00555-3;O00555-2;O00555-4;O00555;O00555-8	7	2	2	2	O00555-5	1.2	255.51	Voltage-dependent P/Q-type calcium channel subunit alpha-1A	CACNA1A	CACNA1A		CACNA1A	0.963939	0	1.95289	2.13952	1.07074	1.97561	0.944942	1.03306	1.00064	1.23126
209	O00560;O00560-3	2	13	13	1	O00560	59.1	32.444	Syntenin-1	SDCBP	SDCBP		SDCBP	6.74758	12.5996	7.81155	38.5114	25.6977	20.7439	7.55953	15.496	28.018	18.1317
210	O00560-2	1	13	1	1	O00560-2	58.9	32.316	Syntenin-1	SDCBP	SDCBP		SDCBP	0	0	0	2.13952	2.14148	1.97561	0	2.06613	2.00129	1.14711
211	O00567	1	9	9	9	O00567	17	66.049	Nucleolar protein 56	NOP56	NOP56		NOP56	0	3.8768	0.976444	1.06976	3.21221	2.96341	2.83483	0	1.00064	1.77045
212	O00571;O00571-2;O15523-2;O15523;O15523-3;Q9NQI0-3;Q9NQI0-2;Q9NQI0-4;Q9NQI0	9	22	21	21	O00571	40.3	73.243	ATP-dependent RNA helicase DDX3X;ATP-dependent RNA helicase DDX3Y	DDX3X;DDX3Y;DDX4	DDX3X;DDX3Y;DDX4		DDX3X;DDX3Y	16.387	22.2916	11.7173	7.48833	0	6.91462	12.2842	8.26452	4.00258	9.9278
213	O00584;O00584-2	2	10	10	10	O00584	35.5	29.48	Ribonuclease T2	RNASET2	RNASET2		RNASET2	11.5673	16.4764	7.81155	10.6976	11.7781	8.89023	3.77977	8.26452	16.0103	10.5862
214	O00592-2;O00592	2	2	2	2	O00592-2	4.8	55.385	Podocalyxin	PODXL	PODXL		PODXL	0	0	0.976444	0	0	0.987803	0	0	2.00129	0.440615
215	O00622	1	21	21	21	O00622	65.9	42.026	Protein CYR61	CYR61	CYR61		CYR61	29.8821	13.5688	4.88222	26.744	14.9903	17.7805	3.77977	35.1242	53.0342	22.1985
216	O00625	1	11	11	11	O00625	48.6	32.113	Pirin	PIR	PIR		PIR	6.74758	6.78439	7.81155	6.41857	3.21221	5.92682	8.50448	1.03306	1.00064	5.27103
217	O00629	1	9	9	6	O00629	29.2	57.886	Importin subunit alpha-3	KPNA4	KPNA4		KPNA4	6.74758	8.72279	11.7173	6.41857	10.7074	9.87803	12.2842	9.29758	15.0097	10.087
218	O00743;O00743-2;O00743-3	3	11	11	11	O00743	41.3	35.144	Serine/threonine-protein phosphatase 6 catalytic subunit;Serine/threonine-protein phosphatase 6 catalytic subunit, N-terminally processed	PPP6C	PPP6C		PPP6C	5.78364	5.81519	5.85866	8.55809	7.49517	7.90242	7.55953	10.3306	6.00387	7.25636
219	O00748;O00748-2	2	11	11	10	O00748	23.4	61.806	Cocaine esterase	CES2	CES2		CES2	4.8197	3.8768	11.7173	0	7.49517	0.987803	0.944942	1.03306	2.00129	3.6529
220	O00754;O00754-2	2	29	29	29	O00754	33.9	113.74	Lysosomal alpha-mannosidase;Lysosomal alpha-mannosidase A peptide;Lysosomal alpha-mannosidase B peptide;Lysosomal alpha-mannosidase C peptide;Lysosomal alpha-mannosidase D peptide;Lysosomal alpha-mannosidase E peptide	MAN2B1	MAN2B1		MAN2B1	6.74758	8.72279	38.0813	26.744	12.8489	31.6097	3.77977	36.1573	39.0251	22.6352
221	O00762;O00762-3;O00762-2;O00762-4	4	6	6	6	O00762	35.8	19.652	Ubiquitin-conjugating enzyme E2 C	UBE2C	UBE2C		UBE2C	0.963939	4.846	2.92933	3.20929	2.14148	1.97561	3.77977	2.06613	2.00129	2.65698
222	O00764;O00764-3;O00764-2	3	12	12	12	O00764	33.7	35.102	Pyridoxal kinase	PDXK	PDXK		PDXK	6.74758	8.72279	7.81155	11.7674	9.63664	13.8292	12.2842	4.13226	9.0058	9.32639
223	O14493;O95484;P56747;O15551	4	2	2	2	O14493	12.9	22.077	Claudin-4;Claudin-9;Claudin-6;Claudin-3	CLDN4;CLDN9;CLDN6;CLDN3	CLDN4;CLDN9;CLDN6;CLDN3		CLDN4;CLDN9;CLDN6;CLDN3	0	0	0	0	3.21221	0	1.88988	1.03306	3.00193	1.01523
224	O14497-3;O14497;O14497-2	3	9	9	9	O14497-3	6.1	205.92	AT-rich interactive domain-containing protein 1A	ARID1A	ARID1A		ARID1A	5.78364	2.9076	1.95289	3.20929	0	0	2.83483	0	4.00258	2.29898
226	O14530;O14530-2	2	8	8	8	O14530	41.2	26.534	Thioredoxin domain-containing protein 9	TXNDC9	TXNDC9		TXNDC9	8.67546	4.846	2.92933	0	1.07074	1.97561	7.55953	1.03306	4.00258	3.56581
227	O14545;O14545-2	2	4	4	4	O14545	8.8	64.84	TRAF-type zinc finger domain-containing protein 1	TRAFD1	TRAFD1		TRAFD1	0	1.9384	0	1.06976	2.14148	0.987803	0.944942	1.03306	2.00129	1.12408
228	O14561	1	4	4	4	O14561	21.2	17.417	Acyl carrier protein, mitochondrial	NDUFAB1	NDUFAB1		NDUFAB1	0	0	0.976444	2.13952	1.07074	5.92682	3.77977	3.09919	1.00064	1.99924
229	O14562	1	11	11	11	O14562	38.2	33.382	Ubiquitin domain-containing protein UBFD1	UBFD1	UBFD1		UBFD1	2.89182	3.8768	4.88222	18.186	10.7074	9.87803	8.50448	12.3968	5.00322	8.48074
230	O14578-4;O14578;O14578-3;O14578-2	4	8	8	8	O14578-4	4.7	236.6	Citron Rho-interacting kinase	CIT	CIT	CIT	CIT	0	0.969199	0	7.48833	0	0.987803	0	2.06613	0	1.27905
231	O14579;O14579-3;O14579-2	3	16	16	16	O14579	53.2	34.482	Coatomer subunit epsilon	COPE	COPE		COPE	10.6033	14.538	10.7409	19.2557	16.0611	20.7439	14.1741	22.7274	12.0077	15.6502
233	O14617-3;O14617-2;O14617;O14617-5;O14617-4	5	11	11	11	O14617-3	13.8	111.24	AP-3 complex subunit delta-1	AP3D1	AP3D1		AP3D1	1.92788	6.78439	6.83511	2.13952	0	0.987803	3.77977	0	0	2.49494
234	O14618	1	6	6	6	O14618	15.7	29.04	Copper chaperone for superoxide dismutase	CCS	CCS		CCS	0.963939	1.9384	5.85866	1.06976	1.07074	0.987803	1.88988	3.09919	0	1.87538
235	O14641;Q92997-2;Q92997	3	3	3	3	O14641	4.6	78.947	Segment polarity protein dishevelled homolog DVL-2	DVL2;DVL3	DVL2;DVL3		DVL2	1.92788	0	0.976444	0	0	0.987803	0	0	1.00064	0.543641
236	O14646-2;O14646	2	2	2	2	O14646-2	2.8	196.59	Chromodomain-helicase-DNA-binding protein 1	CHD1	CHD1		CHD1	0	0	0	2.13952	0	0.987803	0	0	0	0.347481
237	O14653-3;O14653;O14653-2	3	3	3	3	O14653-3	16.4	22.724	Golgi SNAP receptor complex member 2	GOSR2	GOSR2		GOSR2	0	0.969199	0	0	1.07074	2.96341	0.944942	1.03306	2.00129	0.998071
238	O14657	1	9	9	9	O14657	28.6	37.978	Torsin-1B	TOR1B	TOR1B		TOR1B	8.67546	8.72279	6.83511	4.27905	10.7074	2.96341	5.66965	8.26452	5.00322	6.79118
239	O14672;O14672-2	2	22	22	22	O14672	35.4	84.141	Disintegrin and metalloproteinase domain-containing protein 10	ADAM10	ADAM10		ADAM10	33.7379	22.2916	12.6938	22.465	32.1221	19.7561	3.77977	40.2895	31.02	24.2395
240	O14737;O14737-2	2	12	12	12	O14737	77.6	14.285	Programmed cell death protein 5	PDCD5	PDCD5		PDCD5	14.4591	13.5688	9.76444	13.9069	12.8489	11.8536	20.7887	16.529	15.0097	14.3032
241	O14744;O14744-2;O14744-5;O14744-3;O14744-4	5	18	18	18	O14744	29.5	72.683	Protein arginine N-methyltransferase 5;Protein arginine N-methyltransferase 5, N-terminally processed	PRMT5	PRMT5		PRMT5	14.4591	13.5688	17.576	7.48833	2.14148	14.817	11.3393	9.29758	9.0058	11.077
242	O14745;O14745-2	2	20	20	20	O14745	61.2	38.868	Na(+)/H(+) exchange regulatory cofactor NHE-RF1	SLC9A3R1	SLC9A3R1		SLC9A3R1	20.2427	13.5688	27.3404	9.62786	9.63664	12.8414	14.1741	12.3968	17.011	15.2044
243	O14773;O14773-2	2	18	18	18	O14773	46.5	61.247	Tripeptidyl-peptidase 1	TPP1	TPP1		TPP1	15.423	30.0452	20.5053	37.4417	12.8489	51.3657	12.2842	79.546	41.0264	33.3874
244	O14776-2;O14776;Q5VWI1	3	32	32	32	O14776-2	29	121.69	Transcription elongation regulator 1	TCERG1;TCERG1L	TCERG1;TCERG1L		TCERG1	25.0624	22.2916	22.4582	44.93	10.7074	17.7805	23.6235	10.3306	25.0161	22.4667
245	O14777	1	4	4	4	O14777	6.4	73.912	Kinetochore protein NDC80 homolog	NDC80	NDC80		NDC80	0	0	0	0	0	0	1.88988	0	1.00064	0.32117
246	O14786;O14786-3;O14786-2	3	19	19	19	O14786	30.2	103.13	Neuropilin-1	NRP1	NRP1		NRP1	17.3509	10.6612	8.788	27.8138	11.7781	13.8292	19.8438	44.4218	0	17.1652
247	O14787-2;O14787	2	8	2	2	O14787-2	9	100.41	Transportin-2	TNPO2	TNPO2		TNPO2	0.963939	1.9384	0	1.06976	1.07074	0.987803	0.944942	0	0	0.775065
248	O14791-3;O14791;O14791-2	3	3	3	3	O14791-3	6.8	42.158	Apolipoprotein L1	APOL1	APOL1		APOL1	0	0	0.976444	0	0	1.97561	0	0	2.00129	0.550371
249	O14792	1	12	12	12	O14792	35.5	35.773	Heparan sulfate glucosamine 3-O-sulfotransferase 1	HS3ST1	HS3ST1		HS3ST1	4.8197	6.78439	0	0	0	4.93901	0.944942	3.09919	16.0103	4.06639
250	O14802	1	8	7	7	O14802	6.8	155.64	DNA-directed RNA polymerase III subunit RPC1	POLR3A	POLR3A		POLR3A	0	3.8768	0.976444	0	1.07074	0.987803	3.77977	0	0	1.18795
251	O14818;O14818-4;O14818-2;Q8TAA3-2;Q8TAA3-5;Q8TAA3	6	20	20	20	O14818	64.1	27.887	Proteasome subunit alpha type-7	PSMA7;PSMA8	PSMA7;PSMA8		PSMA7	54.9446	47.4908	63.4689	75.9531	87.8005	90.8779	69.9257	68.1823	90.058	72.078
252	O14841	1	34	34	34	O14841	33.4	137.46	5-oxoprolinase	OPLAH	OPLAH		OPLAH	0	3.8768	26.364	0	27.8392	12.8414	42.5224	13.4298	8.00516	14.9865
253	O14879	1	19	19	19	O14879	49	55.984	Interferon-induced protein with tetratricopeptide repeats 3	IFIT3	IFIT3		IFIT3	18.3149	7.75359	10.7409	1.06976	0	18.7683	18.8988	0	19.0122	10.5065
254	O14896;O14896-2	2	12	12	12	O14896	27.4	53.129	Interferon regulatory factor 6	IRF6	IRF6		IRF6	14.4591	11.6304	6.83511	2.13952	5.35369	1.97561	10.3944	0	13.0084	7.31068
255	O14907	1	5	5	5	O14907	53.2	13.735	Tax1-binding protein 3	TAX1BP3	TAX1BP3		TAX1BP3	3.85576	2.9076	4.88222	8.55809	2.14148	0	2.83483	4.13226	6.00387	3.92401
256	O14908;O14908-2	2	11	11	11	O14908	45.9	36.049	PDZ domain-containing protein GIPC1	GIPC1	GIPC1		GIPC1	12.5312	4.846	4.88222	2.13952	1.07074	1.97561	2.83483	5.16532	8.00516	4.82784
257	O14929;O14929-2	2	9	9	9	O14929	27.7	49.512	Histone acetyltransferase type B catalytic subunit	HAT1	HAT1		HAT1	3.85576	7.75359	1.95289	3.20929	1.07074	2.96341	4.72471	1.03306	3.00193	3.28504
258	O14933;O14933-2	2	7	7	7	O14933	41.2	17.769	Ubiquitin/ISG15-conjugating enzyme E2 L6	UBE2L6	UBE2L6		UBE2L6	2.89182	0	0	0	0	0.987803	1.88988	0	0	0.641056
259	O14936-3;O14936-4;O14936-6;O14936-2;O14936;O14936-5	6	18	18	18	O14936-3	23.7	102.11	Peripheral plasma membrane protein CASK	CASK	CASK	CASK	CASK	5.78364	9.69199	17.576	3.20929	1.07074	2.96341	2.83483	2.06613	0	5.02178
260	O14944	1	2	2	2	O14944	10.1	19.044	Proepiregulin;Epiregulin	EREG	EREG		EREG	0.963939	0	0	1.06976	0	0	0	2.06613	0	0.455537
261	P19105;O14950	2	11	11	5	P19105	66.7	19.794	Myosin regulatory light chain 12A;Myosin regulatory light chain 12B	MYL12A;MYL12B	MYL12A;MYL12B		MYL12A;MYL12B	12.5312	10.6612	12.6938	23.5348	23.5562	19.7561	17.9539	18.5952	21.0135	17.8106
262	O14964;O14964-2	2	19	19	19	O14964	25.5	86.191	Hepatocyte growth factor-regulated tyrosine kinase substrate	HGS	HGS		HGS	26.0264	13.5688	17.576	19.2557	8.5659	15.8048	18.8988	11.3637	12.0077	15.8964
263	O14974;O14974-5;O14974-4;O14974-3;O14974-2	5	28	28	27	O14974	29.6	115.28	Protein phosphatase 1 regulatory subunit 12A	PPP1R12A	PPP1R12A		PPP1R12A	24.0985	9.69199	9.76444	17.1162	11.7781	13.8292	13.2292	10.3306	20.0129	14.4279
264	O14979;Q9ULL8-2;Q9ULL8	3	18	1	1	O14979	29	46.437	Heterogeneous nuclear ribonucleoprotein D-like	HNRNPDL;SHROOM4	HNRNPDL;SHROOM4		HNRNPDL	0	0	0.976444	0	0	0	0	0	0	0.108494
265	O14979-3;O14979-2	2	18	16	1	O14979-3	54.1	27.191	Heterogeneous nuclear ribonucleoprotein D-like	HNRNPDL	HNRNPDL		HNRNPDL	20.2427	23.2608	28.3169	20.3255	26.7684	18.7683	28.3483	25.8266	20.0129	23.5411
266	O14980	1	36	36	36	O14980	35.5	123.38	Exportin-1	XPO1	XPO1		XPO1	21.2067	52.3368	48.8222	31.0231	21.4148	38.5243	50.0819	29.9589	25.0161	35.3761
267	O14981;O14981-2	2	7	7	7	O14981	4.3	206.89	TATA-binding protein-associated factor 172	BTAF1	BTAF1		BTAF1	0.963939	2.9076	0	4.27905	0	0	2.83483	2.06613	0	1.45017
268	O15013-7;O15013-4;O15013-5;O15013-6;O15013	5	5	5	5	O15013-7	5.4	144.27	Rho guanine nucleotide exchange factor 10	ARHGEF10	ARHGEF10		ARHGEF10	3.85576	0	0	0	0	0	0	0	0	0.428418
269	O15020-2;O15020	2	49	35	35	O15020-2	21.8	268.31	Spectrin beta chain, non-erythrocytic 2	SPTBN2	SPTBN2		SPTBN2	0.963939	21.3224	16.5995	0	26.7684	2.96341	19.8438	6.19839	2.00129	10.7401
270	O15027;O15027-5;O15027-2;O15027-4;O15027-3	5	6	6	6	O15027	3.9	233.51	Protein transport protein Sec16A	SEC16A	SEC16A		SEC16A	2.89182	0	0	4.27905	4.28295	0	0	1.03306	1.00064	1.49861
271	O15031	1	33	33	33	O15031	21.2	205.12	Plexin-B2	PLXNB2	PLXNB2		PLXNB2	53.0167	33.922	32.2227	39.5812	87.8005	46.4267	27.4033	36.1573	19.0122	41.7269
272	O15041-2;O15041	2	4	4	4	O15041-2	7	82.423	Semaphorin-3E	SEMA3E	SEMA3E		SEMA3E	0	0	0	1.06976	4.28295	0	0	0	0	0.594746
273	O15042-2;O15042;O15042-3	3	7	7	7	O15042-2	7.8	118.23	U2 snRNP-associated SURP motif-containing protein	U2SURP	U2SURP		U2SURP	4.8197	0	1.95289	3.20929	1.07074	1.97561	1.88988	3.09919	5.00322	2.55783
274	O15056-3;O15056-2;O15056	3	2	2	2	O15056-3	1.9	143.44	Synaptojanin-2	SYNJ2	SYNJ2		SYNJ2	0	0.969199	0.976444	0	0	0	0.944942	0	0	0.321176
275	O15066;O15066-2	2	2	2	1	O15066	3.3	85.124	Kinesin-like protein KIF3B;Kinesin-like protein KIF3B, N-terminally processed	KIF3B	KIF3B		KIF3B	0	0	0	3.20929	0	0	0	0	1.00064	0.46777
276	O15067	1	58	58	58	O15067	50.4	144.73	Phosphoribosylformylglycinamidine synthase	PFAS	PFAS		PFAS	39.5215	48.46	68.3511	195.766	37.4758	129.402	54.8066	139.464	115.074	92.0357
277	O15083	1	5	1	1	O15083	5.1	110.56	ERC protein 2	ERC2	ERC2		ERC2	0	0	0	1.06976	1.07074	0	0	0	0	0.237833
278	O15084-2;O15084;O15084-4;O15084-1	4	3	3	3	O15084-2	5.7	96.16	Serine/threonine-protein phosphatase 6 regulatory ankyrin repeat subunit A	ANKRD28	ANKRD28		ANKRD28	0.963939	0	0	2.13952	0	0	0.944942	0	0	0.449823
279	O15117;O15117-2;O15117-3	3	6	6	6	O15117	10.6	85.386	FYN-binding protein	FYB1	FYB		FYB	1.92788	4.846	0	0	4.28295	4.93901	1.88988	0	1.00064	2.09849
280	O15143	1	21	21	21	O15143	54.3	40.949	Actin-related protein 2/3 complex subunit 1B	ARPC1B	ARPC1B		ARPC1B	27.9542	19.384	12.6938	7.48833	12.8489	18.7683	17.009	11.3637	23.0148	16.725
281	O15144	1	21	21	21	O15144	50.3	34.333	Actin-related protein 2/3 complex subunit 2	ARPC2	ARPC2		ARPC2	27.9542	31.9836	14.6467	19.2557	17.1318	32.5975	22.6786	17.5621	32.0206	23.9812
282	O15145	1	7	7	7	O15145	39.3	20.546	Actin-related protein 2/3 complex subunit 3	ARPC3	ARPC3		ARPC3	14.4591	15.5072	14.6467	12.8371	17.1318	13.8292	13.2292	15.496	17.011	14.9052
283	O15160-2;O15160	2	5	5	5	O15160-2	25.4	38.646	DNA-directed RNA polymerases I and III subunit RPAC1	POLR1C	POLR1C		POLR1C	2.89182	1.9384	1.95289	1.06976	1.07074	0	2.83483	0	1.00064	1.41767
284	O15162-2;O15162	2	2	2	2	O15162-2	12.7	26.825	Phospholipid scramblase 1	PLSCR1	PLSCR1		PLSCR1	0	0	0	1.06976	0	1.97561	0	0	2.00129	0.56074
285	O15173;O15173-2	2	3	3	3	O15173	18.4	23.818	Membrane-associated progesterone receptor component 2	PGRMC2	PGRMC2		PGRMC2	2.89182	1.9384	1.95289	1.06976	2.14148	1.97561	2.83483	0	1.00064	1.75616
286	O15182	1	1	1	1	O15182	7.2	19.55	Centrin-3	CETN3	CETN3		CETN3	0	0	0	0	0	0	0	1.03306	0	0.114785
287	O15212	1	8	8	8	O15212	39.5	14.582	Prefoldin subunit 6	PFDN6	PFDN6		PFDN6	4.8197	5.81519	7.81155	6.41857	5.35369	4.93901	10.3944	10.3306	8.00516	7.09865
288	O15226;O15226-2	2	4	4	4	O15226	5.7	77.672	NF-kappa-B-repressing factor	NKRF	NKRF		NKRF	0	0	0	2.13952	0	0	0	0	3.00193	0.571273
289	O15230;O15230-2	2	157	157	155	O15230	50.3	399.73	Laminin subunit alpha-5	LAMA5	LAMA5		LAMA5	554.265	324.682	474.552	431.114	579.269	276.585	137.017	270.663	564.364	401.39
290	O15231;O15231-6;O15231-7;O15231-8;O15231-9	5	20	20	0	O15231	44.1	73.525	Zinc finger protein 185	ZNF185	ZNF185		ZNF185	3.85576	0.969199	23.4347	1.06976	8.5659	0.987803	14.1741	8.26452	23.0148	9.37073
291	O15232;O15232-2	2	4	4	4	O15232	11.9	52.816	Matrilin-3	MATN3	MATN3		MATN3	0	2.9076	1.95289	0	1.07074	0	0	1.03306	1.00064	0.884993
292	O15240	1	3	3	3	O15240	4.1	67.257	Neurosecretory protein VGF;Neuroendocrine regulatory peptide-1;Neuroendocrine regulatory peptide-2;Antimicrobial peptide VGF[554-577]	VGF	VGF		VGF	0	0	0	0	0	0	0.944942	0	0	0.104994
293	O15264;O15264-2	2	5	5	5	O15264	15.6	42.089	Mitogen-activated protein kinase 13	MAPK13	MAPK13	MAPK13	MAPK13	3.85576	0	0	0	0	0	0	0	0	0.428418
294	O15294;O15294-3;O15294-2;O15294-4	4	18	18	18	O15294	23.5	116.92	UDP-N-acetylglucosamine--peptide N-acetylglucosaminyltransferase 110 kDa subunit	OGT	OGT		OGT	6.74758	7.75359	1.95289	1.06976	3.21221	1.97561	4.72471	4.13226	5.00322	4.06354
295	O15305;O15305-2;Q92871	3	12	12	12	O15305	47.6	28.082	Phosphomannomutase 2	PMM2;PMM1	PMM2;PMM1		PMM2	6.74758	8.72279	9.76444	0	6.42443	19.7561	8.50448	11.3637	7.00451	8.69867
296	O15327;O15327-2	2	15	15	15	O15327	20.7	104.74	Type II inositol 3,4-bisphosphate 4-phosphatase	INPP4B	INPP4B		INPP4B	18.3149	1.9384	0	0	6.42443	0.987803	1.88988	1.03306	0	3.39871
297	O15344-2;O15344	2	2	2	2	O15344-2	1.8	62.287	E3 ubiquitin-protein ligase Midline-1	MID1	MID1		MID1	1.92788	0.969199	0	0	0	0	0	0	0	0.321898
298	O15347	1	19	18	18	O15347	66	22.98	High mobility group protein B3	HMGB3	HMGB3		HMGB3	13.4952	24.23	19.5289	36.3719	23.5562	34.5731	38.7426	33.0581	20.0129	27.0632
299	O15355	1	19	19	19	O15355	44.7	59.271	Protein phosphatase 1G	PPM1G	PPM1G		PPM1G	20.2427	14.538	14.6467	16.0464	9.63664	20.7439	8.50448	32.025	20.0129	17.3774
300	O15371-3;O15371;O15371-2	3	22	22	22	O15371-3	50.8	62.039	Eukaryotic translation initiation factor 3 subunit D	EIF3D	EIF3D		EIF3D	39.5215	37.7988	26.364	20.3255	19.2733	29.6341	34.9628	22.7274	16.0103	27.402
301	O15372	1	12	12	12	O15372	46.9	39.93	Eukaryotic translation initiation factor 3 subunit H	EIF3H	EIF3H		EIF3H	7.71152	12.5996	5.85866	4.27905	10.7074	4.93901	6.61459	5.16532	8.00516	7.32003
302	O15382	1	6	6	1	O15382	20.4	44.287	Branched-chain-amino-acid aminotransferase, mitochondrial	BCAT2	BCAT2		BCAT2	2.89182	0	1.95289	1.06976	2.14148	2.96341	2.83483	4.13226	6.00387	2.66559
303	O15392-5;O15392-4;O15392;O15392-7;O15392-6;O15392-3;O15392-2	7	2	2	2	O15392-5	26.5	13.467	Baculoviral IAP repeat-containing protein 5	BIRC5	BIRC5		BIRC5	0	0	0	1.06976	0	0	0	0	0	0.118862
304	O15400-2;O15400	2	7	7	7	O15400-2	41.8	27.4	Syntaxin-7	STX7	STX7		STX7	3.85576	2.9076	4.88222	10.6976	10.7074	8.89023	6.61459	10.3306	13.0084	7.98827
305	O15446;O15446-2	2	3	3	3	O15446	11	54.985	DNA-directed RNA polymerase I subunit RPA34	CD3EAP	CD3EAP		CD3EAP	2.89182	0.969199	0.976444	2.13952	1.07074	0.987803	0.944942	0	1.00064	1.22012
306	O15460-2;O15460	2	6	6	6	O15460-2	13.9	60.632	Prolyl 4-hydroxylase subunit alpha-2	P4HA2	P4HA2		P4HA2	4.8197	0.969199	6.83511	0	1.07074	3.95121	0	1.03306	2.00129	2.29781
307	O15498;O15498-2	2	13	13	13	O15498	66.7	22.417	Synaptobrevin homolog YKT6	YKT6	YKT6		YKT6	10.6033	12.5996	14.6467	6.41857	11.7781	12.8414	13.2292	7.23145	10.0064	11.0394
308	O15511;O15511-2	2	9	9	8	O15511	66.9	16.32	Actin-related protein 2/3 complex subunit 5	ARPC5	ARPC5		ARPC5	15.423	12.5996	5.85866	11.7674	8.5659	5.92682	10.3944	13.4298	19.0122	11.442
309	O15514	1	3	3	3	O15514	21.8	16.311	DNA-directed RNA polymerase II subunit RPB4	POLR2D	POLR2D		POLR2D	0.963939	0.969199	0.976444	1.06976	1.07074	0	0.944942	1.03306	3.00193	1.11445
310	O15533-2;O15533;O15533-3;O15533-4	4	4	4	4	O15533-2	10	43.885	Tapasin	TAPBP	TAPBP		TAPBP	0	10.6612	0.976444	0	0	0.987803	0	0	1.00064	1.51401
311	O43143	1	30	30	29	O43143	39.2	90.932	Pre-mRNA-splicing factor ATP-dependent RNA helicase DHX15	DHX15	DHX15		DHX15	22.1706	31.0144	9.76444	5.34881	4.28295	24.6951	41.5774	10.3306	17.011	18.4661
312	O43148;O43148-2	2	6	6	6	O43148	18.1	54.843	mRNA cap guanine-N7 methyltransferase	RNMT	RNMT		RNMT	1.92788	3.8768	0	0	1.07074	1.97561	0.944942	0	7.00451	1.86672
313	O43150-2;O43150	2	4	3	3	O43150-2	5.7	106.98	Arf-GAP with SH3 domain, ANK repeat and PH domain-containing protein 2	ASAP2	ASAP2		ASAP2	0	0	0.976444	0	0	0	0	0	0	0.108494
314	O43155	1	10	10	10	O43155	18.8	74.048	Leucine-rich repeat transmembrane protein FLRT2	FLRT2	FLRT2		FLRT2	6.74758	5.81519	0	0	10.7074	3.95121	4.72471	5.16532	4.00258	4.56822
315	O43157-3;O43157-2;O43157	3	1	1	1	O43157-3	3.4	78.394	Plexin-B1	PLXNB1	PLXNB1		PLXNB1	0.963939	0.969199	0	0	0	0.987803	0	1.03306	0	0.439334
316	O43166-3;O43166-2;O43166	3	1	1	1	O43166-3	0.7	197.41	Signal-induced proliferation-associated 1-like protein 1	SIPA1L1	SIPA1L1		SIPA1L1	0	0	0	1.06976	0	0	0	0	0	0.118862
317	O43169	1	1	1	1	O43169	23.3	16.332	Cytochrome b5 type B	CYB5B	CYB5B		CYB5B	0	1.9384	0	2.13952	2.14148	0	0.944942	0	0	0.796038
318	O43172-2;O43172	2	13	13	13	O43172-2	32.2	58.32	U4/U6 small nuclear ribonucleoprotein Prp4	PRPF4	PRPF4		PRPF4	7.71152	7.75359	4.88222	5.34881	2.14148	4.93901	4.72471	2.06613	6.00387	5.06348
319	O43175	1	21	21	21	O43175	38.1	56.65	D-3-phosphoglycerate dehydrogenase	PHGDH	PHGDH		PHGDH	3.85576	9.69199	8.788	17.1162	18.2025	22.7195	33.073	12.3968	3.00193	14.3162
320	O43181	1	2	2	2	O43181	13.7	20.108	NADH dehydrogenase [ubiquinone] iron-sulfur protein 4, mitochondrial	NDUFS4	NDUFS4		NDUFS4	0	0	0	1.06976	0	0.987803	0	0	1.00064	0.339801
321	O43184-3;O43184-4;O43184-2;O43184	4	4	4	4	O43184-3	7.1	80.077	Disintegrin and metalloproteinase domain-containing protein 12	ADAM12	ADAM12		ADAM12	3.85576	0	0	0	1.07074	2.96341	0	0	0	0.876656
322	O43187	1	1	1	1	O43187	1.4	69.432	Interleukin-1 receptor-associated kinase-like 2	IRAK2	IRAK2	IRAK2	IRAK2	1.92788	0.969199	0.976444	1.06976	1.07074	0.987803	0.944942	1.03306	1.00064	1.10894
323	O43237-2;O43237	2	8	8	8	O43237-2	22.9	45.004	Cytoplasmic dynein 1 light intermediate chain 2	DYNC1LI2	DYNC1LI2		DYNC1LI2	9.63939	8.72279	7.81155	7.48833	6.42443	2.96341	5.66965	3.09919	7.00451	6.53592
324	O43240	1	14	14	14	O43240	47.1	30.17	Kallikrein-10	KLK10	KLK10		KLK10	57.8364	47.4908	66.3982	70.6043	20.344	19.7561	60.4763	7.23145	9.0058	39.9048
325	O43242;O43242-2	2	25	25	25	O43242	44.6	60.977	26S proteasome non-ATPase regulatory subunit 3	PSMD3	PSMD3		PSMD3	26.0264	22.2916	12.6938	13.9069	4.28295	18.7683	19.8438	11.3637	19.0122	16.4655
326	O43251-9;Q9NWB1-3;O43251-4;O43251-5;O43251-10;O43251-2;O43251;Q9NWB1-4;Q9NWB1-5;Q9NWB1;O43251-7;Q9NWB1-2;O43251-6;O43251-8;O43251-3;A6NFN3;A6NFN3-2	17	3	3	3	O43251-9	9.8	39.514	RNA binding protein fox-1 homolog 2;RNA binding protein fox-1 homolog 1	RBFOX2;RBFOX1;RBFOX3	RBFOX2;RBFOX1;RBFOX3		RBFOX2;RBFOX1	0	0	1.95289	1.06976	1.07074	0	0	0	0	0.454821
327	O43252	1	11	11	10	O43252	20.4	70.832	Bifunctional 3-phosphoadenosine 5-phosphosulfate synthase 1;Sulfate adenylyltransferase;Adenylyl-sulfate kinase	PAPSS1	PAPSS1		PAPSS1	5.78364	5.81519	3.90578	0	1.07074	6.91462	12.2842	6.19839	2.00129	4.88599
328	O43264;O43264-2	2	10	10	10	O43264	16.2	88.828	Centromere/kinetochore protein zw10 homolog	ZW10	ZW10		ZW10	0	2.9076	1.95289	3.20929	0	0.987803	4.72471	0	0	1.53136
329	O43278	1	30	30	2	O43278	47.1	58.397	Kunitz-type protease inhibitor 1	SPINT1	SPINT1		SPINT1	86.7546	31.9836	43.94	47.0695	54.6076	50.3779	37.7977	74.3807	80.0516	56.3292
330	O43278-2	1	29	1	1	O43278-2	45.4	56.885	Kunitz-type protease inhibitor 1	SPINT1	SPINT1		SPINT1	0	0	0	0	0	0.987803	0	1.03306	1.00064	0.335724
331	O43286;Q9UBX8-2;Q9UBX8	3	8	8	8	O43286	20.9	45.118	Beta-1,4-galactosyltransferase 5	B4GALT5;B4GALT6	B4GALT5;B4GALT6		B4GALT5	5.78364	6.78439	8.788	4.27905	5.35369	7.90242	7.55953	12.3968	14.009	8.09517
332	O43290	1	15	15	15	O43290	25	90.254	U4/U6.U5 tri-snRNP-associated protein 1	SART1	SART1		SART1	4.8197	13.5688	4.88222	18.186	1.07074	0.987803	4.72471	4.13226	15.0097	7.48687
333	O43291;O43291-2	2	7	7	7	O43291	39.7	28.228	Kunitz-type protease inhibitor 2	SPINT2	SPINT2		SPINT2	4.8197	3.8768	4.88222	12.8371	6.42443	7.90242	5.66965	9.29758	18.0116	8.19128
334	O43324;O43324-2	2	5	5	5	O43324	29.9	19.81	Eukaryotic translation elongation factor 1 epsilon-1	EEF1E1	EEF1E1		EEF1E1	2.89182	1.9384	2.92933	2.13952	2.14148	2.96341	6.61459	3.09919	5.00322	3.30233
335	O43353-2;O43353	2	2	2	2	O43353-2	5.7	45.581	Receptor-interacting serine/threonine-protein kinase 2	RIPK2	RIPK2	RIPK2	RIPK2	0.963939	0	0	0	0	0	0	0	0	0.107104
336	O43379;O43379-4;O43379-3;O43379-2	4	2	2	2	O43379	1.4	165.95	WD repeat-containing protein 62	WDR62	WDR62		WDR62	0	0	0	0	0	0	0.944942	0	0	0.104994
337	O43390;O43390-2;O43390-3;O43390-4	4	26	20	20	O43390	39.5	70.942	Heterogeneous nuclear ribonucleoprotein R	HNRNPR	HNRNPR		HNRNPR	23.1345	19.384	16.5995	34.2324	20.344	41.4877	22.6786	29.9589	10.0064	24.2029
338	O43395	1	3	3	3	O43395	5.7	77.528	U4/U6 small nuclear ribonucleoprotein Prp3	PRPF3	PRPF3		PRPF3	0.963939	0.969199	0.976444	1.06976	2.14148	0	1.88988	0	1.00064	1.00126
339	O43396	1	15	15	15	O43396	59.5	32.251	Thioredoxin-like protein 1	TXNL1	TXNL1		TXNL1	22.1706	14.538	14.6467	8.55809	18.2025	15.8048	27.4033	7.23145	13.0084	15.7293
340	O43399;O43399-5;O43399-7	3	17	17	4	O43399	79.1	22.237	Tumor protein D54	TPD52L2	TPD52L2		TPD52L2	20.2427	26.1684	22.4582	35.3021	33.1929	30.6219	23.6235	33.0581	30.0193	28.2986
341	O43399-2;O43399-4;O43399-3;O43399-6	4	14	1	1	O43399-2	79	19.901	Tumor protein D54	TPD52L2	TPD52L2		TPD52L2	0.963939	0	0	3.20929	1.07074	1.97561	0	2.06613	0	1.03174
342	O43405-2;O43405	2	9	9	9	O43405-2	18.2	53.229	Cochlin	COCH	COCH		COCH	0	3.8768	1.95289	1.06976	0	0.987803	0.944942	0	11.0071	2.20436
343	O43414-3;O43414-2;O43414	3	3	3	3	O43414-3	21.9	14.542	ERI1 exoribonuclease 3	ERI3	ERI3		ERI3	0.963939	0.969199	0	0	2.14148	0	0.944942	0	0	0.557728
344	O43432-4;O43432;O43432-3	3	8	2	2	O43432-4	5.6	146.87	Eukaryotic translation initiation factor 4 gamma 3	EIF4G3	EIF4G3		EIF4G3	0.963939	0	0	0	0	0	0	1.03306	0	0.221889
345	O43447;O43447-2	2	15	15	15	O43447	77.4	19.208	Peptidyl-prolyl cis-trans isomerase H	PPIH	PPIH		PPIH	13.4952	11.6304	13.6702	13.9069	21.4148	12.8414	17.009	14.4629	11.0071	14.382
346	O43482	1	1	1	1	O43482	6.1	24.691	Protein Mis18-beta	OIP5	OIP5		OIP5	0	0	0	0	0	0	0.944942	0	0	0.104994
347	O43488;Q8NHP1;O95154	3	10	10	10	O43488	34.8	39.589	Aflatoxin B1 aldehyde reductase member 2	AKR7A2;AKR7L;AKR7A3	AKR7A2;AKR7L;AKR7A3		AKR7A2	1.92788	3.8768	11.7173	1.06976	1.07074	10.8658	7.55953	2.06613	7.00451	5.23983
348	O43491;O43491-3;O43491-2	3	18	18	2	O43491	21.6	112.59	Band 4.1-like protein 2	EPB41L2	EPB41L2		EPB41L2	8.67546	1.9384	0.976444	6.41857	1.07074	4.93901	0	2.06613	24.0155	5.56669
349	O43491-4	1	17	1	1	O43491-4	23.8	95.541	Band 4.1-like protein 2	EPB41L2	EPB41L2		EPB41L2	0.963939	0	0	2.13952	0	0	0	0	1.00064	0.456012
350	O43493-2;O43493-5;O43493-3;O43493;O43493-4;O43493-6	6	12	12	12	O43493-2	30	45.879	Trans-Golgi network integral membrane protein 2	TGOLN2	TGOLN2		TGOLN2	2.89182	5.81519	5.85866	12.8371	10.7074	9.87803	0.944942	12.3968	14.009	8.371
351	O43504	1	2	2	2	O43504	33	9.6138	Ragulator complex protein LAMTOR5	LAMTOR5	LAMTOR5		LAMTOR5	1.92788	0.969199	1.95289	2.13952	2.14148	0.987803	0.944942	2.06613	1.00064	1.57005
352	O43505	1	13	13	13	O43505	28.9	47.119	Beta-1,4-glucuronyltransferase 1	B4GAT1	B4GAT1		B4GAT1	7.71152	17.4456	16.5995	13.9069	5.35369	9.87803	6.61459	15.496	4.00258	10.7787
353	O43556;O43556-3;O43556-4	3	8	8	8	O43556	25.6	49.85	Epsilon-sarcoglycan	SGCE	SGCE		SGCE	0	0.969199	0.976444	5.34881	1.07074	0	0	7.23145	0	1.73296
354	O43570-2;O43570	2	1	1	1	O43570-2	4.4	38.407	Carbonic anhydrase 12	CA12	CA12		CA12	0	0	0	0	0	0	0.944942	0	0	0.104994
355	O43583	1	10	10	10	O43583	50.5	22.092	Density-regulated protein	DENR	DENR		DENR	12.5312	12.5996	14.6467	19.2557	11.7781	14.817	12.2842	18.5952	14.009	14.5019
356	O43592	1	25	25	25	O43592	26.7	109.96	Exportin-T	XPOT	XPOT		XPOT	17.3509	16.4764	15.6231	8.55809	9.63664	29.6341	27.4033	16.529	9.0058	16.6908
357	O43598;O43598-2	2	5	5	5	O43598	35.1	19.108	2-deoxynucleoside 5-phosphate N-hydrolase 1	DNPH1	DNPH1		DNPH1	3.85576	7.75359	6.83511	7.48833	2.14148	3.95121	4.72471	5.16532	3.00193	4.99083
358	O43615	1	4	4	4	O43615	9.3	51.355	Mitochondrial import inner membrane translocase subunit TIM44	TIMM44	TIMM44		TIMM44	0	0.969199	0.976444	0	0	2.96341	0	2.06613	0	0.77502
359	O43617;O43617-2	2	6	6	6	O43617	31.1	20.274	Trafficking protein particle complex subunit 3	TRAPPC3	TRAPPC3		TRAPPC3	3.85576	4.846	2.92933	1.06976	3.21221	5.92682	3.77977	4.13226	2.00129	3.52813
360	O43633	1	3	3	3	O43633	12.2	25.104	Charged multivesicular body protein 2a	CHMP2A	CHMP2A		CHMP2A	0.963939	1.9384	0.976444	1.06976	2.14148	0.987803	3.77977	4.13226	3.00193	2.1102
361	O43639	1	3	2	2	O43639	7.4	42.915	Cytoplasmic protein NCK2	NCK2	NCK2		NCK2	0	0.969199	0	0	0	0	0	1.03306	0	0.222474
362	O43660-2;O43660	2	13	13	13	O43660-2	35.4	56.289	Pleiotropic regulator 1	PLRG1	PLRG1		PLRG1	0.963939	5.81519	5.85866	7.48833	1.07074	0	3.77977	2.06613	4.00258	3.44948
363	O43663-3;O43663-2;O43663-4;O43663	4	2	2	2	O43663-3	3.4	61.388	Protein regulator of cytokinesis 1	PRC1	PRC1		PRC1	0	0	0	3.20929	0	0	0	0	0	0.356587
364	O43665-3;O43665-2;O43665	3	8	8	8	O43665-3	51.4	21.21	Regulator of G-protein signaling 10	RGS10	RGS10		RGS10	10.6033	5.81519	1.95289	4.27905	5.35369	8.89023	2.83483	19.6282	12.0077	7.92946
365	O43670-2;O43670;O43670-4;O43670-3	4	8	8	8	O43670-2	15.3	49.692	BUB3-interacting and GLEBS motif-containing protein ZNF207	ZNF207	ZNF207		ZNF207	11.5673	11.6304	10.7409	11.7674	9.63664	2.96341	7.55953	6.19839	6.00387	8.6742
366	O43678;O43678-2	2	3	3	3	O43678	42.4	10.921	NADH dehydrogenase [ubiquinone] 1 alpha subcomplex subunit 2	NDUFA2	NDUFA2		NDUFA2	1.92788	0	0.976444	2.13952	1.07074	1.97561	1.88988	1.03306	2.00129	1.44605
367	O43681	1	9	9	9	O43681	32.8	38.792	ATPase ASNA1	ASNA1	ASNA1		ASNA1	2.89182	3.8768	0.976444	2.13952	7.49517	3.95121	4.72471	2.06613	7.00451	3.90292
368	O43684-2;O43684	2	13	13	13	O43684-2	46	36.954	Mitotic checkpoint protein BUB3	BUB3	BUB3		BUB3	10.6033	17.4456	8.788	9.62786	9.63664	11.8536	13.2292	9.29758	14.009	11.6101
369	O43707;O43707-2;O43707-3	3	92	92	60	O43707	81.4	104.85	Alpha-actinin-4	ACTN4	ACTN4		ACTN4	642.948	460.37	629.806	532.741	561.067	530.45	789.971	522.731	606.391	586.275
370	O43708-3;O43708	2	2	2	2	O43708-3	12.6	19.471	Maleylacetoacetate isomerase	GSTZ1	GSTZ1		GSTZ1	0	0	0	2.13952	0	0	0	0	0	0.237725
371	O43719	1	25	25	25	O43719	40.8	85.852	HIV Tat-specific factor 1	HTATSF1	HTATSF1		HTATSF1	5.78364	5.81519	0.976444	22.465	5.35369	2.96341	15.1191	7.23145	11.0071	8.52389
372	O43747;O43747-2	2	18	18	18	O43747	22.7	91.35	AP-1 complex subunit gamma-1	AP1G1	AP1G1		AP1G1	8.67546	17.4456	13.6702	3.20929	4.28295	6.91462	6.61459	2.06613	2.00129	7.2089
373	O43752	1	2	2	2	O43752	9	29.176	Syntaxin-6	STX6	STX6		STX6	0.963939	0.969199	0	0	2.14148	0	0	0	1.00064	0.563918
374	O43765	1	9	9	9	O43765	30.7	34.063	Small glutamine-rich tetratricopeptide repeat-containing protein alpha	SGTA	SGTA		SGTA	7.71152	6.78439	10.7409	10.6976	5.35369	15.8048	11.3393	11.3637	11.0071	10.0892
375	O43768-2;O43768;O43768-9;O43768-3;O43768-4;O43768-6;O43768-5;O43768-7;O43768-8	9	11	11	10	O43768-2	77.8	12.975	Alpha-endosulfine	ENSA	ENSA		ENSA	3.85576	5.81519	1.95289	9.62786	3.21221	4.93901	3.77977	4.13226	10.0064	5.25793
376	O43776;O43776-2	2	33	33	33	O43776	51.8	62.942	Asparagine--tRNA ligase, cytoplasmic	NARS	NARS		NARS	74.2233	34.8912	29.2933	4.27905	18.2025	52.3536	68.9807	17.5621	34.0219	37.0897
377	O43795-2;O43795;Q9UBC5	3	20	20	20	O43795-2	23.6	124.95	Unconventional myosin-Ib	MYO1B;MYO1A	MYO1B;MYO1A		MYO1B	1.92788	15.5072	3.90578	7.48833	1.07074	2.96341	10.3944	1.03306	7.00451	5.69947
378	O43805	1	3	3	3	O43805	31.9	13.596	Sjoegren syndrome nuclear autoantigen 1	SSNA1	SSNA1		SSNA1	0.963939	0	0	1.06976	0	0	0	2.06613	3.00193	0.789085
379	O43809	1	12	12	12	O43809	48	26.227	Cleavage and polyadenylation specificity factor subunit 5	NUDT21	NUDT21		NUDT21	9.63939	12.5996	12.6938	14.9767	12.8489	7.90242	16.064	9.29758	12.0077	12.0033
380	O43813	1	11	11	11	O43813	30.8	45.283	LanC-like protein 1	LANCL1	LANCL1		LANCL1	3.85576	0.969199	5.85866	8.55809	5.35369	3.95121	1.88988	4.13226	1.00064	3.95216
381	O43815-2;O43815	2	7	7	7	O43815-2	12.7	80.76	Striatin	STRN	STRN		STRN	1.92788	0.969199	0.976444	0	1.07074	2.96341	0.944942	1.03306	1.00064	1.20959
382	O43818	1	14	14	14	O43818	29.7	51.84	U3 small nucleolar RNA-interacting protein 2	RRP9	RRP9		RRP9	7.71152	1.9384	6.83511	5.34881	2.14148	2.96341	12.2842	7.23145	7.00451	5.93988
383	O43823	1	5	5	5	O43823	7.7	76.107	A-kinase anchor protein 8	AKAP8	AKAP8		AKAP8	1.92788	0	0	0	0	0	2.83483	0	0	0.529189
384	O43837-2;O43837	2	1	1	1	O43837-2	4.2	41.887	Isocitrate dehydrogenase [NAD] subunit beta, mitochondrial	IDH3B	IDH3B		IDH3B	0	0	0	1.06976	0	0	0.944942	1.03306	0	0.338641
385	O43847;O43847-2	2	49	49	49	O43847	40.3	131.57	Nardilysin	NRDC	NRDC		NRD1	41.4494	81.4127	54.6809	74.8833	76.0224	86.9267	111.503	75.4137	77.0496	75.4824
386	O43852;O43852-3;O43852-5;O43852-2;O43852-4;O43852-6;O43852-10;O43852-9;O43852-13;O43852-14;O43852-11;O43852-15;O43852-8;O43852-12;O43852-7	15	20	20	20	O43852	61	37.106	Calumenin	CALU	CALU		CALU	23.1345	18.4148	27.3404	28.8836	26.7684	18.7683	18.8988	16.529	26.0168	22.7505
387	O43854-2;O43854	2	20	20	20	O43854-2	44.5	52.747	EGF-like repeat and discoidin I-like domain-containing protein 3	EDIL3	EDIL3		EDIL3	12.5312	2.9076	0.976444	3.20929	5.35369	29.6341	3.77977	1.03306	6.00387	7.26989
388	O43865;O43865-2;Q96HN2-4;Q96HN2-3;Q96HN2-2;Q96HN2	6	5	5	5	O43865	10.9	58.951	Putative adenosylhomocysteinase 2;Putative adenosylhomocysteinase 3	AHCYL1;AHCYL2	AHCYL1;AHCYL2		AHCYL1;AHCYL2	1.92788	0.969199	0.976444	2.13952	1.07074	2.96341	2.83483	0	1.00064	1.54252
389	O43897	1	7	3	3	O43897	7.2	114.71	Tolloid-like protein 1	TLL1	TLL1		TLL1	0	0.969199	0	0	1.07074	0	0.944942	0	0	0.331653
390	O43916	1	1	1	1	O43916	4.6	46.714	Carbohydrate sulfotransferase 1	CHST1	CHST1		CHST1	0	0	0.976444	0	0	0	0	0	0	0.108494
391	O43924	1	4	4	4	O43924	33.3	17.42	Retinal rod rhodopsin-sensitive cGMP 3,5-cyclic phosphodiesterase subunit delta	PDE6D	PDE6D		PDE6D	1.92788	5.81519	6.83511	4.27905	2.14148	4.93901	4.72471	5.16532	7.00451	4.75914
392	O60216;Q9H4I0-2;Q9H4I0	3	7	7	7	O60216	16.2	71.689	Double-strand-break repair protein rad21 homolog	RAD21;RAD21L1	RAD21;RAD21L1		RAD21	0	2.9076	0.976444	6.41857	0	0.987803	1.88988	1.03306	0	1.57926
393	O60218	1	20	20	13	O60218	71.5	36.019	Aldo-keto reductase family 1 member B10	AKR1B10	AKR1B10		AKR1B10	17.3509	11.6304	10.7409	0	1.07074	0	36.8527	1.03306	0	8.74208
394	O60220	1	3	3	3	O60220	34	10.998	Mitochondrial import inner membrane translocase subunit Tim8 A	TIMM8A	TIMM8A		TIMM8A	1.92788	2.9076	0.976444	1.06976	1.07074	1.97561	2.83483	2.06613	2.00129	1.87003
395	O60231	1	12	11	11	O60231	14.5	119.26	Putative pre-mRNA-splicing factor ATP-dependent RNA helicase DHX16	DHX16	DHX16		DHX16	0.963939	4.846	1.95289	3.20929	0	0	1.88988	0	1.00064	1.54029
396	O60232	1	9	9	9	O60232	63.3	21.474	Sjoegren syndrome/scleroderma autoantigen 1	SSSCA1	SSSCA1		SSSCA1	5.78364	4.846	6.83511	12.8371	2.14148	1.97561	2.83483	10.3306	13.0084	6.73253
397	O60243;O60243-2	2	10	10	8	O60243	18	48.226	Heparan-sulfate 6-O-sulfotransferase 1	HS6ST1	HS6ST1		HS6ST1	1.92788	0	2.92933	1.06976	7.49517	0	0	0	1.00064	1.60253
398	O60245;O60245-2	2	17	17	17	O60245	19.7	116.07	Protocadherin-7	PCDH7	PCDH7		PCDH7	18.3149	7.75359	1.95289	4.27905	7.49517	5.92682	1.88988	11.3637	14.009	8.10944
399	O60248-2;O60248	2	1	1	1	O60248-2	9	19.393	Protein SOX-15	SOX15	SOX15		SOX15	0.963939	0.969199	0.976444	1.06976	0	0.987803	0.944942	0	2.00129	0.879264
400	O60256;O60256-3;O60256-4;O60256-2	4	5	5	4	O60256	16.5	40.925	Phosphoribosyl pyrophosphate synthase-associated protein 2	PRPSAP2	PRPSAP2		PRPSAP2	0.963939	3.8768	2.92933	1.06976	0	1.97561	3.77977	1.03306	1.00064	1.84766
401	O60259;O60259-2;O60259-3	3	6	6	6	O60259	36.5	28.048	Kallikrein-8	KLK8	KLK8		KLK8	9.63939	5.81519	2.92933	0	2.14148	0	5.66965	4.13226	1.00064	3.48088
402	O60264	1	16	16	11	O60264	17.4	121.9	SWI/SNF-related matrix-associated actin-dependent regulator of chromatin subfamily A member 5	SMARCA5	SMARCA5		SMARCA5	2.89182	3.8768	0.976444	4.27905	2.14148	1.97561	9.44942	0	4.00258	3.28813
403	O60271-4;O60271-2;O60271;O60271-5;O60271-3;O60271-9;Q9UPT6-2	7	32	32	28	O60271-4	30.7	144.68	C-Jun-amino-terminal kinase-interacting protein 4	SPAG9;MAPK8IP3	SPAG9;MAPK8IP3		SPAG9	18.3149	30.0452	16.5995	38.5114	9.63664	14.817	50.0819	23.7605	38.0245	26.6435
404	O60282;O60282-2	2	11	2	2	O60282	10.6	109.49	Kinesin heavy chain isoform 5C	KIF5C	KIF5C		KIF5C	0	0	0	1.06976	1.07074	0	0.944942	1.03306	0	0.457612
406	O60306	1	14	14	14	O60306	10.2	171.29	Intron-binding protein aquarius	AQR	AQR		AQR	1.92788	3.8768	2.92933	11.7674	3.21221	0.987803	9.44942	1.03306	4.00258	4.35405
407	O60313-13;O60313;O60313-9;O60313-11;O60313-2;O60313-10	6	11	11	11	O60313-13	13.5	107.57	Dynamin-like 120 kDa protein, mitochondrial;Dynamin-like 120 kDa protein, form S1	OPA1	OPA1		OPA1	6.74758	4.846	10.7409	1.06976	1.07074	2.96341	4.72471	1.03306	2.00129	3.91083
408	O60341;O60341-2	2	10	10	10	O60341	15.3	92.902	Lysine-specific histone demethylase 1A	KDM1A	KDM1A		KDM1A	0.963939	7.75359	3.90578	4.27905	1.07074	0.987803	6.61459	1.03306	2.00129	3.17887
409	O60343-2;O60343-3;O60343;O60343-5	4	3	3	3	O60343-2	3	139.55	TBC1 domain family member 4	TBC1D4	TBC1D4		TBC1D4	0.963939	0	0	0	0	0.987803	0	1.03306	0	0.331645
410	O60353-2;O60353	2	3	3	3	O60353-2	3.9	75.579	Frizzled-6	FZD6	FZD6		FZD6	3.85576	0.969199	0.976444	2.13952	1.07074	0.987803	0	1.03306	1.00064	1.33702
411	O60361	1	11	1	1	O60361	69.3	15.529	Putative nucleoside diphosphate kinase	NME2P1	NME2P1		NME2P1	0	0	0	1.06976	1.07074	0	0	1.03306	0	0.352618
412	O60437	1	98	98	97	O60437	53.2	204.74	Periplakin	PPL	PPL		PPL	31.81	33.922	54.6809	157.255	98.5079	0.987803	81.265	100.207	109.07	74.1896
413	O60443;O60443-2;O60443-3	3	4	4	4	O60443	11.3	54.554	Non-syndromic hearing impairment protein 5	GSDME	DFNA5		DFNA5	1.92788	1.9384	0	0	0	0.987803	3.77977	1.03306	0	1.0741
414	O60449;O60449-3;O60449-2	3	11	11	11	O60449	7.5	198.31	Lymphocyte antigen 75	LY75	LY75		LY75	4.8197	0	0	0	0	8.89023	0	0	1.00064	1.63451
415	O60462-4;O60462-5;O60462-2;O60462-3;O60462;O60462-6	6	26	26	26	O60462-4	32.6	101.41	Neuropilin-2	NRP2	NRP2		NRP2	20.2427	18.4148	15.6231	6.41857	20.344	32.5975	14.1741	12.3968	8.00516	16.4685
416	O60476	1	7	7	7	O60476	16.2	73.003	Mannosyl-oligosaccharide 1,2-alpha-mannosidase IB	MAN1A2	MAN1A2		MAN1A2	5.78364	0	5.85866	2.13952	0	0.987803	0	2.06613	0	1.87064
417	O60488-2;O60488;O95573	3	5	5	5	O60488-2	9.7	74.435	Long-chain-fatty-acid--CoA ligase 4	ACSL4;ACSL3	ACSL4;ACSL3		ACSL4	0.963939	2.9076	0.976444	0	0	0	0.944942	0	3.00193	0.977206
418	O60493;O60493-2;O60493-4;O60493-3	4	16	16	14	O60493	80.9	18.762	Sorting nexin-3	SNX3	SNX3		SNX3	13.4952	10.6612	5.85866	9.62786	10.7074	10.8658	8.50448	8.26452	13.0084	10.1104
419	O60502;O60502-4;O60502-2;O60502-3	4	20	20	20	O60502	27	102.91	Protein O-GlcNAcase	MGEA5	MGEA5		MGEA5	15.423	5.81519	4.88222	7.48833	14.9903	3.95121	17.009	7.23145	7.00451	9.31058
420	O60504-2;O60504	2	8	8	8	O60504-2	37.1	36.742	Vinexin	SORBS3	SORBS3		SORBS3	2.89182	0	0	3.20929	5.35369	0.987803	1.88988	2.06613	1.00064	1.93325
421	O60506;O60506-2	2	35	35	2	O60506	55.5	69.602	Heterogeneous nuclear ribonucleoprotein Q	SYNCRIP	SYNCRIP		SYNCRIP	90.6103	69.7823	75.1862	99.4878	43.9003	83.9632	87.8796	79.546	90.058	80.046
422	O60506-3;O60506-4;O60506-5	3	34	1	1	O60506-3	55.3	62.656	Heterogeneous nuclear ribonucleoprotein Q	SYNCRIP	SYNCRIP		SYNCRIP	1.92788	0.969199	0.976444	2.13952	0	0.987803	0.944942	4.13226	4.00258	1.78674
423	O60507	1	3	3	3	O60507	12.2	42.188	Protein-tyrosine sulfotransferase 1	TPST1	TPST1		TPST1	0.963939	0.969199	0	0	2.14148	0.987803	0	0	0	0.562491
424	O60512	1	3	3	3	O60512	6.9	43.927	Beta-1,4-galactosyltransferase 3;N-acetyllactosamine synthase;Beta-N-acetylglucosaminylglycopeptide beta-1,4-galactosyltransferase;Beta-N-acetylglucosaminyl-glycolipid beta-1,4-galactosyltransferase	B4GALT3	B4GALT3		B4GALT3	1.92788	2.9076	1.95289	0	1.07074	0.987803	1.88988	1.03306	1.00064	1.41894
425	O60513	1	9	9	9	O60513	29.4	40.041	Beta-1,4-galactosyltransferase 4;N-acetyllactosamine synthase;Lactotriaosylceramide beta-1,4-galactosyltransferase	B4GALT4	B4GALT4		B4GALT4	4.8197	5.81519	5.85866	3.20929	5.35369	1.97561	3.77977	4.13226	5.00322	4.4386
426	O60518	1	4	1	1	O60518	3.7	124.71	Ran-binding protein 6	RANBP6	RANBP6		RANBP6	0	0	0	0	0	0	0.944942	0	0	0.104994
427	O60547-2;O60547	2	5	5	5	O60547-2	21.3	39.053	GDP-mannose 4,6 dehydratase	GMDS	GMDS		GMDS	0	3.8768	1.95289	1.06976	3.21221	3.95121	0.944942	2.06613	4.00258	2.34184
428	O60565-2;O60565;Q9H772	3	2	2	2	O60565-2	19.6	16.292	Gremlin-1;Gremlin-2	GREM1;GREM2	GREM1;GREM2		GREM1;GREM2	0	0	0	0	0	0	1.88988	0	0	0.209987
429	O60566;O60566-3;O60566-2	3	6	6	6	O60566	5	119.54	Mitotic checkpoint serine/threonine-protein kinase BUB1 beta	BUB1B	BUB1B	BUB1B	BUB1B	1.92788	0.969199	0.976444	1.06976	0	0	4.72471	3.09919	0	1.41858
430	O60568	1	39	39	39	O60568	57.5	84.784	Procollagen-lysine,2-oxoglutarate 5-dioxygenase 3	PLOD3	PLOD3		PLOD3	37.5936	62.9979	87.88	74.8833	62.1028	60.256	37.7977	150.827	43.0277	68.5963
431	O60610;O60610-2;O60610-3	3	51	51	51	O60610	39.9	141.35	Protein diaphanous homolog 1	DIAPH1	DIAPH1		DIAPH1	25.0624	82.3819	59.5631	54.5579	40.688	69.1462	51.0269	55.7855	69.0445	56.3618
432	O60613;O60613-2	2	4	4	4	O60613	15.4	17.79	15 kDa selenoprotein	SELENOF	SELENOF		SEP15	0.963939	1.9384	1.95289	1.06976	3.21221	2.96341	0.944942	1.03306	0	1.56429
433	O60664-4;O60664;O60664-3;O60664-2	4	21	21	21	O60664-4	69.4	45.803	Perilipin-3	PLIN3	PLIN3		PLIN3	42.4133	25.1992	26.364	23.5348	12.8489	31.6097	20.7887	37.1903	40.0258	28.8861
434	O60678;O60678-2	2	8	8	8	O60678	17.1	59.875	Protein arginine N-methyltransferase 3	PRMT3	PRMT3		PRMT3	2.89182	4.846	2.92933	1.06976	3.21221	4.93901	0.944942	2.06613	1.00064	2.65554
435	O60684;O15131	2	5	2	2	O60684	11.4	60.029	Importin subunit alpha-7;Importin subunit alpha-6	KPNA6;KPNA5	KPNA6;KPNA5		KPNA6;KPNA5	1.92788	0	0.976444	0	0	0.987803	0	0	0	0.432458
436	O60687	1	13	13	13	O60687	30.3	52.971	Sushi repeat-containing protein SRPX2	SRPX2	SRPX2		SRPX2	10.6033	3.8768	0.976444	0	4.28295	3.95121	0	18.5952	9.0058	5.69908
437	O60701-2;O60701;O60701-3	3	18	18	18	O60701-2	48.2	47.602	UDP-glucose 6-dehydrogenase	UGDH	UGDH		UGDH	24.0985	8.72279	4.88222	8.55809	12.8489	7.90242	27.4033	6.19839	7.00451	11.9577
438	O60716-5;O60716-3;O60716-2;O60716;O60716-13;O60716-11;O60716-10;O60716-8;O60716-9;O60716-7;O60716-6;O60716-4;O60716-21;O60716-19;O60716-16;O60716-18;O60716-15;O60716-17;O60716-14;O60716-12;O60716-24;O60716-23;O60716-22;O60716-20;O60716-29;O60716-27;O60716	32	25	25	25	O60716-5	35.2	104.15	Catenin delta-1	CTNND1	CTNND1		CTNND1	20.2427	7.75359	0.976444	18.186	21.4148	0.987803	5.66965	14.4629	20.0129	12.1896
439	O60749;O60749-2	2	19	19	17	O60749	41	58.47	Sorting nexin-2	SNX2	SNX2		SNX2	13.4952	9.69199	16.5995	11.7674	8.5659	20.7439	16.064	17.5621	17.011	14.6112
441	O60763;O60763-2;REV__Q5VZ89-5;REV__Q5VZ89-3;REV__Q5VZ89;REV__Q5VZ89-7	6	24	24	24	O60763	37.5	107.89	General vesicular transport factor p115	USO1	USO1		USO1	12.5312	30.0452	32.2227	16.0464	12.8489	25.6829	22.6786	12.3968	24.0155	20.9409
442	O60784-3;O60784;O60784-4;O60784-2	4	2	2	2	O60784-3	7.6	48.672	Target of Myb protein 1	TOM1	TOM1		TOM1	0.963939	0	0	0	0	0	0	0	0	0.107104
443	O60825-2;O60825;P16118-2;P16118;Q16875-3;Q16875-2;Q16875;Q16875-4	8	5	5	5	O60825-2	12.1	54.406	6-phosphofructo-2-kinase/fructose-2,6-bisphosphatase 2;6-phosphofructo-2-kinase;Fructose-2,6-bisphosphatase	PFKFB2;PFKFB1;PFKFB3	PFKFB2;PFKFB1;PFKFB3		PFKFB2	1.92788	1.9384	1.95289	0	0	0	1.88988	0	0	0.856561
444	O60826	1	1	1	1	O60826	3.5	70.755	Coiled-coil domain-containing protein 22	CCDC22	CCDC22		CCDC22	0.963939	0	0	0	0	0	0	0	0	0.107104
445	O60828-2;O60828;O60828-5;O60828-4;O60828-6;O60828-3;O60828-10;O60828-9;O60828-8;O60828-7	10	4	4	4	O60828-2	30.7	30.401	Polyglutamine-binding protein 1	PQBP1	PQBP1		PQBP1	1.92788	0.969199	1.95289	6.41857	3.21221	0.987803	0	0	3.00193	2.05228
446	O60832;O60832-2	2	15	15	15	O60832	28.4	57.673	H/ACA ribonucleoprotein complex subunit 4	DKC1	DKC1		DKC1	8.67546	11.6304	7.81155	5.34881	3.21221	7.90242	7.55953	3.09919	2.00129	6.3601
447	O60841	1	46	46	46	O60841	42.4	138.83	Eukaryotic translation initiation factor 5B	EIF5B	EIF5B		EIF5B	40.4855	20.3532	18.5524	10.6976	11.7781	42.4755	51.0269	29.9589	50.0322	30.5956
448	O60869;O60869-2;O60869-3	3	12	12	12	O60869	58.8	16.368	Endothelial differentiation-related factor 1	EDF1	EDF1		EDF1	11.5673	10.6612	20.5053	18.186	22.4855	12.8414	14.1741	19.6282	14.009	16.0064
449	O60870-2;O60870	2	2	2	2	O60870-2	5.6	43.261	DNA/RNA-binding protein KIN17	KIN	KIN		KIN	0	0.969199	0	1.06976	1.07074	0	0.944942	1.03306	0	0.565301
450	O60884	1	11	11	11	O60884	30.1	45.745	DnaJ homolog subfamily A member 2	DNAJA2	DNAJA2		DNAJA2	8.67546	5.81519	3.90578	4.27905	2.14148	0	8.50448	5.16532	8.00516	5.16577
451	O60888-3;O60888;O60888-2	3	2	2	2	O60888-3	17.9	16.832	Protein CutA	CUTA	CUTA		CUTA	5.78364	7.75359	4.88222	8.55809	5.35369	6.91462	6.61459	6.19839	6.00387	6.45141
452	O60911;P43235	2	26	26	25	O60911	74	37.329	Cathepsin L2	CTSV;CTSK	CTSV;CTSK		CTSV	26.0264	62.0287	109.362	31.0231	56.7491	22.7195	16.064	137.398	49.0316	56.7113
453	O60925	1	11	11	11	O60925	67.2	14.21	Prefoldin subunit 1	PFDN1	PFDN1		PFDN1	5.78364	4.846	6.83511	9.62786	5.35369	8.89023	6.61459	6.19839	10.0064	7.12844
454	O60927	1	3	3	3	O60927	39.7	13.952	Protein phosphatase 1 regulatory subunit 11	PPP1R11	PPP1R11		PPP1R11	0	1.9384	0	0	0	0	0	0	2.00129	0.437743
455	O60934	1	3	3	3	O60934	4.5	84.958	Nibrin	NBN	NBN		NBN	1.92788	0	0	1.06976	1.07074	0	0.944942	1.03306	3.00193	1.00537
456	O60936;O60936-3;O60936-1	3	3	3	3	O60936	26	22.629	Nucleolar protein 3	NOL3	NOL3		NOL3	0	0	0	1.06976	0	0.987803	1.88988	0	0	0.438605
457	O75044;P0DMP2;P0DJJ0	3	3	3	2	O75044	2.7	120.87	SLIT-ROBO Rho GTPase-activating protein 2	SRGAP2;SRGAP2B;SRGAP2C	SRGAP2;SRGAP2B;SRGAP2C		SRGAP2	0	1.9384	0	2.13952	1.07074	0	0	0	0	0.572073
458	O75051;O75051-2	2	6	4	4	O75051	3.4	211.1	Plexin-A2	PLXNA2	PLXNA2		PLXNA2	0.963939	0.969199	0.976444	0	0	0	0	2.06613	0	0.552857
459	O75063	1	7	7	7	O75063	22.2	46.432	Glycosaminoglycan xylosylkinase	FAM20B	FAM20B	FAM20B	FAM20B	3.85576	0	1.95289	0	2.14148	0.987803	1.88988	0	0	1.20309
460	O75077-3;O75077-2;O75077	3	4	4	4	O75077-3	6.4	92.129	Disintegrin and metalloproteinase domain-containing protein 23	ADAM23	ADAM23		ADAM23	1.92788	0	0.976444	0	5.35369	0	0	0	0	0.917557
461	O75083;O75083-3	2	40	40	40	O75083	72.3	66.193	WD repeat-containing protein 1	WDR1	WDR1		WDR1	156.158	86.2587	82.9977	111.255	89.942	103.719	114.338	114.67	147.095	111.826
462	O75093-2;O75093	2	2	2	2	O75093-2	2	90.632	Slit homolog 1 protein	SLIT1	SLIT1		SLIT1	4.8197	1.9384	1.95289	4.27905	4.28295	0.987803	2.83483	1.03306	1.00064	2.56992
463	O75095-2;O75095	2	2	2	2	O75095-2	2.5	128.61	Multiple epidermal growth factor-like domains protein 6	MEGF6	MEGF6		MEGF6	0	0	3.90578	0	1.07074	0	0	1.03306	1.00064	0.778914
464	O75096	1	12	12	12	O75096	7.2	212.04	Low-density lipoprotein receptor-related protein 4	LRP4	LRP4		LRP4	1.92788	2.9076	0	1.06976	3.21221	0	0	7.23145	0	1.81654
465	O75116	1	54	54	49	O75116	37.9	160.9	Rho-associated protein kinase 2	ROCK2	ROCK2	ROCK2	ROCK2	17.3509	32.9528	17.576	20.3255	10.7074	30.6219	31.1831	21.6944	26.0168	23.1587
466	O75122-3;O75122;O75122-2	3	4	4	4	O75122-3	3.1	165.92	CLIP-associating protein 2	CLASP2	CLASP2		CLASP2	0.963939	0.969199	3.90578	2.13952	3.21221	2.96341	2.83483	3.09919	3.00193	2.56556
467	O75131;Q9HCH3-2;Q96FN4-2;Q96FN4;Q96A23;O95741;Q9UBL6-2;Q96A23-2;O95741-2;Q9UBL6	10	13	13	12	O75131	23.3	60.13	Copine-3	CPNE3;CPNE5;CPNE2;CPNE4;CPNE6;CPNE7	CPNE3;CPNE5;CPNE2;CPNE4;CPNE6;CPNE7		CPNE3	10.6033	11.6304	5.85866	3.20929	4.28295	2.96341	7.55953	4.13226	5.00322	6.13812
468	O75144;O75144-2;O75144-3	3	2	2	2	O75144	6.6	33.348	ICOS ligand	ICOSLG	ICOSLG		ICOSLG	1.92788	0.969199	0.976444	1.06976	1.07074	1.97561	0	1.03306	0	1.00252
469	O75146;O75146-2	2	16	16	15	O75146	18.2	119.39	Huntingtin-interacting protein 1-related protein	HIP1R	HIP1R		HIP1R	3.85576	6.78439	9.76444	4.27905	1.07074	0.987803	6.61459	2.06613	6.00387	4.60297
470	O75152	1	3	3	3	O75152	5.7	89.13	Zinc finger CCCH domain-containing protein 11A	ZC3H11A	ZC3H11A		ZC3H11A	0	0	0	0	0	0	0	2.06613	0	0.22957
471	O75153	1	29	29	28	O75153	25.4	146.67	Clustered mitochondria protein homolog	CLUH	CLUH		CLUH	12.5312	14.538	14.6467	32.0929	8.5659	23.7073	17.009	19.6282	24.0155	18.5261
472	O75157-2;O75157	2	3	3	3	O75157-2	9.7	76.391	TSC22 domain family protein 2	TSC22D2	TSC22D2		TSC22D2	0.963939	0	0	0	0	0	0	0	3.00193	0.440653
473	O75165	1	15	15	15	O75165	8.2	254.41	DnaJ homolog subfamily C member 13	DNAJC13	DNAJC13		DNAJC13	0.963939	10.6612	2.92933	1.06976	6.42443	1.97561	5.66965	1.03306	1.00064	3.52529
474	O75175	1	8	8	8	O75175	12.4	81.871	CCR4-NOT transcription complex subunit 3	CNOT3	CNOT3		CNOT3	2.89182	0	0	0	3.21221	0	2.83483	2.06613	5.00322	1.77869
475	O75179-6;O75179-7;O75179-2;O75179;O75179-4;O75179-5;O75179-3	7	6	3	3	O75179-6	4.1	246.75	Ankyrin repeat domain-containing protein 17	ANKRD17	ANKRD17		ANKRD17	1.92788	0	0	0	0	0	1.88988	0	0	0.424196
476	O75197	1	7	3	3	O75197	4.3	179.14	Low-density lipoprotein receptor-related protein 5	LRP5	LRP5		LRP5	0.963939	0	0	1.06976	0	0	0	2.06613	0	0.455537
477	O75223;O75223-3;O75223-2;O75223-4	4	15	15	15	O75223	75	21.007	Gamma-glutamylcyclotransferase	GGCT	GGCT		GGCT	21.2067	28.1068	28.3169	20.3255	29.9807	30.6219	40.6325	27.8927	29.0187	28.4558
478	O75312	1	10	10	10	O75312	24	50.925	Zinc finger protein ZPR1	ZPR1	ZPR1		ZPR1	3.85576	1.9384	5.85866	3.20929	0	2.96341	7.55953	2.06613	5.00322	3.60604
479	O75326;O75326-2	2	34	34	34	O75326	48.8	74.823	Semaphorin-7A	SEMA7A	SEMA7A		SEMA7A	69.4036	1.9384	6.83511	4.27905	40.688	40.4999	31.1831	42.3556	27.0174	29.3556
480	O75340;O75340-2	2	10	10	10	O75340	37.2	21.868	Programmed cell death protein 6	PDCD6	PDCD6		PDCD6	4.8197	10.6612	4.88222	19.2557	14.9903	9.87803	7.55953	6.19839	18.0116	10.6952
481	O75347;O75347-2	2	14	14	14	O75347	63.9	12.855	Tubulin-specific chaperone A	TBCA	TBCA		TBCA	18.3149	15.5072	11.7173	24.6045	16.0611	24.6951	24.5685	26.8597	18.0116	20.0378
482	O75348;O95670-2;O95670	3	5	5	5	O75348	42.4	13.757	V-type proton ATPase subunit G 1	ATP6V1G1;ATP6V1G2	ATP6V1G1;ATP6V1G2		ATP6V1G1	5.78364	5.81519	1.95289	7.48833	4.28295	6.91462	5.66965	7.23145	8.00516	5.90488
483	O75351;Q9UN37;Q6PIW4-2;Q6PIW4	4	10	10	10	O75351	25	49.301	Vacuolar protein sorting-associated protein 4B	VPS4B;VPS4A;FIGNL1	VPS4B;VPS4A;FIGNL1		VPS4B	12.5312	4.846	1.95289	1.06976	6.42443	3.95121	4.72471	0	6.00387	4.61156
484	O75354-2;O75354-3;O75354	3	4	4	4	O75354-2	10.5	51.158	Ectonucleoside triphosphate diphosphohydrolase 6	ENTPD6	ENTPD6		ENTPD6	0	0	0	0	0	2.96341	0	0	1.00064	0.44045
485	O75367-2;O75367-3;O75367	3	7	7	7	O75367-2	27.1	39.183	Core histone macro-H2A.1	H2AFY	H2AFY		H2AFY	2.89182	6.78439	5.85866	5.34881	1.07074	2.96341	9.44942	6.19839	2.00129	4.72966
486	O75368	1	7	7	7	O75368	69.3	12.774	SH3 domain-binding glutamic acid-rich-like protein	SH3BGRL	SH3BGRL		SH3BGRL	7.71152	9.69199	1.95289	4.27905	9.63664	5.92682	1.88988	8.26452	12.0077	6.81789
487	O75369-2;O75369-9;O75369;O75369-6;O75369-3;O75369-7;O75369-5;O75369-4	8	178	1	1	O75369-2	73.4	275.66	Filamin-B	FLNB	FLNB		FLNB	0	2.9076	0	0	0	2.96341	0.944942	0	0	0.757328
488	O75369-8	1	179	179	2	O75369-8	71.2	281.63	Filamin-B	FLNB	FLNB		FLNB	557.157	636.764	542.903	412.928	589.977	556.133	841.943	628.103	763.492	614.378
489	O75376-2;O75376;O75376-3	3	3	3	3	O75376-2	1.8	258.6	Nuclear receptor corepressor 1	NCOR1	NCOR1		NCOR1	0.963939	0.969199	0	0	0	0.987803	0.944942	0	1.00064	0.540725
490	O75380	1	3	3	3	O75380	33.1	13.711	NADH dehydrogenase [ubiquinone] iron-sulfur protein 6, mitochondrial	NDUFS6	NDUFS6		NDUFS6	0.963939	0	1.95289	2.13952	2.14148	0	0	3.09919	2.00129	1.36648
491	O75390	1	13	13	13	O75390	26	51.712	Citrate synthase, mitochondrial	CS	CS		CS	10.6033	9.69199	5.85866	12.8371	10.7074	19.7561	8.50448	21.6944	15.0097	12.7403
492	O75391	1	11	11	11	O75391	44.1	26.034	Sperm-associated antigen 7	SPAG7	SPAG7		SPAG7	4.8197	2.9076	2.92933	11.7674	0	3.95121	2.83483	3.09919	4.00258	4.03465
493	O75396	1	8	8	8	O75396	38.6	24.593	Vesicle-trafficking protein SEC22b	SEC22B	SEC22B		SEC22B	2.89182	0.969199	10.7409	7.48833	9.63664	6.91462	5.66965	3.09919	4.00258	5.71255
494	O75400-2;O75400-3;O75400	3	7	7	6	O75400-2	8.3	105.93	Pre-mRNA-processing factor 40 homolog A	PRPF40A	PRPF40A		PRPF40A	3.85576	5.81519	7.81155	4.27905	3.21221	0.987803	4.72471	0	2.00129	3.63195
495	O75414	1	1	1	1	O75414	7.5	21.142	Nucleoside diphosphate kinase 6	NME6	NME6	NME6	NME6	0	0	0	0	0	0	0.944942	0	0	0.104994
496	O75436;O75436-2	2	17	17	14	O75436	54.1	38.169	Vacuolar protein sorting-associated protein 26A	VPS26A	VPS26A		VPS26A	14.4591	11.6304	7.81155	9.62786	21.4148	17.7805	16.064	16.529	13.0084	14.2584
497	O75439	1	5	5	5	O75439	12.1	54.366	Mitochondrial-processing peptidase subunit beta	PMPCB	PMPCB		PMPCB	0	0	0	0	0	4.93901	0	1.03306	0	0.663564
498	O75460	1	1	1	1	O75460	1.3	109.73	Serine/threonine-protein kinase/endoribonuclease IRE1;Serine/threonine-protein kinase;Endoribonuclease	ERN1	ERN1	ERN1	ERN1	0	0.969199	0.976444	0	0	0	0	0	0	0.216183
499	O75462	1	2	2	2	O75462	6.9	46.301	Cytokine receptor-like factor 1	CRLF1	CRLF1		CRLF1	0	0.969199	2.92933	0	0	0	0	0	0	0.43317
500	O75475;O75475-3;O75475-2	3	19	17	17	O75475	33.8	60.103	PC4 and SFRS1-interacting protein	PSIP1	PSIP1		PSIP1	3.85576	2.9076	1.95289	32.0929	2.14148	4.93901	1.88988	3.09919	3.00193	6.20896
501	O75487-2;O75487	2	3	3	3	O75487-2	8.6	54.91	Glypican-4;Secreted glypican-4	GPC4	GPC4		GPC4	0	0	0	0	2.14148	1.97561	0	0	0	0.457454
502	O75494-5;O75494-4;O75494-6;O75494-3;O75494-2;O75494	6	2	2	2	O75494-5	13.9	20.117	Serine/arginine-rich splicing factor 10	SRSF10	SRSF10		SRSF10	0	0.969199	0.976444	1.06976	1.07074	0	0	0	0	0.454016
503	O75503	1	14	14	14	O75503	28.8	41.496	Ceroid-lipofuscinosis neuronal protein 5	CLN5	CLN5		CLN5	6.74758	9.69199	12.6938	7.48833	1.07074	10.8658	2.83483	8.26452	12.0077	7.96281
504	O75509	1	8	8	8	O75509	14.5	71.844	Tumor necrosis factor receptor superfamily member 21	TNFRSF21	TNFRSF21		TNFRSF21	6.74758	4.846	1.95289	2.13952	1.07074	5.92682	2.83483	15.496	16.0103	6.33607
505	O75530-3;O75530;O75530-2	3	4	4	4	O75530-3	10	45.524	Polycomb protein EED	EED	EED		EED	0.963939	1.9384	0.976444	1.06976	1.07074	0.987803	2.83483	6.19839	1.00064	1.89344
506	O75531	1	9	9	9	O75531	79.8	10.058	Barrier-to-autointegration factor;Barrier-to-autointegration factor, N-terminally processed	BANF1	BANF1		BANF1	5.78364	16.4764	6.83511	33.1626	8.5659	10.8658	11.3393	13.4298	7.00451	12.607
507	O75533;O75533-2	2	49	49	49	O75533	45.2	145.83	Splicing factor 3B subunit 1	SF3B1	SF3B1		SF3B1	27.9542	35.8604	35.152	49.209	31.0514	16.7926	29.2932	11.3637	37.0238	30.4112
508	O75534;O75534-4;O75534-2;O75534-3	4	36	36	36	O75534	46.2	88.884	Cold shock domain-containing protein E1	CSDE1	CSDE1		CSDE1	39.5215	24.23	22.4582	52.4183	22.4855	17.7805	19.8438	11.3637	29.0187	26.5689
509	O75554-2;O75554	2	2	2	2	O75554-2	11.3	40.03	WW domain-binding protein 4	WBP4	WBP4		WBP4	0	0	0	0	0	0	0.944942	0	1.00064	0.216176
510	O75581	1	13	13	9	O75581	8.4	180.43	Low-density lipoprotein receptor-related protein 6	LRP6	LRP6		LRP6	0.963939	0	0	14.9767	1.07074	2.96341	0	6.19839	1.00064	3.01931
511	O75607	1	4	4	4	O75607	34.3	19.343	Nucleoplasmin-3	NPM3	NPM3		NPM3	0.963939	0.969199	2.92933	5.34881	1.07074	0.987803	1.88988	2.06613	1.00064	1.91405
512	O75608-2;O75608	2	5	5	5	O75608-2	24.3	22.875	Acyl-protein thioesterase 1	LYPLA1	LYPLA1		LYPLA1	4.8197	7.75359	3.90578	3.20929	3.21221	10.8658	7.55953	4.13226	5.00322	5.60682
513	O75629	1	6	6	6	O75629	27.3	24.074	Protein CREG1	CREG1	CREG1		CREG1	6.74758	17.4456	15.6231	14.9767	5.35369	14.817	11.3393	22.7274	17.011	14.0046
514	O75635-2;O75635	2	20	20	20	O75635-2	56.5	41.174	Serpin B7	SERPINB7	SERPINB7		SERPINB7	17.3509	12.5996	0.976444	2.13952	32.1221	0	5.66965	10.3306	10.0064	10.1328
515	O75643;O75643-2	2	62	62	62	O75643	29.2	244.5	U5 small nuclear ribonucleoprotein 200 kDa helicase	SNRNP200	SNRNP200		SNRNP200	8.67546	70.7515	54.6809	44.93	39.6173	33.5853	46.3021	27.8927	37.0238	40.3844
516	O75663;O75663-2	2	11	11	11	O75663	38.6	31.444	TIP41-like protein	TIPRL	TIPRL		TIPRL	5.78364	7.75359	10.7409	1.06976	2.14148	2.96341	7.55953	1.03306	3.00193	4.67192
517	O75674-2;O75674-3;O75674	3	3	3	3	O75674-2	9.2	38.713	TOM1-like protein 1	TOM1L1	TOM1L1		TOM1L1	0.963939	0.969199	0	1.06976	0	0.987803	1.88988	1.03306	1.00064	0.879366
518	O75683	1	1	1	1	O75683	6.6	41.45	Surfeit locus protein 6	SURF6	SURF6		SURF6	0	0	0.976444	0	0	0	0	0	0	0.108494
519	O75688;O75688-4;O75688-2;O75688-5;O75688-3	5	12	12	10	O75688	31.3	52.642	Protein phosphatase 1B	PPM1B	PPM1B		PPM1B	3.85576	5.81519	5.85866	0	2.14148	9.87803	6.61459	6.19839	5.00322	5.04059
520	O75689;O75689-3;O75689-2	3	3	3	3	O75689	10.2	43.395	Arf-GAP with dual PH domain-containing protein 1	ADAP1	ADAP1		ADAP1	0.963939	0.969199	0.976444	1.06976	0	0.987803	0.944942	1.03306	0	0.771684
521	O75717;O75717-2	2	24	24	24	O75717	27.4	125.97	WD repeat and HMG-box DNA-binding protein 1	WDHD1	WDHD1		WDHD1	4.8197	9.69199	4.88222	32.0929	3.21221	5.92682	11.3393	10.3306	11.0071	10.367
522	O75718	1	7	7	7	O75718	18.5	46.561	Cartilage-associated protein	CRTAP	CRTAP		CRTAP	4.8197	1.9384	4.88222	3.20929	3.21221	2.96341	1.88988	2.06613	2.00129	2.99806
523	O75787-2;O75787	2	12	12	12	O75787-2	41.2	35.612	Renin receptor	ATP6AP2	ATP6AP2		ATP6AP2	26.0264	18.4148	24.4111	33.1626	17.1318	15.8048	13.2292	18.5952	18.0116	20.5319
524	O75792	1	3	3	3	O75792	12	33.395	Ribonuclease H2 subunit A	RNASEH2A	RNASEH2A		RNASEH2A	0	3.8768	0.976444	0	0	0	0.944942	1.03306	1.00064	0.87021
525	O75794	1	4	4	4	O75794	8.6	39.134	Cell division cycle protein 123 homolog	CDC123	CDC123		CDC123	2.89182	0.969199	0	0	0	0	0	0	0	0.429002
526	O75817	1	1	1	1	O75817	10.7	15.651	Ribonuclease P protein subunit p20	POP7	POP7		POP7	0	0	0	0	0	0	0.944942	0	0	0.104994
527	O75818-2;O75818	2	4	4	4	O75818-2	18.8	39.327	Ribonuclease P protein subunit p40	RPP40	RPP40		RPP40	2.89182	0.969199	2.92933	1.06976	1.07074	0.987803	1.88988	2.06613	2.00129	1.76399
528	O75821	1	18	18	18	O75821	50.6	35.611	Eukaryotic translation initiation factor 3 subunit G	EIF3G	EIF3G		EIF3G	20.2427	31.0144	27.3404	28.8836	28.9099	22.7195	29.2932	24.7936	23.0148	26.2458
529	O75822;O75822-3;O75822-2	3	20	20	20	O75822	46.9	29.062	Eukaryotic translation initiation factor 3 subunit J	EIF3J	EIF3J		EIF3J	10.6033	15.5072	17.576	25.6743	8.5659	16.7926	24.5685	28.9258	32.0206	20.026
530	O75828	1	15	13	13	O75828	62.5	30.85	Carbonyl reductase [NADPH] 3	CBR3	CBR3		CBR3	9.63939	8.72279	9.76444	1.06976	2.14148	10.8658	18.8988	4.13226	6.00387	7.91541
531	O75832;O75832-2	2	7	7	7	O75832	35	24.428	26S proteasome non-ATPase regulatory subunit 10	PSMD10	PSMD10		PSMD10	9.63939	10.6612	8.788	6.41857	0	9.87803	7.55953	12.3968	8.00516	8.14963
532	O75843	1	4	4	4	O75843	4.8	87.116	AP-1 complex subunit gamma-like 2	AP1G2	AP1G2		AP1G2	0	0	0	0	0	0.987803	0	2.06613	0	0.339326
533	O75874	1	30	30	28	O75874	58.2	46.659	Isocitrate dehydrogenase [NADP] cytoplasmic	IDH1	IDH1		IDH1	78.0791	74.6283	56.6338	55.6276	92.0835	76.0608	72.7605	47.521	47.0303	66.7139
534	O75882-2;O75882-3;O75882;Q5VV63	4	48	48	48	O75882-2	35	141.43	Attractin	ATRN;ATRNL1	ATRN;ATRNL1		ATRN	66.5118	65.9055	46.8693	52.4183	102.791	85.9389	55.7516	60.9508	45.029	64.6851
535	O75884;O75884-2	2	8	8	8	O75884	60.2	21	Putative hydrolase RBBP9	RBBP9	RBBP9		RBBP9	4.8197	2.9076	7.81155	4.27905	10.7074	10.8658	5.66965	1.03306	3.00193	5.67731
536	O75886;O75886-2	2	5	3	3	O75886	11.6	58.164	Signal transducing adapter molecule 2	STAM2	STAM2		STAM2	2.89182	0	2.92933	0	0	0.987803	0.944942	1.03306	2.00129	1.19869
537	O75909;O75909-4;O75909-1;O75909-2	4	5	5	5	O75909	12.2	64.239	Cyclin-K	CCNK	CCNK		CCNK	0.963939	3.8768	0	0	0	0	0.944942	1.03306	0	0.757638
538	O75934	1	7	7	7	O75934	32.9	26.131	Pre-mRNA-splicing factor SPF27	BCAS2	BCAS2		BCAS2	2.89182	2.9076	2.92933	3.20929	1.07074	2.96341	4.72471	2.06613	2.00129	2.75159
539	O75935-3;O75935;O75935-2	3	4	4	4	O75935-3	22.8	18.001	Dynactin subunit 3	DCTN3	DCTN3		DCTN3	2.89182	1.9384	1.95289	1.06976	2.14148	0.987803	1.88988	2.06613	1.00064	1.77098
540	O75937	1	16	16	16	O75937	39.5	29.841	DnaJ homolog subfamily C member 8	DNAJC8	DNAJC8		DNAJC8	12.5312	11.6304	10.7409	13.9069	8.5659	12.8414	7.55953	6.19839	12.0077	10.6647
541	O75940	1	4	4	4	O75940	29.4	26.711	Survival of motor neuron-related-splicing factor 30	SMNDC1	SMNDC1		SMNDC1	2.89182	1.9384	1.95289	6.41857	2.14148	0.987803	3.77977	1.03306	3.00193	2.68286
542	O75953;O75953-4;O75953-5	3	1	1	1	O75953	4.6	39.133	DnaJ homolog subfamily B member 5	DNAJB5	DNAJB5		DNAJB5	0.963939	0	0	0	0	0	0	0	0	0.107104
543	O75955-2;O75955	2	2	2	2	O75955-2	5	42.08	Flotillin-1	FLOT1	FLOT1		FLOT1	0	0	0	0	1.07074	0	0	0	1.00064	0.230154
544	O75962-5;O75962-2;O75962-4;O75962	4	8	8	5	O75962-5	3.1	287.37	Triple functional domain protein	TRIO	TRIO	TRIO	TRIO	0	4.846	0	0	0	0.987803	0	0	4.00258	1.09293
545	O75976;O75976-2	2	18	18	18	O75976	17.9	152.93	Carboxypeptidase D	CPD	CPD		CPD	0.963939	1.9384	2.92933	6.41857	1.07074	16.7926	2.83483	7.23145	0	4.46443
546	O76003	1	20	20	20	O76003	48.4	37.432	Glutaredoxin-3	GLRX3	GLRX3		GLRX3	19.2788	25.1992	20.5053	19.2557	31.0514	27.6585	26.4584	21.6944	12.0077	22.5677
547	O76021;O76021-2	2	7	7	7	O76021	17.6	54.972	Ribosomal L1 domain-containing protein 1	RSL1D1	RSL1D1		RSL1D1	3.85576	6.78439	0.976444	0	0	0	2.83483	0	0	1.60571
548	O76024	1	2	2	2	O76024	2.8	100.29	Wolframin	WFS1	WFS1		WFS1	0	0	0	0	0	0	1.88988	0	1.00064	0.32117
549	O76041-2	1	3	2	2	O76041-2	12.2	31.196		NEBL	NEBL			0	0	0	0	2.14148	0	0	0	0	0.237942
550	O76054;O76054-5;O76054-4;Q9UDX4-3;Q9UDX4-2;Q9UDX4	6	10	10	10	O76054	34	46.145	SEC14-like protein 2	SEC14L2;SEC14L3	SEC14L2;SEC14L3		SEC14L2	8.67546	8.72279	4.88222	0	2.14148	10.8658	6.61459	2.06613	2.00129	5.10775
551	O76061	1	10	10	10	O76061	35.1	33.248	Stanniocalcin-2	STC2	STC2		STC2	28.9182	15.5072	8.788	66.3252	13.9196	28.6463	44.4123	33.0581	25.0161	29.399
552	O76070	1	12	12	11	O76070	89	13.331	Gamma-synuclein	SNCG	SNCG		SNCG	19.2788	9.69199	8.788	8.55809	29.9807	7.90242	15.1191	8.26452	10.0064	13.0656
553	O76071	1	9	9	9	O76071	37.8	37.84	Probable cytosolic iron-sulfur protein assembly protein CIAO1	CIAO1	CIAO1		CIAO1	4.8197	5.81519	4.88222	4.27905	7.49517	4.93901	10.3944	8.26452	12.0077	6.98855
554	O76074-2;O76074	2	5	5	5	O76074-2	8.3	94.804	cGMP-specific 3,5-cyclic phosphodiesterase	PDE5A	PDE5A		PDE5A	0	0.969199	0	0	0	0	3.77977	0	0	0.527663
555	O76080	1	4	4	4	O76080	34.3	23.132	AN1-type zinc finger protein 5	ZFAND5	ZFAND5		ZFAND5	0.963939	0	0	0	3.21221	0	0	0	1.00064	0.5752
556	O76094;O76094-2	2	18	18	18	O76094	36.2	74.605	Signal recognition particle subunit SRP72	SRP72	SRP72		SRP72	9.63939	11.6304	9.76444	5.34881	0	3.95121	8.50448	3.09919	3.00193	6.10443
557	O94760;O94760-2	2	21	21	20	O94760	71.2	31.121	N(G),N(G)-dimethylarginine dimethylaminohydrolase 1	DDAH1	DDAH1		DDAH1	5.78364	6.78439	6.83511	21.3952	12.8489	3.95121	1.88988	9.29758	31.02	11.0895
558	O94766;O94766-2;Q9NPZ5	3	7	7	7	O94766	32.5	37.121	Galactosylgalactosylxylosylprotein 3-beta-glucuronosyltransferase 3	B3GAT3;B3GAT2	B3GAT3;B3GAT2		B3GAT3	2.89182	6.78439	6.83511	0	0	0	2.83483	1.03306	1.00064	2.37554
559	O94776;O94776-2;Q13330-2;Q9BTC8-2;Q9BTC8	5	10	10	8	O94776	15.9	75.022	Metastasis-associated protein MTA2	MTA2;MTA1;MTA3	MTA2;MTA1;MTA3		MTA2	0.963939	6.78439	3.90578	0	2.14148	1.97561	4.72471	5.16532	3.00193	3.1848
560	O94804	1	9	8	8	O94804	11	112.13	Serine/threonine-protein kinase 10	STK10	STK10	STK10	STK10	5.78364	3.8768	0.976444	0	0	0.987803	5.66965	0	2.00129	2.14396
561	O94813-3;O94813-2;O94813;O75094-2;O75094-3;O75094;O75094-4	7	26	26	26	O94813-3	20.1	168.89	Slit homolog 2 protein;Slit homolog 2 protein N-product;Slit homolog 2 protein C-product	SLIT2;SLIT3	SLIT2;SLIT3		SLIT2	0	0.969199	0	0	0	0	0	0	33.0213	3.77672
562	O94822;O94822-3;O94822-2	3	5	5	5	O94822	3.8	200.55	E3 ubiquitin-protein ligase listerin	LTN1	LTN1		LTN1	0	0	0	1.06976	0	0	2.83483	0	0	0.433843
563	O94826	1	14	14	14	O94826	28.5	67.454	Mitochondrial import receptor subunit TOM70	TOMM70	TOMM70		TOMM70A	12.5312	6.78439	8.788	2.13952	1.07074	4.93901	0.944942	4.13226	1.00064	4.70341
564	O94829	1	1	1	1	O94829	1.5	108.19	Importin-13	IPO13	IPO13		IPO13	0	0.969199	0	0	0	0	0	0	0	0.107689
565	O94842-3;O94842-2;O94842;O94900;O15405-2;O15405	6	3	3	3	O94842-3	5.4	63.594	TOX high mobility group box family member 4	TOX4;TOX;TOX3	TOX4;TOX;TOX3		TOX4	0	0	0	3.20929	0	0	0	1.03306	1.00064	0.582555
566	O94855;O94855-2	2	8	8	8	O94855	11.7	113.01	Protein transport protein Sec24D	SEC24D	SEC24D		SEC24D	1.92788	5.81519	3.90578	0	2.14148	0.987803	1.88988	0	1.00064	1.96318
567	O94856-4;O94856-12;O94856-9;O94856-10;O94856-3;O94856-8;O94856-11;O94856-6;O94856-7;O94856-13;O94856-5;O94856;O94856-2	13	25	25	25	O94856-4	29	119.47	Neurofascin	NFASC	NFASC		NFASC	5.78364	20.3532	28.3169	0	6.42443	0	8.50448	0	0	7.70918
568	O94874;O94874-2;O94874-3	3	10	10	10	O94874	13	89.594	E3 UFM1-protein ligase 1	UFL1	UFL1		UFL1	6.74758	2.9076	5.85866	2.13952	3.21221	0	2.83483	1.03306	4.00258	3.19289
569	O94875-9;O94875-3;O94875-8;O94875-2;O94875-4;O94875-12;O94875-10;O94875-7;O94875;O94875-11;O94875-5	11	3	3	3	O94875-9	6.7	71.685	Sorbin and SH3 domain-containing protein 2	SORBS2	SORBS2		SORBS2	0	0	0	1.06976	0	0.987803	0.944942	0	0	0.333612
570	O94880-2;O94880	2	3	3	3	O94880-2	5	75.503	PHD finger protein 14	PHF14	PHF14		PHF14	0	0.969199	0.976444	2.13952	1.07074	0.987803	0.944942	0	1.00064	0.89881
571	O94888	1	4	4	4	O94888	8.2	54.862	UBX domain-containing protein 7	UBXN7	UBXN7		UBXN7	1.92788	0.969199	2.92933	1.06976	1.07074	0.987803	2.83483	1.03306	1.00064	1.53592
572	O94903	1	12	12	12	O94903	45.5	30.344	Proline synthase co-transcribed bacterial homolog protein	PLPBP	PLPBP		PROSC	2.89182	13.5688	24.4111	5.34881	4.28295	6.91462	4.72471	6.19839	5.00322	8.14938
573	O94906;O94906-2	2	5	5	5	O94906	6	106.92	Pre-mRNA-processing factor 6	PRPF6	PRPF6		PRPF6	0.963939	0.969199	0	2.13952	1.07074	0	0.944942	0	2.00129	0.898848
574	O94907;Q9UBU2	2	11	11	11	O94907	35.3	28.671	Dickkopf-related protein 1	DKK1;DKK2	DKK1;DKK2		DKK1	17.3509	34.8912	40.0342	43.8602	24.627	11.8536	27.4033	67.1492	67.0432	37.1348
575	O94915	1	5	5	5	O94915	1.9	339.59	Protein furry homolog-like	FRYL	FRYL		FRYL	2.89182	0	0	0	0	0	0	0	2.00129	0.543679
576	O94919	1	6	6	6	O94919	19	55.016	Endonuclease domain-containing 1 protein	ENDOD1	ENDOD1		ENDOD1	2.89182	0	0	0	1.07074	0	0	2.06613	3.00193	1.0034
577	O94923	1	7	7	7	O94923	13.5	70.1	D-glucuronyl C5-epimerase	GLCE	GLCE		GLCE	3.85576	0.969199	3.90578	4.27905	1.07074	0	0.944942	1.03306	1.00064	1.89546
578	O94925-3;O94925;O94925-2	3	6	6	6	O94925-3	13.7	65.459	Glutaminase kidney isoform, mitochondrial	GLS	GLS		GLS	0.963939	0	0	0	1.07074	0	4.72471	0	0	0.751043
579	O94973;O94973-2;O94973-3	3	22	13	13	O94973	28.4	103.96	AP-2 complex subunit alpha-2	AP2A2	AP2A2		AP2A2	5.78364	13.5688	1.95289	3.20929	6.42443	12.8414	13.2292	1.03306	5.00322	7.0051
580	O94979-6;O94979-3;O94979-10;O94979-4;O94979-9;O94979-2;O94979;O94979-8;O94979-7;O94979-5	10	30	30	30	O94979-6	27.8	117.67	Protein transport protein Sec31A	SEC31A	SEC31A		SEC31A	48.197	18.4148	24.4111	16.0464	8.5659	10.8658	23.6235	11.3637	14.009	19.4997
581	O94985	1	62	62	2	O94985	45.3	109.79	Calsyntenin-1;Soluble Alc-alpha;CTF1-alpha	CLSTN1	CLSTN1		CLSTN1	378.828	271.376	360.308	423.626	285.887	201.512	160.64	231.406	273.176	287.418
582	O94985-2	1	61	1	1	O94985-2	44.7	108.64	Calsyntenin-1;Soluble Alc-alpha;CTF1-alpha	CLSTN1	CLSTN1		CLSTN1	4.8197	5.81519	4.88222	5.34881	5.35369	2.96341	1.88988	4.13226	5.00322	4.4676
583	O94992	1	7	7	6	O94992	33.7	40.623	Protein HEXIM1	HEXIM1	HEXIM1		HEXIM1	6.74758	1.9384	1.95289	9.62786	2.14148	0	4.72471	1.03306	6.00387	3.79665
584	O95025	1	11	11	11	O95025	18.4	89.65	Semaphorin-3D	SEMA3D	SEMA3D		SEMA3D	0	2.9076	0.976444	1.06976	11.7781	0	0	0	8.00516	2.74856
585	O95071-2;O95071	2	5	5	5	O95071-2	2.2	309.22	E3 ubiquitin-protein ligase UBR5	UBR5	UBR5		UBR5	0.963939	0.969199	0.976444	5.34881	1.07074	0.987803	0.944942	0	1.00064	1.3625
586	O95084;O95084-2	2	14	14	14	O95084	47.3	43.001	Serine protease 23	PRSS23	PRSS23		PRSS23	38.5576	25.1992	24.4111	12.8371	32.1221	18.7683	17.009	47.521	17.011	25.9374
587	O95147	1	3	3	3	O95147	17.7	22.255	Dual specificity protein phosphatase 14	DUSP14	DUSP14		DUSP14	2.89182	0	0	0	0	0	0	0	0	0.321313
588	O95150-3;O95150-2;O95150	3	3	3	3	O95150-3	25.3	20.131	Tumor necrosis factor ligand superfamily member 15;Tumor necrosis factor ligand superfamily member 15, membrane form;Tumor necrosis factor ligand superfamily member 15, secreted form	TNFSF15	TNFSF15		TNFSF15	0	0.969199	0	0	4.28295	0	0	1.03306	1.00064	0.80954
589	O95155-3;O95155-2;O95155;O95155-4	4	8	8	8	O95155-3	9	121.82	Ubiquitin conjugation factor E4 B	UBE4B	UBE4B		UBE4B	0.963939	2.9076	2.92933	0	1.07074	2.96341	0.944942	0	1.00064	1.42007
590	O95159	1	4	4	4	O95159	13.2	34.114	Zinc finger protein-like 1	ZFPL1	ZFPL1		ZFPL1	1.92788	1.9384	3.90578	2.13952	3.21221	4.93901	2.83483	6.19839	3.00193	3.34422
591	O95163	1	16	16	16	O95163	15.2	150.25	Elongator complex protein 1	ELP1	IKBKAP		IKBKAP	4.8197	8.72279	7.81155	3.20929	3.21221	5.92682	6.61459	6.19839	8.00516	6.05783
592	O95166	1	2	1	1	O95166	18.8	13.918	Gamma-aminobutyric acid receptor-associated protein	GABARAP	GABARAP		GABARAP	0	0.969199	1.95289	2.13952	1.07074	0.987803	0	1.03306	2.00129	1.12828
593	O95171;O95171-3;O95171-2	3	17	17	17	O95171	28.3	77.551	Sciellin	SCEL	SCEL		SCEL	1.92788	0	0	0	0	0	0	0	22.0142	2.66023
594	O95197-3;O95197-6;O95197-5;O95197-4;O95197-7;O95197-2;O95197	7	4	4	4	O95197-3	30.9	25.609	Reticulon-3	RTN3	RTN3		RTN3	0	1.9384	2.92933	3.20929	1.07074	0	1.88988	0	2.00129	1.44877
595	O95208-2;O95208-3;O95208;O95208-5	4	5	5	5	O95208-2	11.1	62.299	Epsin-2	EPN2	EPN2		EPN2	3.85576	4.846	2.92933	2.13952	4.28295	0	0	0	4.00258	2.45068
596	O95218-2;O95218	2	8	8	8	O95218-2	31.2	36.318	Zinc finger Ran-binding domain-containing protein 2	ZRANB2	ZRANB2		ZRANB2	0.963939	1.9384	2.92933	1.06976	0	2.96341	8.50448	0	1.00064	2.15222
597	O95232	1	5	5	5	O95232	12.3	51.466	Luc7-like protein 3	LUC7L3	LUC7L3		LUC7L3	0	0	2.92933	4.27905	0	0	0	0	0	0.800931
598	O95239-2;O95239;Q2VIQ3;Q6ZMV9-3;Q6ZMV9	5	9	9	8	O95239-2	8.4	128.46	Chromosome-associated kinesin KIF4A;Chromosome-associated kinesin KIF4B	KIF4A;KIF4B;KIF6	KIF4A;KIF4B;KIF6		KIF4A;KIF4B	0	4.846	0	6.41857	0	0	0	1.03306	5.00322	1.92232
599	O95249;O95249-2	2	5	5	5	O95249	24.8	28.612	Golgi SNAP receptor complex member 1	GOSR1	GOSR1		GOSR1	0.963939	4.846	4.88222	5.34881	2.14148	0.987803	2.83483	4.13226	4.00258	3.34888
600	O95273-2;O95273;O95273-4;O95273-3	4	2	2	2	O95273-2	7.1	34.553	Cyclin-D1-binding protein 1	CCNDBP1	CCNDBP1		CCNDBP1	0.963939	0	0.976444	0	0	0	0	0	0	0.215598
601	O95274	1	5	5	5	O95274	15.9	35.97	Ly6/PLAUR domain-containing protein 3	LYPD3	LYPD3		LYPD3	7.71152	5.81519	9.76444	4.27905	12.8489	2.96341	13.2292	6.19839	5.00322	7.53481
602	O95292;O95292-2	2	9	9	9	O95292	45.3	27.228	Vesicle-associated membrane protein-associated protein B/C	VAPB	VAPB		VAPB	6.74758	4.846	5.85866	4.27905	5.35369	3.95121	8.50448	5.16532	6.00387	5.63443
603	O95295	1	4	4	4	O95295	32.4	14.874	SNARE-associated protein Snapin	SNAPIN	SNAPIN		SNAPIN	1.92788	0.969199	3.90578	0	1.07074	0	0	1.03306	1.00064	1.10081
604	O95297-2;O95297;O95297-3;O95297-4	4	4	4	4	O95297-2	12.7	28.981	Myelin protein zero-like protein 1	MPZL1	MPZL1		MPZL1	0	1.9384	0	1.06976	1.07074	0.987803	0	1.03306	1.00064	0.788934
605	O95302;O95302-3;O95302-2;Q75LS8	4	8	8	8	O95302	12.5	63.083	Peptidyl-prolyl cis-trans isomerase FKBP9	FKBP9;FKBP9P1	FKBP9;FKBP9P1		FKBP9	6.74758	8.72279	9.76444	0	1.07074	8.89023	7.55953	6.19839	5.00322	5.99521
606	O95336	1	13	13	13	O95336	66.3	27.547	6-phosphogluconolactonase	PGLS	PGLS		PGLS	20.2427	23.2608	25.3875	12.8371	19.2733	30.6219	34.9628	23.7605	37.0238	25.2634
607	O95347;O95347-2	2	33	33	33	O95347	28.4	135.65	Structural maintenance of chromosomes protein 2	SMC2	SMC2		SMC2	10.6033	21.3224	10.7409	27.8138	13.9196	8.89023	19.8438	10.3306	11.0071	14.9413
608	O95359-2;O95359-6;O95359-1;O95359-5;O95359-3;O95359	6	5	5	4	O95359-2	9.8	64.155	Transforming acidic coiled-coil-containing protein 2	TACC2	TACC2		TACC2	0.963939	0.969199	1.95289	0	0	0	1.88988	2.06613	0	0.871338
609	O95361;O95361-2;Q309B1	3	20	20	20	O95361	48.9	63.954	Tripartite motif-containing protein 16	TRIM16;TRIM16L	TRIM16;TRIM16L		TRIM16	18.3149	0.969199	2.92933	0	2.14148	11.8536	12.2842	4.13226	11.0071	7.07023
610	O95372	1	4	4	4	O95372	22.5	24.737	Acyl-protein thioesterase 2	LYPLA2	LYPLA2		LYPLA2	3.85576	4.846	5.85866	0	2.14148	6.91462	2.83483	4.13226	4.00258	3.84291
611	O95373	1	31	31	30	O95373	30.3	119.52	Importin-7	IPO7	IPO7		IPO7	28.9182	52.3368	18.5524	37.4417	29.9807	68.1584	56.6965	69.2153	37.0238	44.2582
612	O95376	1	4	4	4	O95376	8.9	57.818	E3 ubiquitin-protein ligase ARIH2	ARIH2	ARIH2		ARIH2	1.92788	2.9076	0	0	1.07074	0.987803	1.88988	2.06613	1.00064	1.31674
613	O95394;O95394-3;O95394-4	3	21	21	21	O95394	41.1	59.851	Phosphoacetylglucosamine mutase	PGM3	PGM3		PGM3	14.4591	13.5688	16.5995	1.06976	0	36.5487	16.064	7.23145	10.0064	12.8386
614	O95399;O95399-2	2	1	1	1	O95399	6.5	14.295	Urotensin-2	UTS2	UTS2		UTS2	0.963939	0	1.95289	0	1.07074	0	0	1.03306	0	0.557848
615	O95400	1	3	3	3	O95400	11.1	37.646	CD2 antigen cytoplasmic tail-binding protein 2	CD2BP2	CD2BP2		CD2BP2	1.92788	0.969199	0.976444	2.13952	0	0	0.944942	2.06613	0	1.00268
616	O95407	1	8	8	8	O95407	31.7	32.679	Tumor necrosis factor receptor superfamily member 6B	TNFRSF6B	TNFRSF6B		TNFRSF6B	0.963939	1.9384	3.90578	0	0	10.8658	0	0	0	1.96377
617	O95425-2;O95425-4;O95425-3;O95425	4	17	17	17	O95425-2	12.6	200.84	Supervillin	SVIL	SVIL		SVIL	2.89182	1.9384	0	0	18.2025	2.96341	4.72471	3.09919	1.00064	3.86897
618	O95428-6;O95428;O95428-5;O95428-4;O95428-2	5	9	9	9	O95428-6	10.8	134.84	Papilin	PAPLN	PAPLN		PAPLN	7.71152	0.969199	0	0	0	0.987803	0	0	0	1.07428
619	O95429-2;O95429	2	2	2	2	O95429-2	7.1	45.409	BAG family molecular chaperone regulator 4	BAG4	BAG4		BAG4	0	0	1.95289	0	0	0	0	0	0	0.216988
620	O95433;O95433-2	2	16	16	16	O95433	51.2	38.274	Activator of 90 kDa heat shock protein ATPase homolog 1	AHSA1	AHSA1		AHSA1	5.78364	19.384	9.76444	16.0464	10.7074	6.91462	14.1741	16.529	9.0058	12.0344
621	O95453-2;O95453-3;O95453;O95453-4	4	5	5	5	O95453-2	10.7	66.574	Poly(A)-specific ribonuclease PARN	PARN	PARN		PARN	1.92788	0.969199	0.976444	0	0	0.987803	2.83483	0	2.00129	1.07749
622	O95456-2;O95456	2	6	6	6	O95456-2	28.5	30.288	Proteasome assembly chaperone 1	PSMG1	PSMG1		PSMG1	4.8197	5.81519	2.92933	0	2.14148	4.93901	6.61459	5.16532	4.00258	4.04747
623	O95479	1	14	14	14	O95479	19.3	88.892	GDH/6PGL endoplasmic bifunctional protein;Glucose 1-dehydrogenase;6-phosphogluconolactonase	H6PD	H6PD		H6PD	4.8197	3.8768	11.7173	0	5.35369	4.93901	4.72471	2.06613	0	4.16637
624	O95486;O95486-2	2	7	7	7	O95486	7.2	119.75	Protein transport protein Sec24A	SEC24A	SEC24A		SEC24A	0	0.969199	0.976444	1.06976	1.07074	0.987803	2.83483	0	0	0.878752
625	O95487-2;O95487;O95487-3	3	3	3	3	O95487-2	2.6	133.63	Protein transport protein Sec24B	SEC24B	SEC24B		SEC24B	3.85576	1.9384	3.90578	2.13952	0	0	2.83483	1.03306	2.00129	1.96763
626	O95490-3;O95490-4;O95490-2;O95490-5;O95490;O95490-7;O95490-6	7	3	3	3	O95490-3	3.6	126.16	Latrophilin-2	ADGRL2	ADGRL2		LPHN2	1.92788	0	0.976444	0	0	0	0	0	0	0.322703
627	O95502	1	2	2	2	O95502	5.4	52.846	Neuronal pentraxin receptor	NPTXR	NPTXR		NPTXR	0	0	0.976444	1.06976	0	0	0	0	0	0.227356
628	O95551;O95551-2;O95551-3	3	6	6	6	O95551	21.5	40.929	Tyrosyl-DNA phosphodiesterase 2	TDP2	TDP2		TDP2	0.963939	4.846	0.976444	0	0	0	3.77977	0	1.00064	1.2852
629	O95571	1	8	8	8	O95571	48	27.873	Persulfide dioxygenase ETHE1, mitochondrial	ETHE1	ETHE1		ETHE1	2.89182	3.8768	4.88222	0	6.42443	5.92682	9.44942	3.09919	3.00193	4.39474
630	O95602	1	24	24	23	O95602	18.4	194.81	DNA-directed RNA polymerase I subunit RPA1	POLR1A	POLR1A		POLR1A	5.78364	13.5688	2.92933	3.20929	2.14148	5.92682	9.44942	4.13226	6.00387	5.90499
631	O95630;O95630-2	2	14	14	14	O95630	34.2	48.076	STAM-binding protein	STAMBP	STAMBP		STAMBP	6.74758	10.6612	11.7173	5.34881	9.63664	9.87803	15.1191	10.3306	7.00451	9.60487
632	O95631;O00634	2	14	14	14	O95631	24.5	67.748	Netrin-1	NTN1;NTN3	NTN1;NTN3		NTN1	29.8821	0	0	0	1.07074	0.987803	0	0	0	3.54896
633	O95633-2;O95633	2	11	11	11	O95633-2	48.1	24.96	Follistatin-related protein 3	FSTL3	FSTL3		FSTL3	12.5312	1.9384	10.7409	2.13952	23.5562	1.97561	3.77977	5.16532	8.00516	7.75912
634	O95671-3;O95671-2;O95671	3	1	1	1	O95671-3	2.3	62.442	N-acetylserotonin O-methyltransferase-like protein	ASMTL	ASMTL		ASMTL	0	2.9076	0	0	0	3.95121	0	3.09919	1.00064	1.21763
635	O95716	1	2	2	2	O95716	10.5	24.267	Ras-related protein Rab-3D	RAB3D	RAB3D		RAB3D	0	0.969199	0	0	1.07074	0	0	0	0	0.22666
636	O95721	1	10	10	10	O95721	44.2	28.97	Synaptosomal-associated protein 29	SNAP29	SNAP29		SNAP29	1.92788	5.81519	0.976444	1.06976	1.07074	2.96341	4.72471	1.03306	10.0064	3.28752
637	O95747	1	5	5	5	O95747	11	58.022	Serine/threonine-protein kinase OSR1	OXSR1	OXSR1	OXSR1	OXSR1	2.89182	0.969199	2.92933	1.06976	1.07074	0	3.77977	0	0	1.41229
638	O95749;O95749-2	2	7	7	7	O95749	30.3	34.87	Geranylgeranyl pyrophosphate synthase	GGPS1	GGPS1		GGPS1	0.963939	2.9076	0.976444	0	1.07074	0.987803	2.83483	0	1.00064	1.19355
639	O95750	1	6	6	6	O95750	35.2	24.002	Fibroblast growth factor 19	FGF19	FGF19		FGF19	0	0	0	6.41857	0	0	8.50448	1.03306	0	1.7729
640	O95757	1	33	28	28	O95757	49.6	94.511	Heat shock 70 kDa protein 4L	HSPA4L	HSPA4L		HSPA4L	22.1706	10.6612	12.6938	4.27905	5.35369	7.90242	23.6235	13.4298	10.0064	12.2356
641	O95758-1;O95758-6;O95758-2;O95758;O95758-5;O95758-4;O95758-7	7	7	3	3	O95758-1	13.2	56.501	Polypyrimidine tract-binding protein 3	PTBP3	PTBP3		PTBP3	0.963939	0	0	0	1.07074	0	0	1.03306	0	0.34086
642	O95777	1	2	2	2	O95777	20.8	10.403	U6 snRNA-associated Sm-like protein LSm8	LSM8	LSM8		LSM8	0.963939	1.9384	0.976444	2.13952	2.14148	0.987803	1.88988	0	3.00193	1.55993
643	O95782-2;O95782	2	33	33	24	O95782-2	41	105.36	AP-2 complex subunit alpha-1	AP2A1	AP2A1		AP2A1	13.4952	16.4764	26.364	6.41857	9.63664	14.817	20.7887	5.16532	12.0077	13.9077
644	O95786;O95786-2	2	16	16	16	O95786	18.9	106.6	Probable ATP-dependent RNA helicase DDX58	DDX58	DDX58		DDX58	9.63939	0	0.976444	0	0	2.96341	5.66965	0	12.0077	3.47296
645	O95793-2;O95793-3;O95793	3	13	13	13	O95793-2	33.1	54.933	Double-stranded RNA-binding protein Staufen homolog 1	STAU1	STAU1		STAU1	1.92788	7.75359	10.7409	5.34881	7.49517	0	1.88988	4.13226	5.00322	4.9213
646	O95801	1	1	1	1	O95801	2.8	44.678	Tetratricopeptide repeat protein 4	TTC4	TTC4		TTC4	0	0.969199	0.976444	0	0	0	0	0	0	0.216183
647	O95816;O95816-2	2	9	9	9	O95816	46	23.772	BAG family molecular chaperone regulator 2	BAG2	BAG2		BAG2	6.74758	11.6304	8.788	11.7674	6.42443	3.95121	6.61459	5.16532	4.00258	7.23239
648	O95817	1	26	26	26	O95817	57.9	61.594	BAG family molecular chaperone regulator 3	BAG3	BAG3		BAG3	32.7739	23.2608	28.3169	12.8371	37.4758	10.8658	21.7337	25.8266	23.0148	24.0117
649	O95825;O95825-2	2	7	7	7	O95825	24.1	38.696	Quinone oxidoreductase-like protein 1	CRYZL1	CRYZL1		CRYZL1	1.92788	1.9384	2.92933	3.20929	2.14148	2.96341	4.72471	7.23145	0	3.00733
650	O95831-3;O95831;O95831-2;O95831-5;O95831-6;O95831-4	6	21	21	21	O95831-3	37.3	66.294	Apoptosis-inducing factor 1, mitochondrial	AIFM1	AIFM1		AIFM1	10.6033	10.6612	16.5995	3.20929	5.35369	13.8292	15.1191	9.29758	2.00129	9.63047
651	O95832	1	2	2	2	O95832	11.4	22.744	Claudin-1	CLDN1	CLDN1		CLDN1	0	2.9076	0	0	0	0.987803	0	3.09919	0	0.777177
652	O95833	1	11	11	11	O95833	55.9	26.648	Chloride intracellular channel protein 3	CLIC3	CLIC3		CLIC3	2.89182	0	6.83511	0	17.1318	0.987803	0	1.03306	1.00064	3.32003
653	O95834-2;O95834-3;O95834	3	22	22	21	O95834-2	34.2	86.47	Echinoderm microtubule-associated protein-like 2	EML2	EML2		EML2	18.3149	13.5688	20.5053	3.20929	3.21221	7.90242	15.1191	4.13226	11.0071	10.7746
654	O95848	1	3	3	3	O95848	20.3	24.118	Uridine diphosphate glucose pyrophosphatase	NUDT14	NUDT14		NUDT14	0	0	0	1.06976	1.07074	0	0	0	0	0.237833
655	O95861-4;O95861;O95861-2;O95861-3	4	14	14	14	O95861-4	59.2	29.188	3(2),5-bisphosphate nucleotidase 1	BPNT1	BPNT1		BPNT1	13.4952	14.538	12.6938	6.41857	16.0611	14.817	17.009	10.3306	9.0058	12.7077
656	O95865	1	10	9	9	O95865	51.6	29.644	N(G),N(G)-dimethylarginine dimethylaminohydrolase 2	DDAH2	DDAH2		DDAH2	2.89182	6.78439	1.95289	1.06976	1.07074	0	4.72471	0	2.00129	2.27729
657	O95881	1	7	7	7	O95881	44.2	19.206	Thioredoxin domain-containing protein 12	TXNDC12	TXNDC12		TXNDC12	7.71152	6.78439	4.88222	10.6976	7.49517	6.91462	9.44942	5.16532	7.00451	7.34498
658	O95897	1	4	4	4	O95897	11.5	51.386	Noelin-2	OLFM2	OLFM2		OLFM2	0	0	3.90578	0	0	0	0	0	0	0.433975
659	O95926	1	2	2	2	O95926	9.5	28.722	Pre-mRNA-splicing factor SYF2	SYF2	SYF2		SYF2	0	0.969199	0	2.13952	0	0	0.944942	1.03306	3.00193	0.89874
660	O95965;O95965-2;O95965-3	3	14	14	14	O95965	33	53.921	Integrin beta-like protein 1	ITGBL1	ITGBL1		ITGBL1	0	0	2.92933	0	0	13.8292	0	18.5952	16.0103	5.70712
661	O95989	1	7	7	6	O95989	43.6	19.471	Diphosphoinositol polyphosphate phosphohydrolase 1	NUDT3	NUDT3		NUDT3	0.963939	2.9076	4.88222	0	1.07074	0	3.77977	0	3.00193	1.84513
662	O95994;Q8TD06	2	7	7	7	O95994	33.1	19.979	Anterior gradient protein 2 homolog	AGR2;AGR3	AGR2;AGR3		AGR2	0	1.9384	1.95289	0	13.9196	1.97561	0	0	1.00064	2.30968
663	O95999	1	5	5	5	O95999	17.6	26.251	B-cell lymphoma/leukemia 10	BCL10	BCL10		BCL10	2.89182	1.9384	1.95289	4.27905	0	2.96341	0.944942	1.03306	4.00258	2.22291
664	O96007	1	2	2	2	O96007	17.6	20.944	Molybdopterin synthase catalytic subunit	MOCS2	MOCS2		MOCS2	0.963939	0	0.976444	0	1.07074	0.987803	1.88988	2.06613	2.00129	1.10625
665	O96013;O96013-2;O96013-3;O96013-4	4	3	3	3	O96013	9.1	64.071	Serine/threonine-protein kinase PAK 4	PAK4	PAK4	PAK4	PAK4	0.963939	0.969199	1.95289	0	0	0	3.77977	0	0	0.851755
666	O96017-13;O96017-4;O96017;O96017-9	4	1	1	1	O96017-13	5.9	36.156	Serine/threonine-protein kinase Chk2	CHEK2	CHEK2	CHEK2	CHEK2	0.963939	0.969199	0	0	0	0	0.944942	0	0	0.319787
667	O96019;O96019-2;O94805	3	14	14	14	O96019	42	47.46	Actin-like protein 6A	ACTL6A;ACTL6B	ACTL6A;ACTL6B		ACTL6A	15.423	16.4764	10.7409	17.1162	14.9903	14.817	17.009	13.4298	17.011	15.2237
668	P00167-2;P00167;P00167-3	3	4	4	4	P00167-2	58.2	11.268	Cytochrome b5	CYB5A	CYB5A		CYB5A	0	0	0.976444	4.27905	2.14148	2.96341	2.83483	2.06613	2.00129	1.91807
669	P00338;P00338-3;P00338-4;P00338-5;P00338-2;Q6ZMR3;P07864	7	35	35	33	P00338	86.1	36.688	L-lactate dehydrogenase A chain	LDHA;LDHAL6A;LDHC	LDHA;LDHAL6A;LDHC		LDHA	183.149	214.193	185.524	177.58	186.308	305.231	169.145	345.044	261.168	225.26
670	P00352	1	5	2	2	P00352	10.8	54.861	Retinal dehydrogenase 1	ALDH1A1	ALDH1A1		ALDH1A1	0	0	1.95289	0	0	0.987803	0	0	1.00064	0.437926
671	P00367;P00367-3;P00367-2;P49448	4	28	28	28	P00367	54.7	61.397	Glutamate dehydrogenase 1, mitochondrial;Glutamate dehydrogenase 2, mitochondrial	GLUD1;GLUD2	GLUD1;GLUD2		GLUD1;GLUD2	18.3149	24.23	5.85866	19.2557	39.6173	65.195	71.8156	33.0581	43.0277	35.597
672	P00374;P00374-2;Q86XF0	3	7	7	7	P00374	47.6	21.452	Dihydrofolate reductase	DHFR;DHFR2	DHFR;DHFR2		DHFR	5.78364	3.8768	0	6.41857	0	2.96341	3.77977	2.06613	1.00064	2.87655
673	P00387-2;P00387;P00387-3	3	1	1	1	P00387-2	4	31.628	NADH-cytochrome b5 reductase 3;NADH-cytochrome b5 reductase 3 membrane-bound form;NADH-cytochrome b5 reductase 3 soluble form	CYB5R3	CYB5R3		CYB5R3	0	0	0	0	1.07074	0	0	0	0	0.118971
674	P00390-2;P00390;P00390-3;P00390-4;P00390-5	5	22	22	22	P00390-2	58.9	51.7	Glutathione reductase, mitochondrial	GSR	GSR		GSR	44.3412	19.384	21.4818	9.62786	36.4051	23.7073	55.7516	34.0911	25.0161	29.9784
675	P00441	1	11	11	11	P00441	97.4	15.936	Superoxide dismutase [Cu-Zn]	SOD1	SOD1		SOD1	35.6658	32.9528	48.8222	43.8602	44.971	39.5121	57.6414	43.3887	36.0232	42.5375
676	P00450	1	13	12	12	P00450	15.5	122.2	Ceruloplasmin	CP	CP		CP	0	0	0	14.9767	0	22.7195	0	0	0	4.18846
677	P00491	1	18	18	18	P00491	76.8	32.118	Purine nucleoside phosphorylase	PNP	PNP		PNP	38.5576	20.3532	25.3875	48.1393	25.6977	23.7073	33.073	46.4879	39.0251	33.381
678	P00492	1	11	11	10	P00492	55.5	24.579	Hypoxanthine-guanine phosphoribosyltransferase	HPRT1	HPRT1		HPRT1	19.2788	22.2916	18.5524	23.5348	22.4855	22.7195	26.4584	33.0581	23.0148	23.4882
679	P00505;P00505-2	2	33	33	33	P00505	73.7	47.517	Aspartate aminotransferase, mitochondrial	GOT2	GOT2		GOT2	34.7018	34.8912	29.2933	60.9764	61.0321	84.951	56.6965	64.05	57.0367	53.7366
680	P00533;P00533-4;P00533-3;P00533-2;P04626-3;P04626-2;Q15303-4;Q15303-3;Q15303-2;Q15303	10	41	41	40	P00533	36	134.28	Epidermal growth factor receptor	EGFR;ERBB2;ERBB4	EGFR;ERBB2;ERBB4	EGFR;ERBB2;ERBB4	EGFR	35.6658	53.306	56.6338	63.1159	117.781	80.012	104.889	80.579	77.0496	74.3369
681	P00558;P00558-2	2	47	47	40	P00558	90.2	44.614	Phosphoglycerate kinase 1	PGK1	PGK1		PGK1	161.942	181.24	170.878	171.162	230.209	271.646	155.915	269.63	249.16	206.865
682	P00568;Q9Y6K8-2;Q9Y6K8-3;Q9Y6K8	4	16	16	16	P00568	57.7	21.635	Adenylate kinase isoenzyme 1	AK1;AK5	AK1;AK5		AK1	17.3509	14.538	26.364	13.9069	23.5562	30.6219	23.6235	24.7936	10.0064	20.5291
683	P00736	1	42	42	41	P00736	53.5	80.118	Complement C1r subcomponent;Complement C1r subcomponent heavy chain;Complement C1r subcomponent light chain	C1R	C1R		C1R	122.42	168.641	140.608	23.5348	163.823	104.707	181.429	151.86	15.0097	119.115
684	P00749-2;P00749	2	35	35	35	P00749-2	68.8	46.908	Urokinase-type plasminogen activator;Urokinase-type plasminogen activator long chain A;Urokinase-type plasminogen activator short chain A;Urokinase-type plasminogen activator chain B	PLAU	PLAU		PLAU	113.745	145.38	97.6444	217.162	70.6687	214.353	97.329	213.844	205.132	152.806
685	P00750;P00750-4;P00750-2	3	21	21	5	P00750	47.9	62.916	Tissue-type plasminogen activator;Tissue-type plasminogen activator chain A;Tissue-type plasminogen activator chain B	PLAT	PLAT		PLAT	5.78364	23.2608	1.95289	9.62786	1.07074	34.5731	2.83483	34.0911	4.00258	13.0219
687	P00751;P00751-2	2	35	35	34	P00751	41.8	85.532	Complement factor B;Complement factor B Ba fragment;Complement factor B Bb fragment	CFB	CFB		CFB	16.387	35.8604	41.0106	6.41857	6.42443	78.0364	16.064	38.2234	37.0238	30.6054
688	P00813	1	16	16	16	P00813	48.5	40.764	Adenosine deaminase	ADA	ADA		ADA	4.8197	18.4148	10.7409	2.13952	5.35369	12.8414	3.77977	6.19839	4.00258	7.58786
689	P00918	1	19	19	19	P00918	76.2	29.246	Carbonic anhydrase 2	CA2	CA2		CA2	30.8461	65.9055	66.3982	18.186	21.4148	10.8658	17.009	8.26452	8.00516	27.4328
690	P00966	1	24	24	24	P00966	50.5	46.53	Argininosuccinate synthase	ASS1	ASS1		ASS1	12.5312	20.3532	30.2698	7.48833	20.344	18.7683	29.2932	9.29758	4.00258	16.9276
691	P01008	1	12	2	2	P01008	17.5	52.602	Antithrombin-III	SERPINC1	SERPINC1		SERPINC1	0	0	0	0	1.07074	0.987803	0	0	0	0.228727
692	P01009;P01009-2;P01009-3	3	29	29	29	P01009	58.6	46.736	Alpha-1-antitrypsin;Short peptide from AAT	SERPINA1	SERPINA1		SERPINA1	43.3773	21.3224	9.76444	43.8602	1.07074	116.561	62.3662	117.769	11.0071	47.4554
693	P01011	1	4	4	4	P01011	11.1	47.65	Alpha-1-antichymotrypsin;Alpha-1-antichymotrypsin His-Pro-less	SERPINA3	SERPINA3		SERPINA3	0.963939	1.9384	0.976444	3.20929	0	3.95121	0	6.19839	1.00064	2.02648
694	P01023;P20742-2	2	9	1	0	P01023	5.2	163.29	Alpha-2-macroglobulin	A2M;PZP	A2M;PZP		A2M	0	0	0	0	1.07074	0	0	0	0	0.118971
695	P01024;O95568	2	148	148	133	P01024	72.3	187.15	Complement C3;Complement C3 beta chain;C3-beta-c;Complement C3 alpha chain;C3a anaphylatoxin;Acylation stimulating protein;Complement C3b alpha chain;Complement C3c alpha chain fragment 1;Complement C3dg fragment;Complement C3g fragment;Complement C3d fragment;Complement C3f fragment;Complement C3c alpha chain fragment 2	C3;METTL18	C3;METTL18		C3	119.528	374.111	125.961	33.1626	80.3053	1715.81	114.338	662.194	725.467	438.987
696	P01033	1	11	11	11	P01033	63.3	23.171	Metalloproteinase inhibitor 1	TIMP1	TIMP1		TIMP1	41.4494	53.306	52.728	56.6974	33.1929	32.5975	22.6786	78.5129	35.0226	45.1317
697	P01034	1	11	11	11	P01034	63.7	15.799	Cystatin-C	CST3	CST3		CST3	56.8724	62.9979	97.6444	73.8136	87.8005	57.2926	57.6414	71.2815	78.0503	71.4883
698	P01040	1	7	7	7	P01040	84.7	11.006	Cystatin-A;Cystatin-A, N-terminally processed	CSTA	CSTA		CSTA	9.63939	10.6612	8.788	7.48833	4.28295	3.95121	14.1741	7.23145	10.0064	8.46923
699	P01111	1	8	3	2	P01111	52.9	21.229	GTPase NRas	NRAS	NRAS		NRAS	0	0.969199	0	5.34881	3.21221	0.987803	0	1.03306	3.00193	1.617
700	P01112;P01112-2	2	8	8	2	P01112	52.9	21.298	GTPase HRas;GTPase HRas, N-terminally processed	HRAS	HRAS		HRAS	3.85576	3.8768	0.976444	7.48833	5.35369	9.87803	4.72471	5.16532	8.00516	5.48047
701	P01127-2;P01127	2	1	1	1	P01127-2	7.5	25.502	Platelet-derived growth factor subunit B	PDGFB	PDGFB		PDGFB	0	0	0	1.06976	1.07074	0	0	0	1.00064	0.349016
702	P01130-5;P01130;P01130-3;P01130-4;P01130-6;P01130-2	6	25	25	24	P01130-5	34.3	95.091	Low-density lipoprotein receptor	LDLR	LDLR		LDLR	62.6561	32.9528	23.4347	21.3952	48.1832	43.4633	15.1191	59.9177	71.0458	42.0186
703	P01137	1	9	9	9	P01137	22.1	44.341	Transforming growth factor beta-1;Latency-associated peptide	TGFB1	TGFB1		TGFB1	0.963939	6.78439	8.788	3.20929	0	0	3.77977	5.16532	5.00322	3.74377
704	P01344;P01344-3;P01344-2	3	4	4	4	P01344	23.9	20.14	Insulin-like growth factor II;Insulin-like growth factor II;Insulin-like growth factor II Ala-25 Del;Preptin	IGF2	IGF2		IGF2	1.92788	1.9384	5.85866	4.27905	5.35369	6.91462	6.61459	3.09919	2.00129	4.22082
705	P01350	1	2	2	2	P01350	30.7	11.394	Gastrin;Gastrin-71;Gastrin-52;Big gastrin;Gastrin;Gastrin-14;Gastrin-6	GAST	GAST		GAST	0	0	1.95289	1.06976	0	0	0	0	0	0.33585
706	P01583	1	4	4	4	P01583	21.8	30.606	Interleukin-1 alpha	IL1A	IL1A		IL1A	0	3.8768	0	0	0	2.96341	3.77977	1.03306	10.0064	2.40661
707	P01833	1	3	3	3	P01833	5.9	83.283	Polymeric immunoglobulin receptor;Secretory component	PIGR	PIGR		PIGR	0	0	0	0	0	1.97561	0	0	0	0.219512
708	P01891	1	23	6	4	P01891	60.5	40.908	HLA class I histocompatibility antigen, A-68 alpha chain	HLA-A	HLA-A		HLA-A	0.963939	1.9384	5.85866	2.13952	1.07074	15.8048	1.88988	1.03306	4.00258	3.85574
709	P01892	1	26	26	1	P01892	65.8	40.921	HLA class I histocompatibility antigen, A-2 alpha chain	HLA-A	HLA-A		HLA-A	6.74758	36.8296	40.0342	26.744	7.49517	63.2194	26.4584	28.9258	41.0264	30.8312
710	P02452;CON__Q862S4	2	22	22	22	P02452	24.5	138.94	Collagen alpha-1(I) chain	COL1A1	COL1A1		COL1A1	1.92788	1.9384	1.95289	3.20929	48.1832	0	7.55953	2.06613	0	7.42637
711	P02458-1;P02458;P02458-3	3	2	1	1	P02458-1	1.5	134.39	Collagen alpha-1(II) chain;Collagen alpha-1(II) chain;Chondrocalcin	COL2A1	COL2A1		COL2A1	0.963939	0	0	0	1.07074	0	0	0	0	0.226075
712	P02461;P02461-2	2	11	11	5	P02461	10.1	138.56	Collagen alpha-1(III) chain	COL3A1	COL3A1		COL3A1	0.963939	0.969199	0	0	28.9099	0.987803	0.944942	2.06613	0	3.87133
713	P02462;P02462-2	2	9	9	7	P02462	8.3	160.61	Collagen alpha-1(IV) chain;Arresten	COL4A1	COL4A1		COL4A1	24.0985	20.3532	26.364	11.7674	32.1221	7.90242	24.5685	15.496	17.011	19.9648
714	P02545;P02545-6;P02545-3;P02545-5;P02545-4;REV__Q5VX52	6	71	71	5	P02545	80.9	74.139	Prelamin-A/C;Lamin-A/C	LMNA	LMNA		LMNA	160.014	208.378	282.192	212.883	307.302	209.414	265.529	179.753	203.131	225.399
715	P02545-2	1	67	1	1	P02545-2	82	65.134	Prelamin-A/C;Lamin-A/C	LMNA	LMNA		LMNA	5.78364	6.78439	16.5995	9.62786	11.7781	8.89023	1.88988	0	9.0058	7.81772
716	P02549-2;P02549	2	2	2	2	P02549-2	0.9	279.67	Spectrin alpha chain, erythrocytic 1	SPTA1	SPTA1		SPTA1	0	0.969199	0	0	1.07074	0.987803	0.944942	0	4.00258	0.88614
717	P02649	1	15	15	11	P02649	44.5	36.154	Apolipoprotein E	APOE	APOE		APOE	0	0	18.5524	0	1.07074	1.97561	12.2842	11.3637	2.00129	5.24978
718	P02656	1	1	1	1	P02656	16.2	10.852	Apolipoprotein C-III	APOC3	APOC3		APOC3	0.963939	0.969199	0.976444	0	0	0	0	0	0	0.323287
719	P02750	1	9	9	9	P02750	29.4	38.177	Leucine-rich alpha-2-glycoprotein	LRG1	LRG1		LRG1	0.963939	8.72279	4.88222	10.6976	0	1.97561	2.83483	7.23145	16.0103	5.92431
720	P02751;P02751-8;P02751-17;P02751-3;P02751-15;P02751-10;P02751-9;P02751-14;P02751-11;P02751-7;P02751-6;P02751-5;P02751-13;P02751-12;P02751-4;P02751-16;P02751-2	17	114	114	114	P02751	53.6	262.62	Fibronectin;Anastellin;Ugl-Y1;Ugl-Y2;Ugl-Y3	FN1	FN1		FN1	410.638	70.7515	119.126	74.8833	846.954	393.146	163.475	132.232	221.142	270.261
721	P02753	1	9	9	9	P02753	53.7	23.01	Retinol-binding protein 4;Plasma retinol-binding protein(1-182);Plasma retinol-binding protein(1-181);Plasma retinol-binding protein(1-179);Plasma retinol-binding protein(1-176)	RBP4	RBP4		RBP4	1.92788	2.9076	2.92933	3.20929	14.9903	2.96341	2.83483	4.13226	3.00193	4.32187
722	P02760	1	3	2	2	P02760	12.5	38.999	Protein AMBP;Alpha-1-microglobulin;Inter-alpha-trypsin inhibitor light chain;Trypstatin	AMBP	AMBP		AMBP	0	0	0	0	0	0	0.944942	0	1.00064	0.216176
723	P02778	1	6	6	6	P02778	46.9	10.881	C-X-C motif chemokine 10;CXCL10(1-73)	CXCL10	CXCL10		CXCL10	0	2.9076	3.90578	0	0	9.87803	1.88988	0	9.0058	3.06523
724	P02786	1	44	44	43	P02786	51.3	84.87	Transferrin receptor protein 1;Transferrin receptor protein 1, serum form	TFRC	TFRC		TFRC	95.43	96.9199	95.6915	75.9531	100.649	91.8657	62.3662	137.398	95.0612	94.5927
725	P02787	1	6	2	2	P02787	7.2	77.063	Serotransferrin	TF	TF		TF	0	0	0	0	1.07074	0.987803	0	0	0	0.228727
726	P02788-2;P02788	2	7	3	3	P02788-2	10.1	73.16	Lactotransferrin;Lactoferricin-H;Kaliocin-1;Lactoferroxin-A;Lactoferroxin-B;Lactoferroxin-C	LTF	LTF		LTF	0	0	0.976444	0	0	0	0	0	2.00129	0.330859
727	P02790	1	2	2	2	P02790	5	51.676	Hemopexin	HPX	HPX		HPX	0.963939	0.969199	0.976444	1.06976	1.07074	0.987803	1.88988	1.03306	1.00064	1.10683
728	P02792	1	7	7	7	P02792	46.9	20.019	Ferritin light chain	FTL	FTL		FTL	41.4494	6.78439	1.95289	7.48833	7.49517	8.89023	30.2381	7.23145	25.0161	15.1718
729	P02794	1	15	15	15	P02794	76.5	21.225	Ferritin heavy chain;Ferritin heavy chain, N-terminally processed	FTH1	FTH1		FTH1	40.4855	19.384	11.7173	55.6276	32.1221	25.6829	17.9539	27.8927	54.0348	31.6556
730	P02795;P80297;P13640-2;P13640;CON__P67983;Q8N339;P04732;P04731	8	4	4	3	P02795	67.2	6.0422	Metallothionein-2;Metallothionein-1X;Metallothionein-1G;Metallothionein-1M;Metallothionein-1E	MT2A;MT1X;MT1G;MT1M;MT1E;MT1A	MT2A;MT1X;MT1G;MT1M;MT1E;MT1A		MT2A;MT1X;MT1G;MT1M;MT1E	3.85576	4.846	5.85866	7.48833	4.28295	6.91462	3.77977	8.26452	12.0077	6.36648
731	P03950	1	9	9	9	P03950	58.5	16.55	Angiogenin	ANG	ANG		ANG	11.5673	2.9076	8.788	5.34881	13.9196	2.96341	0	5.16532	0	5.62889
732	P03956	1	37	37	37	P03956	64.8	54.006	Interstitial collagenase;22 kDa interstitial collagenase;27 kDa interstitial collagenase	MMP1	MMP1		MMP1	9.63939	206.439	397.413	100.558	10.7074	1.97561	17.009	97.1081	16.0103	95.2066
733	P03973	1	13	13	13	P03973	71.2	14.326	Antileukoproteinase	SLPI	SLPI		SLPI	16.387	23.2608	12.6938	5.34881	16.0611	8.89023	10.3944	6.19839	16.0103	12.805
734	P04040	1	24	24	24	P04040	49.5	59.755	Catalase	CAT	CAT		CAT	1.92788	10.6612	0	3.20929	44.971	12.8414	3.77977	8.26452	7.00451	10.2955
735	P04062-4;P04062-2;P04062;P04062-5;P04062-3	5	13	13	13	P04062-4	30.7	50.316	Glucosylceramidase	GBA	GBA		GBA	11.5673	6.78439	4.88222	4.27905	3.21221	5.92682	7.55953	5.16532	9.0058	6.48696
736	P04066	1	8	8	8	P04066	16.3	53.688	Tissue alpha-L-fucosidase	FUCA1	FUCA1		FUCA1	3.85576	0	0.976444	0	0	1.97561	1.88988	6.19839	5.00322	2.21103
737	P04075;P04075-2;P05062	3	45	45	37	P04075	95.1	39.42	Fructose-bisphosphate aldolase A	ALDOA;ALDOB	ALDOA;ALDOB		ALDOA	309.425	334.374	303.674	373.347	300.877	283.499	310.886	327.481	365.235	323.2
738	P04080	1	8	8	8	P04080	94.9	11.139	Cystatin-B	CSTB	CSTB		CSTB	21.2067	25.1992	28.3169	20.3255	19.2733	36.5487	18.8988	13.4298	28.018	23.4685
739	P04083	1	28	28	28	P04083	75.1	38.714	Annexin A1	ANXA1	ANXA1		ANXA1	63.62	32.9528	28.3169	11.7674	24.627	47.4145	30.2381	30.9919	35.0226	33.8835
740	P04085-2;P04085	2	5	5	5	P04085-2	26.5	22.253	Platelet-derived growth factor subunit A	PDGFA	PDGFA		PDGFA	2.89182	5.81519	3.90578	5.34881	8.5659	0.987803	2.83483	2.06613	3.00193	3.93535
741	P04114	1	11	9	9	P04114	2.2	515.6	Apolipoprotein B-100;Apolipoprotein B-48	APOB	APOB		APOB	0.963939	5.81519	3.90578	4.27905	6.42443	2.96341	3.77977	3.09919	4.00258	3.91481
742	P04156-2;P04156	2	11	11	11	P04156-2	43.9	26.885	Major prion protein	PRNP	PRNP		PRNP	26.0264	13.5688	17.576	22.465	17.1318	16.7926	14.1741	20.6613	14.009	18.045
743	P04179;P04179-4;P04179-2;P04179-3	4	12	12	12	P04179	58.6	24.75	Superoxide dismutase [Mn], mitochondrial	SOD2	SOD2		SOD2	6.74758	14.538	2.92933	2.13952	9.63664	39.5121	15.1191	15.496	10.0064	12.9027
744	P04181;P04181-2	2	21	21	21	P04181	43.5	48.534	Ornithine aminotransferase, mitochondrial;Ornithine aminotransferase, hepatic form;Ornithine aminotransferase, renal form	OAT	OAT		OAT	16.387	16.4764	7.81155	27.8138	11.7781	50.3779	42.5224	36.1573	24.0155	25.9267
745	P04183	1	13	13	13	P04183	56	25.468	Thymidine kinase, cytosolic	TK1	TK1		TK1	1.92788	5.81519	0.976444	17.1162	2.14148	1.97561	7.55953	4.13226	3.00193	4.96072
746	P04264;CON__P04264	2	46	43	30	P04264	66.1	66.038	Keratin, type II cytoskeletal 1	KRT1	KRT1		KRT1	107.961	114.366	109.362	139.069	126.347	132.366	101.109	121.902	127.082	119.951
747	P04350	1	19	1	0	P04350	52.5	49.585	Tubulin beta-4A chain	TUBB4A	TUBB4A		TUBB4A	0.963939	0.969199	0	1.06976	0	0.987803	0.944942	1.03306	1.00064	0.774373
748	P04406;P04406-2;O14556	3	41	41	41	P04406	87.8	36.053	Glyceraldehyde-3-phosphate dehydrogenase	GAPDH;GAPDHS	GAPDH;GAPDHS		GAPDH	415.458	478.784	442.329	555.206	457.205	470.194	464.911	535.127	417.269	470.721
749	P04424;P04424-3;P04424-2	3	15	15	15	P04424	33.6	51.657	Argininosuccinate lyase	ASL	ASL		ASL	4.8197	5.81519	9.76444	1.06976	3.21221	9.87803	14.1741	2.06613	2.00129	5.86676
750	P04439	1	24	6	2	P04439	63.8	40.84	HLA class I histocompatibility antigen, A-3 alpha chain	HLA-A	HLA-A		HLA-A	2.89182	2.9076	7.81155	4.27905	1.07074	0	3.77977	1.03306	4.00258	3.08624
751	P04626-6;P04626-5;P04626-4;P04626	4	5	4	4	P04626-6	6	97.381	Receptor tyrosine-protein kinase erbB-2	ERBB2	ERBB2	ERBB2	ERBB2	1.92788	0.969199	0	2.13952	2.14148	0.987803	0.944942	1.03306	1.00064	1.23828
752	P04632	1	8	8	6	P04632	23.1	28.315	Calpain small subunit 1	CAPNS1	CAPNS1		CAPNS1	13.4952	18.4148	16.5995	16.0464	22.4855	17.7805	20.7887	21.6944	13.0084	17.8126
753	P04792	1	22	22	22	P04792	90.7	22.782	Heat shock protein beta-1	HSPB1	HSPB1		HSPB1	68.4397	60.0903	70.304	23.5348	102.791	46.4267	57.6414	6.19839	18.0116	50.382
754	P04818;P04818-2;P04818-3	3	6	6	6	P04818	23	35.716	Thymidylate synthase	TYMS	TYMS		TYMS	0	5.81519	0	0	0	0.987803	0	0	0	0.755889
755	P04843	1	10	10	10	P04843	18.3	68.569	Dolichyl-diphosphooligosaccharide--protein glycosyltransferase subunit 1	RPN1	RPN1		RPN1	0	0.969199	0	1.06976	1.07074	0.987803	0	8.26452	1.00064	1.48474
756	P04899;P04899-4;P04899-6;P04899-3;P04899-5;P04899-2;P11488;P09471-2;P19087;A8MTJ3	10	7	3	3	P04899	23.4	40.45	Guanine nucleotide-binding protein G(i) subunit alpha-2	GNAI2;GNAT1;GNAO1;GNAT2;GNAT3	GNAI2;GNAT1;GNAO1;GNAT2;GNAT3		GNAI2	0.963939	1.9384	0	2.13952	1.07074	0.987803	0.944942	2.06613	2.00129	1.34586
757	P04920-2;P04920-3;P04920	3	1	1	1	P04920-2	1.4	135.6	Anion exchange protein 2	SLC4A2	SLC4A2		SLC4A2	0	0	0	1.06976	0	0	0	0	0	0.118862
758	P05023-4;P05023;P05023-3;P05023-2;P20648;P54707;P54707-2	7	30	30	16	P05023-4	31.9	113	Sodium/potassium-transporting ATPase subunit alpha-1	ATP1A1;ATP4A;ATP12A	ATP1A1;ATP4A;ATP12A		ATP1A1	4.8197	27.1376	18.5524	27.8138	17.1318	26.6707	25.5134	11.3637	16.0103	19.4459
759	P05026-2;P05026	2	3	3	3	P05026-2	12.6	34.893	Sodium/potassium-transporting ATPase subunit beta-1	ATP1B1	ATP1B1		ATP1B1	0	0.969199	1.95289	1.06976	0	5.92682	1.88988	0	0	1.31206
760	P05067-7;P05067-11;P05067-8;P05067-9;P05067;P05067-3;P05067-4;P05067-5;P05067-6;P05067-10;P05067-2	11	33	31	31	P05067-7	38.2	82.915	Amyloid beta A4 protein;N-APP;Soluble APP-alpha;Soluble APP-beta;C99;Beta-amyloid protein 42;Beta-amyloid protein 40;C83;P3(42);P3(40);C80;Gamma-secretase C-terminal fragment 59;Gamma-secretase C-terminal fragment 57;Gamma-secretase C-terminal fragment 50;C31	APP	APP		APP	317.136	208.378	192.359	186.139	235.562	218.304	165.365	191.117	121.078	203.938
761	P05090	1	3	3	3	P05090	15.3	21.275	Apolipoprotein D	APOD	APOD		APOD	0	0	1.95289	1.06976	3.21221	0	0	0	0	0.692763
762	P05091;P05091-2	2	24	23	21	P05091	40.2	56.381	Aldehyde dehydrogenase, mitochondrial	ALDH2	ALDH2		ALDH2	0.963939	0.969199	0	0	4.28295	20.7439	22.6786	12.3968	0	6.89281
763	P05109	1	7	7	7	P05109	52.7	10.834	Protein S100-A8;Protein S100-A8, N-terminally processed	S100A8	S100A8		S100A8	2.89182	8.72279	3.90578	4.27905	1.07074	2.96341	9.44942	2.06613	3.00193	4.26123
764	P05114	1	3	3	3	P05114	30	10.659	Non-histone chromosomal protein HMG-14	HMGN1	HMGN1		HMGN1	1.92788	2.9076	0.976444	4.27905	1.07074	0.987803	1.88988	4.13226	4.00258	2.4638
765	P05120	1	26	26	26	P05120	66.5	46.596	Plasminogen activator inhibitor 2	SERPINB2	SERPINB2		SERPINB2	44.3412	56.2136	0.976444	1.06976	21.4148	14.817	49.137	37.1903	165.106	43.3629
766	P05121;P05121-2	2	30	30	30	P05121	66.4	45.059	Plasminogen activator inhibitor 1	SERPINE1	SERPINE1		SERPINE1	147.483	55.2444	58.5866	24.6045	215.218	34.5731	75.5953	288.225	86.0554	109.509
767	P05141;P12236;P12235;Q9H0C2	4	5	5	5	P05141	14.8	32.852	ADP/ATP translocase 2;ADP/ATP translocase 2, N-terminally processed;ADP/ATP translocase 3;ADP/ATP translocase 3, N-terminally processed;ADP/ATP translocase 1	SLC25A5;SLC25A6;SLC25A4;SLC25A31	SLC25A5;SLC25A6;SLC25A4;SLC25A31		SLC25A5;SLC25A6;SLC25A4	0	0	0	6.41857	0	0	0.944942	0	1.00064	0.929351
768	P05154	1	3	3	3	P05154	8.4	45.674	Plasma serine protease inhibitor	SERPINA5	SERPINA5		SERPINA5	0	0	0	0	0	2.96341	0.944942	0	0	0.434261
769	P05155-2;P05155;P05155-3	3	16	16	14	P05155-2	30.8	49.757	Plasma protease C1 inhibitor	SERPING1	SERPING1		SERPING1	57.8364	0	18.5524	0	0	0	0	0	43.0277	13.2685
770	P05156	1	22	22	20	P05156	39.8	65.75	Complement factor I;Complement factor I heavy chain;Complement factor I light chain	CFI	CFI		CFI	66.5118	0	2.92933	42.7905	12.8489	15.8048	0	1.03306	1.00064	15.8799
771	P05161	1	6	6	6	P05161	39.4	17.887	Ubiquitin-like protein ISG15	ISG15	ISG15		ISG15	14.4591	5.81519	25.3875	8.55809	3.21221	14.817	8.50448	4.13226	19.0122	11.5442
772	P05162	1	1	1	1	P05162	9.1	14.644	Galectin-2	LGALS2	LGALS2		LGALS2	0.963939	0.969199	0	1.06976	0	0	0	0	0	0.333656
773	P05187;P09923;P10696	3	4	4	4	P05187	12.1	57.953	Alkaline phosphatase, placental type;Intestinal-type alkaline phosphatase;Alkaline phosphatase, placental-like	ALPP;ALPI;ALPPL2	ALPP;ALPI;ALPPL2		ALPP;ALPI;ALPPL2	0	0	0	0	5.35369	0	0	0	0	0.594854
774	P05198	1	30	30	30	P05198	67.6	36.112	Eukaryotic translation initiation factor 2 subunit 1	EIF2S1	EIF2S1		EIF2S1	27.9542	26.1684	28.3169	36.3719	19.2733	27.6585	31.1831	32.025	28.018	28.5521
775	P05204;Q15651-2;O00479	3	4	4	3	P05204	54.4	9.3926	Non-histone chromosomal protein HMG-17	HMGN2;HMGN3;HMGN4	HMGN2;HMGN3;HMGN4		HMGN2	2.89182	0.969199	3.90578	2.13952	2.14148	0.987803	2.83483	3.09919	3.00193	2.44128
776	P05231	1	8	8	8	P05231	37.3	23.718	Interleukin-6	IL6	IL6		IL6	0	0	0.976444	1.06976	0	5.92682	0	5.16532	8.00516	2.34928
777	P05305	1	3	3	3	P05305	14.2	24.425	Endothelin-1;Endothelin-1;Big endothelin-1	EDN1	EDN1		EDN1	0.963939	0	0	0	0	2.96341	0	0	0	0.436372
778	P05362	1	11	11	11	P05362	28.2	57.825	Intercellular adhesion molecule 1	ICAM1	ICAM1		ICAM1	0.963939	1.9384	1.95289	4.27905	5.35369	6.91462	1.88988	15.496	10.0064	5.42165
779	P05386	1	4	3	3	P05386	67.5	11.514	60S acidic ribosomal protein P1	RPLP1	RPLP1		RPLP1	8.67546	8.72279	6.83511	10.6976	8.5659	6.91462	6.61459	9.29758	9.0058	8.36994
780	P05387;P05386-2	2	11	11	10	P05387	97.4	11.665	60S acidic ribosomal protein P2	RPLP2;RPLP1	RPLP2;RPLP1		RPLP2	32.7739	28.1068	32.2227	37.4417	23.5562	32.5975	34.9628	38.2234	37.0238	32.9899
781	P05388;P05388-2;Q8NHW5	3	15	15	15	P05388	47.6	34.273	60S acidic ribosomal protein P0;60S acidic ribosomal protein P0-like	RPLP0;RPLP0P6	RPLP0;RPLP0P6		RPLP0;RPLP0P6	22.1706	20.3532	25.3875	26.744	22.4855	24.6951	17.9539	26.8597	29.0187	23.9631
782	P05455	1	37	37	37	P05455	64.7	46.836	Lupus La protein	SSB	SSB		SSB	48.197	45.5524	41.9871	51.3486	66.3857	53.3414	78.4302	50.6202	57.0367	54.7666
783	P05534	1	24	11	0	P05534	59.5	40.688	HLA class I histocompatibility antigen, A-24 alpha chain	HLA-A	HLA-A		HLA-A	0.963939	1.9384	17.576	0	0	0.987803	3.77977	18.5952	2.00129	5.09359
784	P05556;P05556-2;P05556-5;P05556-4;P05556-3	5	16	16	16	P05556	24.2	88.414	Integrin beta-1	ITGB1	ITGB1		ITGB1	4.8197	7.75359	2.92933	8.55809	11.7781	12.8414	18.8988	11.3637	13.0084	10.2168
785	P05783;CON__H-INV:HIT000015463	2	38	37	24	P05783	66.5	48.057	Keratin, type I cytoskeletal 18	KRT18	KRT18		KRT18	54.9446	18.4148	14.6467	173.301	89.942	16.7926	3.77977	180.786	252.162	89.4189
786	P05976-2;P05976;P08590	3	2	2	2	P05976-2	10.7	16.684	Myosin light chain 1/3, skeletal muscle isoform;Myosin light chain 3	MYL1;MYL3	MYL1;MYL3		MYL1;MYL3	0.963939	0	0	1.06976	1.07074	0	0.944942	1.03306	1.00064	0.675899
787	P05997	1	35	35	34	P05997	33.4	144.91	Collagen alpha-2(V) chain	COL5A2	COL5A2		COL5A2	0	2.9076	6.83511	1.06976	128.489	0	0	12.3968	0	16.8553
788	P06132	1	10	10	10	P06132	35.7	40.786	Uroporphyrinogen decarboxylase	UROD	UROD		UROD	9.63939	6.78439	11.7173	5.34881	6.42443	8.89023	6.61459	6.19839	4.00258	7.29113
789	P06276	1	7	7	6	P06276	11	68.417	Cholinesterase	BCHE	BCHE		BCHE	0	0	7.81155	0	0	0	0	0	0	0.86795
790	P06280	1	13	13	13	P06280	33.3	48.766	Alpha-galactosidase A	GLA	GLA		GLA	9.63939	5.81519	6.83511	2.13952	0	9.87803	6.61459	16.529	19.0122	8.4959
791	P06396;P06396-4;P06396-3;REV__Q6TDU7-4;REV__Q6TDU7-2;REV__Q6TDU7-3;REV__Q6TDU7	7	42	42	3	P06396	45.5	85.696	Gelsolin	GSN	GSN		GSN	114.709	79.4743	131.82	36.3719	223.784	42.4755	45.3572	112.604	48.0309	92.7363
792	P06396-2	1	41	2	2	P06396-2	46.1	80.64	Gelsolin	GSN	GSN		GSN	1.92788	0	4.88222	0	4.28295	0.987803	0	1.03306	3.00193	1.79065
793	P06400	1	4	4	4	P06400	4.6	106.16	Retinoblastoma-associated protein	RB1	RB1		RB1	0	0	0	1.06976	0	0	0.944942	0	1.00064	0.335039
794	P06454-2;P06454	2	11	11	11	P06454-2	42.7	12.074	Prothymosin alpha;Prothymosin alpha, N-terminally processed;Thymosin alpha-1	PTMA	PTMA		PTMA	21.2067	19.384	23.4347	41.7207	36.4051	13.8292	26.4584	26.8597	33.0213	26.9244
795	P06493;P06493-2;Q00526	3	15	15	13	P06493	49.5	34.095	Cyclin-dependent kinase 1	CDK1;CDK3	CDK1;CDK3	CDK1;CDK3	CDK1	5.78364	16.4764	4.88222	4.27905	5.35369	5.92682	12.2842	5.16532	4.00258	7.12822
796	P06576	1	6	6	6	P06576	19.1	56.559	ATP synthase subunit beta, mitochondrial	ATP5B	ATP5B		ATP5B	5.78364	0.969199	0	4.27905	5.35369	4.93901	3.77977	1.03306	3.00193	3.23771
797	P06702	1	5	5	5	P06702	50.9	13.242	Protein S100-A9	S100A9	S100A9		S100A9	0	4.846	0.976444	0	0	0	5.66965	0	1.00064	1.38808
798	P06703	1	6	6	6	P06703	38.9	10.18	Protein S100-A6	S100A6	S100A6		S100A6	7.71152	5.81519	8.788	6.41857	7.49517	5.92682	6.61459	7.23145	12.0077	7.55656
799	P06730;P06730-2;P06730-3	3	9	9	9	P06730	43.8	25.097	Eukaryotic translation initiation factor 4E	EIF4E	EIF4E		EIF4E	10.6033	10.6612	13.6702	1.06976	2.14148	8.89023	14.1741	3.09919	5.00322	7.70142
800	P06733	1	53	53	16	P06733	91.5	47.168	Alpha-enolase	ENO1	ENO1		ENO1	436.665	420.632	470.646	469.625	404.739	503.779	391.206	507.235	478.308	453.648
801	P06733-2	1	37	1	1	P06733-2	93	36.928	Alpha-enolase	ENO1	ENO1		ENO1	0	0.969199	0	1.06976	0	1.97561	0	0	1.00064	0.557246
802	P06737-2;P06737	2	58	50	49	P06737-2	60.8	93.133	Glycogen phosphorylase, liver form	PYGL	PYGL		PYGL	60.7282	147.318	193.336	154.046	244.128	97.7925	69.9257	150.827	75.0483	132.572
803	P06744;P06744-2;Q8N196	3	41	41	36	P06744	62.4	63.146	Glucose-6-phosphate isomerase	GPI;SIX5	GPI;SIX5		GPI	133.988	119.211	136.702	156.185	100.649	119.524	167.255	159.092	138.089	136.744
804	P06746	1	2	2	2	P06746	6	38.177	DNA polymerase beta	POLB	POLB		POLB	0	0	0.976444	0	0	0	0	0	0	0.108494
805	P06748;P06748-3;P06748-2	3	19	19	19	P06748	50	32.575	Nucleophosmin	NPM1	NPM1		NPM1	63.62	59.1211	68.3511	101.627	67.4565	82.9754	68.0358	65.0831	46.0297	69.1445
806	P06753	1	30	1	1	P06753	62.1	32.95	Tropomyosin alpha-3 chain	TPM3	TPM3		TPM3	0	0	0	1.06976	1.07074	0	0	1.03306	0	0.352618
807	P06753-2;P06753-3	2	45	45	0	P06753-2	89.9	29.032	Tropomyosin alpha-3 chain	TPM3	TPM3		TPM3	77.1152	102.735	80.0684	104.837	142.408	120.512	132.292	117.769	147.095	113.87
808	P06753-6	1	42	1	0	P06753-6	81.9	28.922	Tropomyosin alpha-3 chain	TPM3	TPM3		TPM3	0	1.9384	0	2.13952	2.14148	0.987803	2.83483	2.06613	2.00129	1.56772
809	P06756-3;P06756-2;P06756	3	10	10	10	P06756-3	10.2	111.13	Integrin alpha-V;Integrin alpha-V heavy chain;Integrin alpha-V light chain	ITGAV	ITGAV		ITGAV	0	1.9384	0	1.06976	5.35369	6.91462	1.88988	4.13226	2.00129	2.58888
810	P06865;P06865-2	2	22	22	22	P06865	34.8	60.702	Beta-hexosaminidase subunit alpha	HEXA	HEXA		HEXA	41.4494	34.8912	38.0813	33.1626	14.9903	41.4877	22.6786	37.1903	32.0206	32.8836
811	Q16778;P33778;P23527;P06899;Q8N257;Q96A08	6	10	2	0	Q16778	58.7	13.92	Histone H2B type 2-E;Histone H2B type 1-B;Histone H2B type 1-O;Histone H2B type 1-J;Histone H2B type 3-B;Histone H2B type 1-A	HIST2H2BE;HIST1H2BB;HIST1H2BO;HIST1H2BJ;HIST3H2BB;HIST1H2BA	HIST2H2BE;HIST1H2BB;HIST1H2BO;HIST1H2BJ;HIST3H2BB;HIST1H2BA		HIST2H2BE;HIST1H2BB;HIST1H2BO;HIST1H2BJ;HIST3H2BB;HIST1H2BA	1.92788	4.846	2.92933	1.06976	0	2.96341	0.944942	5.16532	3.00193	2.53873
812	P07093	1	19	1	1	P07093	54.8	44.002	Glia-derived nexin	SERPINE2	SERPINE2		SERPINE2	0.963939	0.969199	0.976444	0	1.07074	0	0.944942	0	1.00064	0.658434
813	P07093-2;P07093-3	2	19	19	1	P07093-2	53.9	44	Glia-derived nexin	SERPINE2	SERPINE2		SERPINE2	15.423	30.0452	18.5524	6.41857	5.35369	2.96341	10.3944	1.03306	7.00451	10.7987
814	P07108;P07108-3;P07108-2;P07108-4;P07108-5;P07108-6	6	8	8	8	P07108	85.1	10.044	Acyl-CoA-binding protein	DBI	DBI		DBI	12.5312	10.6612	11.7173	16.0464	14.9903	17.7805	17.009	15.496	16.0103	14.6936
815	P07195	1	25	23	23	P07195	57.8	36.638	L-lactate dehydrogenase B chain	LDHB	LDHB		LDHB	92.5382	104.674	119.126	206.464	191.662	103.719	126.622	158.059	100.064	133.659
816	P07197;P07197-2;P07196	3	4	3	1	P07197	3.1	102.47	Neurofilament medium polypeptide;Neurofilament light polypeptide	NEFM;NEFL	NEFM;NEFL		NEFM;NEFL	0	0.969199	0	6.41857	3.21221	0	0	4.13226	2.00129	1.85928
817	P07203	1	3	3	3	P07203	23.2	22.088	Glutathione peroxidase 1	GPX1	GPX1		GPX1	0	0	0	0	0	2.96341	0.944942	0	0	0.434261
818	P07205	1	9	2	2	P07205	21.8	44.796	Phosphoglycerate kinase 2	PGK2	PGK2		PGK2	0	0	0	0	1.07074	0.987803	0	1.03306	0	0.343512
819	P07225	1	14	14	13	P07225	24.3	75.122	Vitamin K-dependent protein S	PROS1	PROS1		PROS1	0	2.9076	19.5289	5.34881	0	0	0	0	18.0116	5.08854
820	P07237	1	48	48	48	P07237	71.5	57.116	Protein disulfide-isomerase	P4HB	P4HB		P4HB	141.699	142.472	153.302	206.464	97.4371	173.853	134.182	177.687	160.103	154.133
821	P07311;P07311-2	2	7	7	7	P07311	64.6	11.261	Acylphosphatase-1	ACYP1	ACYP1		ACYP1	1.92788	1.9384	3.90578	7.48833	3.21221	2.96341	2.83483	6.19839	3.00193	3.71902
822	P07339	1	26	26	26	P07339	61.4	44.552	Cathepsin D;Cathepsin D light chain;Cathepsin D heavy chain	CTSD	CTSD		CTSD	95.43	188.025	70.304	108.046	73.8809	232.134	104.889	145.662	154.099	130.274
823	P07355;P07355-2	2	31	31	7	P07355	70.2	38.604	Annexin A2	ANXA2	ANXA2		ANXA2	72.2955	49.4292	44.9164	25.6743	52.4662	46.4267	61.4212	45.4548	43.0277	49.0124
824	P07384	1	38	38	38	P07384	42.3	81.889	Calpain-1 catalytic subunit	CAPN1	CAPN1		CAPN1	40.4855	60.0903	82.9977	42.7905	51.3954	53.3414	63.3111	85.7444	63.0406	60.3552
825	P07437;A6NNZ2	2	24	5	4	P07437	62.8	49.67	Tubulin beta chain	TUBB	TUBB		TUBB	32.7739	44.5832	18.5524	35.3021	22.4855	37.5365	46.3021	42.3556	39.0251	35.4352
826	P07476	1	27	27	27	P07476	59.8	68.478	Involucrin	IVL	IVL		IVL	5.78364	3.8768	3.90578	0	49.2539	0	14.1741	1.03306	3.00193	9.00325
827	P07585;P07585-4	2	4	3	3	P07585	13.4	39.746	Decorin	DCN	DCN		DCN	0	0	2.92933	0	0	0	0	0	0	0.325481
828	P07602;P07602-2;P07602-3	3	32	32	32	P07602	58.4	58.112	Prosaposin;Saposin-A;Saposin-B-Val;Saposin-B;Saposin-C;Saposin-D	PSAP	PSAP		PSAP	135.915	81.4127	124.008	87.7205	76.0224	166.939	72.7605	169.423	188.121	122.48
829	P07686	1	31	31	31	P07686	48.6	63.111	Beta-hexosaminidase subunit beta;Beta-hexosaminidase subunit beta chain B;Beta-hexosaminidase subunit beta chain A	HEXB	HEXB		HEXB	39.5215	50.3984	33.1991	65.2555	31.0514	80.9998	30.2381	84.7113	59.038	52.7126
830	P07711;Q5NE16	2	13	12	12	P07711	31.2	37.564	Cathepsin L1;Cathepsin L1 heavy chain;Cathepsin L1 light chain	CTSL;CTSL3P	CTSL;CTSL3P		CTSL	27.9542	14.538	14.6467	18.186	20.344	34.5731	18.8988	37.1903	18.0116	22.7047
831	P07737	1	23	23	15	P07737	97.1	15.054	Profilin-1	PFN1	PFN1		PFN1	123.384	125.027	137.679	179.72	131.701	171.878	126.622	139.464	185.119	146.733
832	P07738	1	7	7	7	P07738	38.2	30.005	Bisphosphoglycerate mutase	BPGM	BPGM		BPGM	3.85576	0.969199	2.92933	0	1.07074	2.96341	1.88988	0	1.00064	1.631
833	P07741-2;P07741	2	6	6	6	P07741-2	52.2	14.557	Adenine phosphoribosyltransferase	APRT	APRT		APRT	3.85576	4.846	7.81155	6.41857	4.28295	3.95121	6.61459	6.19839	7.00451	5.66484
834	P07814	1	76	76	75	P07814	50.2	170.59	Bifunctional glutamate/proline--tRNA ligase;Glutamate--tRNA ligase;Proline--tRNA ligase	EPRS	EPRS		EPRS	73.2594	174.456	96.668	98.4181	114.569	103.719	181.429	79.546	112.072	114.904
835	P07858	1	26	26	26	P07858	58.7	37.821	Cathepsin B;Cathepsin B light chain;Cathepsin B heavy chain	CTSB	CTSB		CTSB	94.4661	24.23	18.5524	9.62786	18.2025	272.634	78.4302	55.7855	67.0432	70.9968
836	P07900;P07900-2;Q14568;Q58FG1	4	80	80	48	P07900	71.4	84.659	Heat shock protein HSP 90-alpha	HSP90AA1;HSP90AA2P;HSP90AA4P	HSP90AA1;HSP90AA2P;HSP90AA4P		HSP90AA1	609.21	962.415	832.907	892.181	772.002	862.352	805.09	976.246	747.481	828.876
837	P07910-2;P07910;P07910-4;P07910-3;O60812;B2RXH8;P0DMR1;B7ZW38;Q86SE5;Q86SE5-3	10	26	26	26	P07910-2	72.7	32.337	Heterogeneous nuclear ribonucleoproteins C1/C2	HNRNPC;HNRNPCL1;HNRNPCL2;HNRNPCL4;HNRNPCL3;RALYL	HNRNPC;HNRNPCL1;HNRNPCL2;HNRNPCL4;HNRNPCL3;RALYL		HNRNPC	53.9806	45.5524	50.7751	82.3717	68.5272	52.3536	57.6414	56.8186	41.0264	56.5608
838	P07919	1	2	2	2	P07919	29.7	10.739	Cytochrome b-c1 complex subunit 6, mitochondrial	UQCRH	UQCRH		UQCRH	0	0.969199	0	1.06976	1.07074	1.97561	0.944942	1.03306	0	0.784812
839	P07942	1	84	84	84	P07942	46.4	198.04	Laminin subunit beta-1	LAMB1	LAMB1		LAMB1	255.444	216.131	188.454	250.324	288.028	153.109	53.8617	217.977	349.225	219.173
840	P07947	1	4	1	1	P07947	8.1	60.801	Tyrosine-protein kinase Yes	YES1	YES1	YES1	YES1	0	0	0	0	0	0	0.944942	1.03306	0	0.219778
841	P07948-2;P07948;P08631-3;P08631-2;P08631-4;P08631	6	2	2	2	P07948-2	4.3	56.033	Tyrosine-protein kinase Lyn;Tyrosine-protein kinase HCK	LYN;HCK	LYN;HCK	LYN;HCK	LYN;HCK	0	0	0	0	0	0	0.944942	0	1.00064	0.216176
842	P07951	1	36	3	2	P07951	68.7	32.85	Tropomyosin beta chain	TPM2	TPM2		TPM2	0	0	0	1.06976	1.07074	0.987803	0.944942	3.09919	1.00064	0.90812
843	P07951-2;P07951-3	2	37	18	1	P07951-2	68	32.989	Tropomyosin beta chain	TPM2	TPM2		TPM2	1.92788	0.969199	0.976444	12.8371	3.21221	1.97561	2.83483	18.5952	25.0161	7.59384
844	P07954-2;P07954	2	26	26	26	P07954-2	62.1	50.212	Fumarate hydratase, mitochondrial	FH	FH		FH	21.2067	30.0452	27.3404	16.0464	32.1221	44.4511	42.5224	26.8597	24.0155	29.4011
845	P07996;P07996-2	2	73	73	22	P07996	60.3	129.38	Thrombospondin-1	THBS1	THBS1		THBS1	457.871	254.899	82.0213	52.4183	177.742	522.548	286.317	266.531	412.266	279.179
846	P08047-3;P08047-2;P08047;Q3SY56;Q8IXZ3-2;Q8IXZ3-1;P0CG40;Q8IXZ3;Q8IXZ3-4;Q02086-2;Q02086;Q02446	12	2	2	1	P08047-3	5	75.823	Transcription factor Sp1;Transcription factor Sp6;Transcription factor Sp8;Transcription factor Sp9;Transcription factor Sp2;Transcription factor Sp4	SP1;SP6;SP8;SP9;SP2;SP4	SP1;SP6;SP8;SP9;SP2;SP4		SP1;SP6;SP8;SP9;SP2;SP4	0	0	0	1.06976	0	0	0	0	0	0.118862
847	P08069	1	3	3	3	P08069	1.9	154.79	Insulin-like growth factor 1 receptor;Insulin-like growth factor 1 receptor alpha chain;Insulin-like growth factor 1 receptor beta chain	IGF1R	IGF1R	IGF1R	IGF1R	0	0	0	1.06976	3.21221	1.97561	0	0	0	0.695287
848	P08123	1	7	7	7	P08123	7	129.31	Collagen alpha-2(I) chain	COL1A2	COL1A2		COL1A2	0.963939	0	0	1.06976	2.14148	0	0	2.06613	7.00451	1.47176
849	P08134	1	9	2	2	P08134	38.9	22.006	Rho-related GTP-binding protein RhoC	RHOC	RHOC		RHOC	0.963939	1.9384	0.976444	1.06976	1.07074	0	0.944942	1.03306	2.00129	1.11095
850	P08138-2;P08138	2	2	2	2	P08138-2	8.4	35.766	Tumor necrosis factor receptor superfamily member 16	NGFR	NGFR		NGFR	0	0	0	0	0	0	1.88988	0	1.00064	0.32117
851	P08174-4;P08174;P08174-3;P08174-5;P08174-2;P08174-6;P08174-7	7	7	7	7	P08174-4	27.2	39.759	Complement decay-accelerating factor	CD55	CD55		CD55	0.963939	1.9384	0.976444	2.13952	1.07074	0.987803	0.944942	1.03306	7.00451	1.89548
852	P08195-2;P08195-3;P08195;P08195-4	4	27	27	27	P08195-2	46.3	57.944	4F2 cell-surface antigen heavy chain	SLC3A2	SLC3A2		SLC3A2	41.4494	62.9979	58.5866	47.0695	63.1735	52.3536	35.9078	40.2895	39.0251	48.9837
853	P08236;P08236-3;P08236-2	3	18	18	18	P08236	28.3	74.731	Beta-glucuronidase	GUSB	GUSB		GUSB	2.89182	5.81519	13.6702	34.2324	1.07074	20.7439	2.83483	0	16.0103	10.8077
854	P08237;P08237-3;P08237-2	3	13	10	10	P08237	19.7	85.182	ATP-dependent 6-phosphofructokinase, muscle type	PFKM	PFKM		PFKM	4.8197	3.8768	0	4.27905	1.07074	1.97561	6.61459	6.19839	1.00064	3.31506
855	P08238	1	78	52	27	P08238	73.3	83.263	Heat shock protein HSP 90-beta	HSP90AB1	HSP90AB1		HSP90AB1	285.326	542.752	408.154	431.114	375.829	558.109	559.405	444.218	368.237	441.46
856	P08240-2;P08240	2	2	2	2	P08240-2	3.9	66.558	Signal recognition particle receptor subunit alpha	SRPRA	SRPRA		SRPR	0	0	0	0	0	0	1.88988	0	0	0.209987
857	P08243-3;P08243-2;P08243	3	11	11	11	P08243-3	25.5	54.817	Asparagine synthetase [glutamine-hydrolyzing]	ASNS	ASNS		ASNS	3.85576	4.846	6.83511	5.34881	2.14148	4.93901	7.55953	17.5621	5.00322	6.45456
858	P08247-2;P08247	2	1	1	1	P08247-2	5.1	20.757	Synaptophysin	SYP	SYP		SYP	1.92788	0	0	1.06976	0	0	0	0	0	0.333071
859	P08253;P08253-3;P08253-2	3	36	36	35	P08253	50.2	73.881	72 kDa type IV collagenase;PEX	MMP2	MMP2		MMP2	42.4133	86.2587	58.5866	2.13952	83.5176	64.2072	50.0819	3.09919	33.0213	47.0361
860	P08254	1	18	14	14	P08254	33.3	53.977	Stromelysin-1	MMP3	MMP3		MMP3	0	3.8768	0	6.41857	0	0	0	14.4629	0	2.75092
861	P08397-2;P08397;P08397-4;P08397-3	4	9	9	9	P08397-2	22.4	37.699	Porphobilinogen deaminase	HMBS	HMBS		HMBS	1.92788	0.969199	4.88222	5.34881	0	0.987803	7.55953	1.03306	0	2.52317
862	P08476	1	33	33	33	P08476	57.7	47.442	Inhibin beta A chain	INHBA	INHBA		INHBA	46.2691	17.4456	27.3404	1.06976	1.07074	127.427	48.192	43.3887	12.0077	36.0234
863	P08559-3;P08559;P08559-2;P08559-4	4	3	3	3	P08559-3	7.5	40.188	Pyruvate dehydrogenase E1 component subunit alpha, somatic form, mitochondrial	PDHA1	PDHA1		PDHA1	0	0	0	0	0	0.987803	0.944942	0	0	0.214749
864	P08571	1	5	5	5	P08571	17.1	40.076	Monocyte differentiation antigen CD14;Monocyte differentiation antigen CD14, urinary form;Monocyte differentiation antigen CD14, membrane-bound form	CD14	CD14		CD14	4.8197	0.969199	3.90578	4.27905	0	0	2.83483	6.19839	4.00258	3.00106
865	P08572	1	33	33	33	P08572	28.2	167.55	Collagen alpha-2(IV) chain;Canstatin	COL4A2	COL4A2		COL4A2	76.1512	58.1519	68.3511	59.9067	123.135	21.7317	76.5403	71.2815	66.0425	69.0324
866	P08579	1	8	6	6	P08579	40.9	25.486	U2 small nuclear ribonucleoprotein B	SNRPB2	SNRPB2		SNRPB2	1.92788	0.969199	3.90578	6.41857	1.07074	2.96341	2.83483	0	2.00129	2.45463
867	P08581;P08581-2;P08581-3;P42685-2;Q9H3Y6;P42685	6	36	36	35	P08581	26.3	155.54	Hepatocyte growth factor receptor	MET;FRK;SRMS	MET;FRK;SRMS	MET;FRK;SRMS	MET	85.7906	40.7064	42.9635	32.0929	21.4148	86.9267	35.9078	48.554	67.0432	51.2666
868	P08582;P08582-2	2	27	27	27	P08582	45.4	80.214	Melanotransferrin	MELTF	MELTF		MFI2	46.2691	0	15.6231	3.20929	23.5562	23.7073	0.944942	6.19839	8.00516	14.1682
869	P08603;P08603-2;Q03591;Q02985-2;Q02985;P36980-2;P36980	7	80	80	80	P08603	70.7	139.09	Complement factor H	CFH;CFHR1;CFHR3;CFHR2	CFH;CFHR1;CFHR3;CFHR2		CFH	459.799	210.316	261.687	179.72	357.626	365.487	235.29	18.5952	66.0425	239.396
870	P08621;P08621-2;P08621-3;P08621-4	4	19	19	19	P08621	37.5	51.556	U1 small nuclear ribonucleoprotein 70 kDa	SNRNP70	SNRNP70		SNRNP70	19.2788	21.3224	19.5289	18.186	13.9196	4.93901	23.6235	9.29758	18.0116	16.4564
871	P08670;P17661	2	40	37	35	P08670	59	53.651	Vimentin	VIM;DES	VIM;DES		VIM	1.92788	97.8891	0	0	19.2733	0	25.5134	37.1903	0	20.1993
872	P08708	1	7	7	7	P08708	46.7	15.55	40S ribosomal protein S17	RPS17	RPS17		RPS17	6.74758	12.5996	8.788	9.62786	7.49517	8.89023	9.44942	10.3306	13.0084	9.65965
873	P08727	1	34	25	1	P08727	70.8	44.105	Keratin, type I cytoskeletal 19	KRT19	KRT19		KRT19	42.4133	0	0	67.395	76.0224	0.987803	5.66965	0	46.0297	26.502
874	P08754	1	11	11	7	P08754	31.4	40.532	Guanine nucleotide-binding protein G(k) subunit alpha	GNAI3	GNAI3		GNAI3	1.92788	1.9384	0	3.20929	5.35369	2.96341	0.944942	8.26452	6.00387	3.40067
875	P08758	1	13	13	13	P08758	40	35.936	Annexin A5	ANXA5	ANXA5		ANXA5	1.92788	10.6612	9.76444	7.48833	5.35369	8.89023	8.50448	1.03306	6.00387	6.62524
876	P08833	1	3	3	3	P08833	20.8	27.903	Insulin-like growth factor-binding protein 1	IGFBP1	IGFBP1		IGFBP1	0	0	0	0	0	0	0	0	4.00258	0.444731
877	P08865	1	17	17	17	P08865	63.7	32.854	40S ribosomal protein SA	RPSA	RPSA		RPSA	43.3773	52.3368	49.7986	49.209	34.2636	58.2804	67.0909	65.0831	65.0419	53.8313
878	P08887-2;P08887	2	4	4	4	P08887-2	17	40.237	Interleukin-6 receptor subunit alpha	IL6R	IL6R		IL6R	0	0.969199	0.976444	0	0	0	0	0	0	0.216183
879	P08962-3;P08962-2;P08962	3	3	3	3	P08962-3	12.8	17.271	CD63 antigen	CD63	CD63		CD63	0.963939	1.9384	0.976444	6.41857	2.14148	4.93901	1.88988	4.13226	3.00193	2.93355
880	P09012	1	8	8	6	P09012	33.7	31.279	U1 small nuclear ribonucleoprotein A	SNRPA	SNRPA		SNRPA	15.423	15.5072	18.5524	22.465	13.9196	14.817	19.8438	9.29758	18.0116	16.4264
881	P09038-2;P09038-3;P09038-1;P09038	4	1	1	1	P09038-2	6.5	17.254	Fibroblast growth factor 2	FGF2	FGF2		FGF2	0	0	0	0	0	0.987803	0	1.03306	0	0.224541
882	P09104;P09104-2	2	13	9	9	P09104	33.6	47.268	Gamma-enolase	ENO2	ENO2		ENO2	0	1.9384	12.6938	4.27905	2.14148	7.90242	7.55953	14.4629	6.00387	6.33127
883	P09132;P09132-2	2	7	7	7	P09132	41.7	16.156	Signal recognition particle 19 kDa protein	SRP19	SRP19		SRP19	8.67546	7.75359	3.90578	9.62786	6.42443	3.95121	6.61459	6.19839	8.00516	6.79516
884	P09211	1	20	20	20	P09211	72.9	23.356	Glutathione S-transferase P	GSTP1	GSTP1		GSTP1	115.673	202.563	245.087	234.278	187.379	135.329	161.585	194.216	114.073	176.687
885	P09234	1	5	5	5	P09234	31.4	17.394	U1 small nuclear ribonucleoprotein C	SNRPC	SNRPC		SNRPC	0	0	1.95289	0	0	0	1.88988	0	3.00193	0.760523
886	P09237	1	16	15	15	P09237	53.6	29.676	Matrilysin	MMP7	MMP7		MMP7	26.0264	9.69199	0.976444	10.6976	24.627	99.7681	5.66965	8.26452	14.009	22.1923
887	P09238	1	31	31	27	P09238	48.9	54.151	Stromelysin-2	MMP10	MMP10		MMP10	0	47.4908	83.9742	48.1393	32.1221	1.97561	9.44942	68.1823	7.00451	33.1487
888	P09341	1	8	8	7	P09341	58.9	11.301	Growth-regulated alpha protein;GRO-alpha(4-73);GRO-alpha(5-73);GRO-alpha(6-73)	CXCL1	CXCL1		CXCL1	2.89182	9.69199	3.90578	6.41857	2.14148	38.5243	1.88988	10.3306	11.0071	9.64462
889	P09382	1	14	14	14	P09382	74.8	14.716	Galectin-1	LGALS1	LGALS1		LGALS1	53.0167	39.7372	65.4217	77.0228	41.7588	32.5975	67.0909	54.7524	50.0322	53.4922
890	P09417;P09417-2	2	9	9	9	P09417	54.1	25.789	Dihydropteridine reductase	QDPR	QDPR		QDPR	12.5312	7.75359	2.92933	0	7.49517	13.8292	11.3393	15.496	9.0058	8.93107
891	P09429;B2RPK0	2	29	29	18	P09429	62.8	24.893	High mobility group protein B1;Putative high mobility group protein B1-like 1	HMGB1;HMGB1P1	HMGB1;HMGB1P1		HMGB1;HMGB1P1	93.5021	98.8583	104.48	195.766	171.318	137.305	148.356	172.522	98.0632	135.574
892	P09455	1	12	12	3	P09455	80	15.85	Retinol-binding protein 1	RBP1	RBP1		RBP1	19.2788	17.4456	0.976444	0	14.9903	11.8536	1.88988	0	0	7.38163
893	P09455-2;P09455-3	2	10	1	1	P09455-2	56.9	17.104	Retinol-binding protein 1	RBP1	RBP1		RBP1	0.963939	0.969199	0	0	0	0	0	0	0	0.214793
894	P09467	1	5	5	5	P09467	21.3	36.842	Fructose-1,6-bisphosphatase 1	FBP1	FBP1		FBP1	0	0	0	0	0	0	0	0	5.00322	0.555914
895	P09486	1	17	17	17	P09486	62	34.632	SPARC	SPARC	SPARC		SPARC	9.63939	54.2752	82.0213	7.48833	1.07074	0	0	3.09919	52.0335	23.292
896	P09493-4;P09493-10	2	39	1	0	P09493-4	73.6	32.847		TPM1	TPM1			0	0	0	0	1.07074	0	0	0	0	0.118971
897	P09493-2	1	27	2	0	P09493-2	63.6	26.68		TPM1	TPM1			1.92788	0	0	1.06976	0	0	0.944942	1.03306	0	0.55285
898	P09493-3;P09493-8	2	39	28	0	P09493-3	71.8	32.876		TPM1	TPM1			7.71152	0.969199	0	20.3255	52.4662	32.5975	37.7977	18.5952	22.0142	21.3863
899	P09493-5	1	26	2	2	P09493-5	61.6	28.385		TPM1	TPM1			0	0.969199	0	1.06976	0	0.987803	0.944942	1.03306	0	0.556086
900	P09493-9;P09493-7	2	33	1	0	P09493-9	63.4	32.736		TPM1	TPM1			0	0	0	0	1.07074	0	0	0	0	0.118971
901	P09496-2;P09496-4;P09496-3;P09496;P09496-5	5	10	10	10	P09496-2	36.7	23.662	Clathrin light chain A	CLTA	CLTA		CLTA	8.67546	8.72279	6.83511	10.6976	7.49517	7.90242	3.77977	16.529	17.011	9.7387
902	P09497-2;P09497	2	12	12	12	P09497-2	34.6	23.181	Clathrin light chain B	CLTB	CLTB		CLTB	15.423	17.4456	21.4818	17.1162	22.4855	19.7561	12.2842	14.4629	17.011	17.4962
903	P09525-2;P09525	2	3	3	3	P09525-2	14.8	27.062	Annexin A4	ANXA4	ANXA4		ANXA4	0	0.969199	0	0	1.07074	0	0.944942	0	0	0.331653
904	P09529	1	2	2	2	P09529	6.4	45.121	Inhibin beta B chain	INHBB	INHBB		INHBB	1.92788	0	0	0	0	0	0.944942	0	2.00129	0.541568
905	P09543-2;P09543	2	4	4	4	P09543-2	11.7	45.098	2,3-cyclic-nucleotide 3-phosphodiesterase	CNP	CNP		CNP	0.963939	0	0	0	0	0	1.88988	0	1.00064	0.428274
906	P09601	1	3	3	3	P09601	13.9	32.818	Heme oxygenase 1	HMOX1	HMOX1		HMOX1	0.963939	0	0	0	0	0	2.83483	2.06613	0	0.651655
907	P09603;P09603-2	2	9	9	3	P09603	22.2	60.179	Macrophage colony-stimulating factor 1;Processed macrophage colony-stimulating factor 1	CSF1	CSF1		CSF1	24.0985	5.81519	2.92933	6.41857	19.2733	66.1828	16.064	7.23145	16.0103	18.2248
908	P09603-3	1	7	1	1	P09603-3	35.2	29.215	Macrophage colony-stimulating factor 1;Processed macrophage colony-stimulating factor 1	CSF1	CSF1		CSF1	0	0	0	0	0	0.987803	0	0	0	0.109756
909	P09622;P09622-3;P09622-2	3	17	17	17	P09622	34	54.177	Dihydrolipoyl dehydrogenase, mitochondrial	DLD	DLD		DLD	17.3509	12.5996	1.95289	16.0464	20.344	19.7561	15.1191	32.025	15.0097	16.6893
910	P09651;P09651-2;P09651-3	3	30	29	14	P09651	70.2	38.746	Heterogeneous nuclear ribonucleoprotein A1;Heterogeneous nuclear ribonucleoprotein A1, N-terminally processed	HNRNPA1	HNRNPA1		HNRNPA1	165.798	173.487	173.807	252.464	210.935	166.939	136.072	203.514	165.106	183.125
911	P09661	1	12	12	12	P09661	42	28.415	U2 small nuclear ribonucleoprotein A	SNRPA1	SNRPA1		SNRPA1	9.63939	11.6304	9.76444	10.6976	6.42443	5.92682	18.8988	5.16532	11.0071	9.90604
912	P09668	1	20	20	20	P09668	56.1	37.393	Pro-cathepsin H;Cathepsin H mini chain;Cathepsin H;Cathepsin H heavy chain;Cathepsin H light chain	CTSH	CTSH		CTSH	69.4036	48.46	65.4217	28.8836	72.8102	68.1584	21.7337	32.025	17.011	47.1008
913	P09758	1	11	11	11	P09758	37.8	35.709	Tumor-associated calcium signal transducer 2	TACSTD2	TACSTD2		TACSTD2	35.6658	7.75359	7.81155	25.6743	33.1929	16.7926	17.009	17.5621	30.0193	21.2757
914	P09871;P48740-3;P48740-4;P48740;P48740-2	5	29	29	29	P09871	45.8	76.684	Complement C1s subcomponent;Complement C1s subcomponent heavy chain;Complement C1s subcomponent light chain	C1S;MASP1	C1S;MASP1		C1S	66.5118	113.396	67.3746	13.9069	117.781	54.3292	124.732	63.0169	6.00387	69.6726
915	P09874	1	48	48	48	P09874	43.9	113.08	Poly [ADP-ribose] polymerase 1	PARP1	PARP1		PARP1	25.0624	94.9815	62.4924	50.2788	40.688	42.4755	57.6414	89.8766	53.0342	57.3923
916	P09884	1	7	7	7	P09884	5.3	165.91	DNA polymerase alpha catalytic subunit	POLA1	POLA1		POLA1	0	5.81519	0.976444	1.06976	0	0	2.83483	5.16532	0	1.76239
917	P09913	1	11	11	11	P09913	27.3	54.632	Interferon-induced protein with tetratricopeptide repeats 2	IFIT2	IFIT2		IFIT2	4.8197	1.9384	4.88222	0	0	3.95121	4.72471	0	5.00322	2.81327
918	P09914-2;P09914;Q5T764	3	20	20	19	P09914-2	53.5	51.713	Interferon-induced protein with tetratricopeptide repeats 1	IFIT1;IFIT1B	IFIT1;IFIT1B		IFIT1	11.5673	3.8768	4.88222	0	0	17.7805	13.2292	0	14.009	7.26055
919	P09919-3;P09919-2;P09919	3	1	1	1	P09919-3	7	18.434	Granulocyte colony-stimulating factor	CSF3	CSF3		CSF3	0	0	0	0	0	0	0	1.03306	0	0.114785
920	P09936	1	18	18	18	P09936	79.4	24.824	Ubiquitin carboxyl-terminal hydrolase isozyme L1	UCHL1	UCHL1		UCHL1	0	0	0	0	3.21221	0.987803	103.944	90.9097	4.00258	22.5618
921	P09958	1	9	9	9	P09958	16.8	86.677	Furin	FURIN	FURIN		FURIN	1.92788	0	7.81155	1.06976	4.28295	0.987803	1.88988	2.06613	4.00258	2.67095
922	P09960;P09960-2	2	38	38	6	P09960	59.6	69.284	Leukotriene A-4 hydrolase	LTA4H	LTA4H		LTA4H	72.2955	68.8131	87.88	84.5112	48.1832	79.0242	58.5864	97.1081	52.0335	72.0484
923	P09960-4;P09960-3	2	33	1	1	P09960-4	54	66.851	Leukotriene A-4 hydrolase	LTA4H	LTA4H		LTA4H	0	0.969199	0.976444	2.13952	0	0	0.944942	0	0	0.558901
924	P09972	1	28	20	20	P09972	65.7	39.455	Fructose-bisphosphate aldolase C	ALDOC	ALDOC		ALDOC	34.7018	56.2136	53.7044	59.9067	29.9807	36.5487	54.8066	53.7194	48.0309	47.5125
925	P0C0L4-2;P0C0L5;P0C0L4	3	10	2	2	P0C0L4-2	5.5	187.7	Complement C4-A;Complement C4 beta chain;Complement C4-A alpha chain;C4a anaphylatoxin;C4b-A;C4d-A;Complement C4 gamma chain;Complement C4-B;Complement C4 beta chain;Complement C4-B alpha chain;C4a anaphylatoxin;C4b-B;C4d-B;Complement C4 gamma chain	C4A;C4B	C4A;C4B_2		C4A;C4B	0	0.969199	0	1.06976	0	0.987803	0	0	0	0.336307
926	Q71UI9;P0C0S5;Q71UI9-3;Q71UI9-2;Q71UI9-5	5	5	3	0	Q71UI9	31.2	13.509	Histone H2A.V;Histone H2A.Z	H2AFV;H2AFZ	H2AFV;H2AFZ		H2AFV;H2AFZ	4.8197	6.78439	5.85866	9.62786	3.21221	5.92682	5.66965	9.29758	5.00322	6.24446
927	Q99878;Q96KK5;Q6FI13;P0C0S8;Q9BTM1;Q16777;P20671;Q9BTM1-2;Q96QV6;P16104;REV__Q8NB25-4;REV__Q8NB25-2;REV__Q8NB25-3;REV__Q8NB25	14	9	9	2	Q99878	46.9	13.936	Histone H2A type 1-J;Histone H2A type 1-H;Histone H2A type 2-A;Histone H2A type 1;Histone H2A.J;Histone H2A type 2-C;Histone H2A type 1-D;Histone H2A type 1-A	HIST1H2AJ;HIST1H2AH;HIST2H2AA3;HIST1H2AG;H2AFJ;HIST2H2AC;HIST1H2AD;HIST1H2AA;H2AFX	HIST1H2AJ;HIST1H2AH;HIST2H2AA4;HIST1H2AG;H2AFJ;HIST2H2AC;HIST1H2AD;HIST1H2AA;H2AFX		HIST1H2AJ;HIST1H2AH;HIST2H2AA3;HIST1H2AG;H2AFJ;HIST2H2AC;HIST1H2AD;HIST1H2AA	8.67546	11.6304	9.76444	11.7674	3.21221	7.90242	6.61459	23.7605	8.00516	10.1481
929	P0C869-8;P0C869-7;P0C869-6;P0C870	4	4	4	4	P0C869-8	4.4	100.09	JmjC domain-containing protein 7	PLA2G4B;JMJD7	PLA2G4B;JMJD7		JMJD7	0.963939	0	1.95289	0	0	0.987803	0.944942	1.03306	2.00129	0.875992
930	P0CG30;P0CG29	2	4	3	3	P0CG30	18.9	27.507	Glutathione S-transferase theta-2B;Glutathione S-transferase theta-2	GSTT2B;GSTT2	GSTT2B;GSTT2		GSTT2B;GSTT2	2.89182	0	2.92933	1.06976	0	0.987803	2.83483	0	0	1.19039
932	P0DJI8;P0DJI9-2	2	8	8	4	P0DJI8	66.4	13.532	Serum amyloid A-1 protein;Amyloid protein A;Serum amyloid protein A(2-104);Serum amyloid protein A(3-104);Serum amyloid protein A(2-103);Serum amyloid protein A(2-102);Serum amyloid protein A(4-101)	SAA1;SAA2	SAA1;SAA2		SAA1	4.8197	9.69199	1.95289	0	2.14148	27.6585	6.61459	8.26452	21.0135	9.12858
933	P0DJI9	1	8	4	4	P0DJI9	60.7	13.527	Serum amyloid A-2 protein	SAA2	SAA2		SAA2	0.963939	0.969199	0	0	0	2.96341	0	0	9.0058	1.54471
934	Q8NHU0;Q5HYN5;Q5DJT8;P0DMV2;P0DMV1;P0DMV0;P0DMU9;P0DMU8;P0DMU7	9	4	4	4	Q8NHU0	25.4	21.33	Cancer/testis antigen family 45 member A3;Cancer/testis antigen family 45 member A1;Cancer/testis antigen family 45 member A2;Cancer/testis antigen family 45 member A9;Cancer/testis antigen family 45 member A8;Cancer/testis antigen family 45 member A7;Cancer/testis antigen family 45 member A10;Cancer/testis antigen family 45 member A5;Cancer/testis antigen family 45 member A6	CT45A3;CT45A1;CT45A2;CT45A9;CT45A8;CT45A7;CT45A10;CT45A5;CT45A6	CT45A3;CT45A1;CT45A2;CT45A9;CT45A8;CT45A7;CT45A10;CT45A5;CT45A6		CT45A3;CT45A1;CT45A2;CT45A9;CT45A8;CT45A7;CT45A10;CT45A5;CT45A6	0	0	0	0	0	0	2.83483	2.06613	0	0.54455
935	P0DMV9;P0DMV8;P0DMV8-2	3	56	50	30	P0DMV9	71.3	70.051	Heat shock 70 kDa protein 1B;Heat shock 70 kDa protein 1A	HSPA1B;HSPA1A	HSPA1B;HSPA1A		HSPA1B;HSPA1A	219.778	348.912	226.535	285.626	238.775	284.487	350.573	334.713	228.147	279.727
936	P0DN76;Q01081;Q01081-4;Q01081-2	4	3	3	3	P0DN76	14.6	27.872	Splicing factor U2AF 35 kDa subunit	U2AF1L5;U2AF1	U2AF1L5;U2AF1		U2AF1	2.89182	3.8768	2.92933	7.48833	2.14148	2.96341	4.72471	1.03306	5.00322	3.67246
937	P0DN79;P35520;P35520-2	3	11	11	11	P0DN79	21.1	60.586	Cystathionine beta-synthase	CBSL;CBS	CBSL;CBS		CBS	0	0.969199	0.976444	0	0	1.97561	9.44942	0	2.00129	1.70799
938	P0DP25;P0DP24;P0DP23;P02585	4	11	9	9	P0DP25	61.1	16.837		CALM3;CALM2;CALM1;TNNC2	CALM3;CALM2;CALM1;TNNC2			23.1345	29.076	29.2933	41.7207	36.4051	21.7317	29.2932	37.1903	39.0251	31.8744
939	P0DPB6	1	1	1	1	P0DPB6	13.5	15.237		POLR1D	POLR1D			0.963939	0.969199	0	0	0	0	0.944942	0	0	0.319787
940	P10092	1	1	1	1	P10092	15	13.706	Calcitonin gene-related peptide 2	CALCB	CALCB		CALCB	0	0	0	0	0	0	0.944942	0	0	0.104994
941	P10109	1	3	3	3	P10109	14.1	19.393	Adrenodoxin, mitochondrial	FDX1	FDX1		FDX1	0	0	0	0	0	0.987803	0	1.03306	0	0.224541
942	P10145	1	4	4	4	P10145	37.4	11.098	Interleukin-8;MDNCF-a;Interleukin-8;IL-8(5-77);IL-8(6-77);IL-8(7-77);IL-8(8-77);IL-8(9-77)	CXCL8	CXCL8		CXCL8	0.963939	5.81519	0.976444	7.48833	0	11.8536	0.944942	10.3306	8.00516	5.15314
943	P10155;P10155-3;P10155-5;P10155-4;P10155-2	5	19	19	19	P10155	38.5	60.67	60 kDa SS-A/Ro ribonucleoprotein	TROVE2	TROVE2		TROVE2	21.2067	19.384	28.3169	2.13952	19.2733	15.8048	24.5685	3.09919	13.0084	16.3112
944	P10253	1	28	28	28	P10253	32.5	105.32	Lysosomal alpha-glucosidase;76 kDa lysosomal alpha-glucosidase;70 kDa lysosomal alpha-glucosidase	GAA	GAA		GAA	1.92788	11.6304	46.8693	21.3952	9.63664	9.87803	12.2842	48.554	2.00129	18.2419
945	P10301	1	5	3	3	P10301	29.8	23.48	Ras-related protein R-Ras	RRAS	RRAS		RRAS	0	0	0.976444	0	0	0	0.944942	2.06613	3.00193	0.776605
946	P10314;P30511-2	2	21	1	0	P10314	53.2	41.048	HLA class I histocompatibility antigen, A-32 alpha chain	HLA-A;HLA-F	HLA-A;HLA-F		HLA-A	0.963939	0	0	0	0	0	0	0	0	0.107104
947	P10321	1	21	13	3	P10321	50	40.648	HLA class I histocompatibility antigen, Cw-7 alpha chain	HLA-C	HLA-C		HLA-C	13.4952	21.3224	69.3275	39.5812	3.21221	22.7195	8.50448	12.3968	10.0064	22.2851
948	P10451-4;P10451;P10451-2;P10451-3	4	10	1	1	P10451-4	43.5	33.016	Osteopontin	SPP1	SPP1		SPP1	0	0	0	0	0	0	0	0	1.00064	0.111183
949	P10451-5	1	10	10	1	P10451-5	37.7	33.843	Osteopontin	SPP1	SPP1		SPP1	23.1345	0	1.95289	0	11.7781	0	13.2292	5.16532	15.0097	7.80775
950	P10586-2;P10586	2	54	54	51	P10586-2	34.6	211.68	Receptor-type tyrosine-protein phosphatase F	PTPRF	PTPRF		PTPRF	100.25	72.6899	81.0449	225.72	163.823	107.671	98.2739	141.53	120.077	123.453
951	P10599;P10599-2	2	11	11	11	P10599	59	11.737	Thioredoxin	TXN	TXN		TXN	38.5576	30.0452	38.0813	20.3255	46.0417	34.5731	43.4673	41.3226	32.0206	36.0483
952	P10606	1	5	5	5	P10606	30.2	13.696	Cytochrome c oxidase subunit 5B, mitochondrial	COX5B	COX5B		COX5B	4.8197	2.9076	3.90578	3.20929	2.14148	3.95121	5.66965	5.16532	5.00322	4.08592
953	P10619-2;P10619	2	15	15	15	P10619-2	34.8	52.488	Lysosomal protective protein;Lysosomal protective protein 32 kDa chain;Lysosomal protective protein 20 kDa chain	CTSA	CTSA		CTSA	20.2427	28.1068	25.3875	32.0929	10.7074	50.3779	10.3944	48.554	33.0213	28.765
954	P10644;P10644-2	2	16	16	12	P10644	42.5	42.981	cAMP-dependent protein kinase type I-alpha regulatory subunit;cAMP-dependent protein kinase type I-alpha regulatory subunit, N-terminally processed	PRKAR1A	PRKAR1A		PRKAR1A	8.67546	9.69199	14.6467	18.186	9.63664	7.90242	9.44942	12.3968	8.00516	10.9545
955	P10646;P10646-2	2	3	3	3	P10646	14.5	35.015	Tissue factor pathway inhibitor	TFPI	TFPI		TFPI	0	0	0.976444	0	0	0	0	4.13226	0	0.567634
956	P10746	1	1	1	1	P10746	5.7	28.627	Uroporphyrinogen-III synthase	UROS	UROS		UROS	0	0	0	0	0	0.987803	0.944942	0	0	0.214749
957	P10768	1	13	13	13	P10768	46.8	31.462	S-formylglutathione hydrolase	ESD	ESD		ESD	21.2067	19.384	16.5995	16.0464	21.4148	34.5731	31.1831	34.0911	17.011	23.5011
958	P10809;P10809-2	2	46	46	46	P10809	70.9	61.054	60 kDa heat shock protein, mitochondrial	HSPD1	HSPD1		HSPD1	50.1249	55.2444	28.3169	77.0228	78.1639	144.219	126.622	71.2815	60.0387	76.7816
959	P10909-4;P10909;P10909-5;P10909-2;P10909-3	5	27	27	27	P10909-4	54.1	48.803	Clusterin;Clusterin beta chain;Clusterin alpha chain	CLU	CLU		CLU	81.9349	91.1047	70.304	59.9067	84.5883	20.7439	66.1459	47.521	37.0238	62.1415
960	P11021	1	56	55	55	P11021	63.8	72.332	78 kDa glucose-regulated protein	HSPA5	HSPA5		HSPA5	346.054	219.039	387.648	236.417	239.845	302.268	237.18	382.234	237.153	287.538
961	P11047;REV__Q9NQS7-2;REV__Q9NQS7	3	95	95	93	P11047	61.2	177.6	Laminin subunit gamma-1	LAMC1	LAMC1		LAMC1	427.025	317.897	396.436	268.51	369.405	196.573	121.897	230.373	400.258	303.153
962	P11137-3;P11137;P11137-2	3	18	18	13	P11137-3	12.9	199.08	Microtubule-associated protein 2	MAP2	MAP2		MAP2	19.2788	0	0.976444	0	3.21221	0	8.50448	0	0	3.55244
963	P11142;P11142-2	2	63	63	44	P11142	74.9	70.897	Heat shock cognate 71 kDa protein	HSPA8	HSPA8		HSPA8	482.934	499.138	472.599	592.648	430.437	535.389	542.397	649.798	487.314	521.406
964	P11166	1	3	3	3	P11166	8.7	54.083	Solute carrier family 2, facilitated glucose transporter member 1	SLC2A1	SLC2A1		SLC2A1	0	0.969199	0.976444	1.06976	1.07074	0.987803	1.88988	1.03306	2.00129	1.11091
965	P11172-2;P11172-3;P11172;P11172-4	4	5	5	5	P11172-2	13.2	33.051	Uridine 5-monophosphate synthase;Orotate phosphoribosyltransferase;Orotidine 5-phosphate decarboxylase	UMPS	UMPS		UMPS	1.92788	1.9384	0	1.06976	1.07074	0	0	0	0	0.66742
966	P11216	1	73	73	61	P11216	69.5	96.695	Glycogen phosphorylase, brain form	PYGB	PYGB		PYGB	146.519	121.15	159.16	131.581	131.701	172.866	234.346	92.9758	235.151	158.383
967	P11217;P11217-2	2	15	3	3	P11217	20	97.091	Glycogen phosphorylase, muscle form	PYGM	PYGM		PYGM	0.963939	0	0.976444	1.06976	0	0.987803	1.88988	0	3.00193	0.987752
968	P11233	1	8	8	5	P11233	34	23.567	Ras-related protein Ral-A	RALA	RALA		RALA	6.74758	6.78439	4.88222	8.55809	8.5659	7.90242	5.66965	8.26452	9.0058	7.37562
969	P11234;P11234-3;P11234-2	3	7	4	4	P11234	35.4	23.408	Ras-related protein Ral-B	RALB	RALB		RALB	0	0.969199	0	1.06976	3.21221	0.987803	0	1.03306	2.00129	1.03037
970	P11274-2;P11274	2	3	3	3	P11274-2	2.7	137.73	Breakpoint cluster region protein	BCR	BCR	BCR	BCR	0	0	0.976444	0	0	0	0.944942	0	1.00064	0.32467
971	P11277-3;P11277;P11277-2	3	12	1	1	P11277-3	4.9	242.8	Spectrin beta chain, erythrocytic	SPTB	SPTB		SPTB	0	0.969199	0	0	0	0	0	0	0	0.107689
972	P11279;P11279-2	2	8	8	8	P11279	18.7	44.882	Lysosome-associated membrane glycoprotein 1	LAMP1	LAMP1		LAMP1	4.8197	5.81519	6.83511	7.48833	4.28295	5.92682	6.61459	7.23145	12.0077	6.78021
973	P11310;P11310-2	2	3	3	3	P11310	11.4	46.588	Medium-chain specific acyl-CoA dehydrogenase, mitochondrial	ACADM	ACADM		ACADM	0	0	0	3.20929	0	0	0	0	0	0.356587
974	P11387;Q969P6-2;Q969P6	3	16	16	16	P11387	22.9	90.725	DNA topoisomerase 1	TOP1;TOP1MT	TOP1;TOP1MT		TOP1	0	16.4764	1.95289	4.27905	0	0	1.88988	23.7605	2.00129	5.59555
975	P11388;P11388-2;P11388-3;P11388-4	4	28	28	21	P11388	20.8	174.38	DNA topoisomerase 2-alpha	TOP2A	TOP2A		TOP2A	0	19.384	3.90578	19.2557	1.07074	2.96341	15.1191	2.06613	1.00064	7.19616
976	P11413;P11413-2;P11413-3	3	44	44	44	P11413	83.1	59.256	Glucose-6-phosphate 1-dehydrogenase	G6PD	G6PD		G6PD	123.384	68.8131	73.2333	73.8136	42.8295	61.2438	205.052	112.604	83.0535	93.7808
977	P11441	1	7	7	7	P11441	47.8	17.776	Ubiquitin-like protein 4A	UBL4A	UBL4A		UBL4A	2.89182	1.9384	3.90578	5.34881	4.28295	1.97561	7.55953	3.09919	7.00451	4.22296
978	P11498;P11498-2	2	16	16	16	P11498	17.4	129.63	Pyruvate carboxylase, mitochondrial	PC	PC		PC	0.963939	1.9384	0	0	0	7.90242	13.2292	0	0	2.67044
979	P11586;Q6UB35	2	47	47	47	P11586	47	101.56	C-1-tetrahydrofolate synthase, cytoplasmic;Methylenetetrahydrofolate dehydrogenase;Methenyltetrahydrofolate cyclohydrolase;Formyltetrahydrofolate synthetase;C-1-tetrahydrofolate synthase, cytoplasmic, N-terminally processed	MTHFD1;MTHFD1L	MTHFD1;MTHFD1L		MTHFD1	28.9182	41.6756	32.2227	124.092	37.4758	71.1218	23.6235	39.2565	57.0367	50.6026
980	P11717	1	88	88	88	P11717	36.6	274.37	Cation-independent mannose-6-phosphate receptor	IGF2R	IGF2R		IGF2R	112.781	79.4743	30.2698	25.6743	144.55	129.402	44.4123	41.3226	116.075	80.4401
981	P11766	1	20	20	20	P11766	53.5	39.724	Alcohol dehydrogenase class-3	ADH5	ADH5		ADH5	26.0264	29.076	25.3875	25.6743	23.5562	37.5365	34.0179	20.6613	21.0135	26.9944
982	P11802;P11802-2	2	4	3	3	P11802	16.5	33.729	Cyclin-dependent kinase 4	CDK4	CDK4	CDK4	CDK4	2.89182	0	0	0	0	0	0	0	0	0.321313
983	P11908;P11908-2	2	11	5	4	P11908	41.8	34.769	Ribose-phosphate pyrophosphokinase 2	PRPS2	PRPS2		PRPS2	2.89182	2.9076	0.976444	2.13952	1.07074	1.97561	1.88988	2.06613	0	1.76864
984	P11940;P11940-2;Q9H361;Q4VXU2;Q4VXU2-2;Q96DU9-2;Q96DU9	7	40	40	28	P11940	54.4	70.67	Polyadenylate-binding protein 1	PABPC1;PABPC3;PABPC1L;PABPC5	PABPC1;PABPC3;PABPC1L;PABPC5		PABPC1	85.7906	106.612	112.291	108.046	79.2346	67.1706	96.3841	96.075	105.068	95.1857
985	P12004	1	18	18	18	P12004	69.7	28.768	Proliferating cell nuclear antigen	PCNA	PCNA		PCNA	28.9182	35.8604	40.0342	26.744	28.9099	54.3292	44.4123	25.8266	37.0238	35.7843
986	P12081-4;P12081;P12081-3;P12081-2	4	30	30	25	P12081-4	50.5	54.846	Histidine--tRNA ligase, cytoplasmic	HARS	HARS		HARS	42.4133	31.0144	39.0578	36.3719	22.4855	48.4023	34.0179	35.1242	36.0232	36.1012
987	P12109	1	32	32	32	P12109	33.4	108.53	Collagen alpha-1(VI) chain	COL6A1	COL6A1		COL6A1	0	84.3203	122.056	16.0464	17.1318	60.256	17.009	11.3637	1.00064	36.5759
988	P12110;P12110-3;P12110-2	3	14	14	14	P12110	13.4	108.58	Collagen alpha-2(VI) chain	COL6A2	COL6A2		COL6A2	0	14.538	19.5289	0	0	11.8536	0	0	0	5.10228
989	P12268	1	19	19	18	P12268	44.6	55.804	Inosine-5-monophosphate dehydrogenase 2	IMPDH2	IMPDH2		IMPDH2	26.9903	15.5072	6.83511	11.7674	5.35369	10.8658	26.4584	32.025	13.0084	16.5346
990	P12270;P12270-2	2	121	121	121	P12270	48.5	267.29	Nucleoprotein TPR	TPR	TPR		TPR	63.62	101.766	76.1626	167.953	117.781	43.4633	76.5403	39.2565	124.08	90.0691
991	P12272-3;P12272-2;P12272	3	14	14	14	P12272-3	40.2	23.942	Parathyroid hormone-related protein;PTHrP[1-36];PTHrP[38-94];Osteostatin	PTHLH	PTHLH		PTHLH	18.3149	18.4148	12.6938	1.06976	12.8489	6.91462	20.7887	8.26452	9.0058	12.0351
992	P12277	1	17	17	17	P12277	54.6	42.644	Creatine kinase B-type	CKB	CKB		CKB	1.92788	0	33.1991	1.06976	27.8392	0	3.77977	1.03306	9.0058	8.65051
993	P12429	1	9	9	9	P12429	27.6	36.375	Annexin A3	ANXA3	ANXA3		ANXA3	4.8197	1.9384	0	1.06976	1.07074	1.97561	7.55953	0	4.00258	2.49292
994	P12532;P12532-2;P17540	3	10	10	10	P12532	29.7	47.036	Creatine kinase U-type, mitochondrial	CKMT1A;CKMT2	CKMT1A;CKMT2		CKMT1A	0.963939	8.72279	12.6938	0	0	0	8.50448	2.06613	1.00064	3.77242
995	P12643	1	3	3	3	P12643	10.1	44.701	Bone morphogenetic protein 2	BMP2	BMP2		BMP2	0	0.969199	2.92933	1.06976	0	0.987803	0.944942	0	0	0.766782
996	P12644	1	2	2	2	P12644	8.8	46.554	Bone morphogenetic protein 4	BMP4	BMP4		BMP4	0	0	0	0	0	0	0	0	2.00129	0.222365
997	P12757-3;P12757-5;P12757	3	1	1	1	P12757-3	1.7	71.766	Ski-like protein	SKIL	SKIL		SKIL	0	0	0	0	1.07074	0	0	0	0	0.118971
998	P12814;P12814-3;P12814-2;P12814-4	4	82	51	45	P12814	76.7	103.06	Alpha-actinin-1	ACTN1	ACTN1		ACTN1	336.415	259.745	276.334	263.161	245.199	319.06	321.28	268.597	308.199	288.666
999	P12830;P12830-2	2	22	20	20	P12830	26.8	97.455	Cadherin-1;E-Cad/CTF1;E-Cad/CTF2;E-Cad/CTF3	CDH1	CDH1		CDH1	32.7739	20.3532	33.1991	41.7207	49.2539	25.6829	23.6235	43.3887	34.0219	33.7798
1000	P12931;P12931-2;P06241-3;P06241-2;P06241	5	7	6	3	P12931	14.7	59.834	Proto-oncogene tyrosine-protein kinase Src	SRC;FYN	SRC;FYN	SRC;FYN	SRC	3.85576	4.846	3.90578	0	3.21221	1.97561	4.72471	1.03306	0	2.61701
1001	P12955;P12955-3;P12955-2	3	17	17	17	P12955	36.5	54.548	Xaa-Pro dipeptidase	PEPD	PEPD		PEPD	12.5312	20.3532	18.5524	17.1162	16.0611	15.8048	13.2292	19.6282	22.0142	17.2545
1002	P12956;P12956-2	2	29	29	29	P12956	44.3	69.842	X-ray repair cross-complementing protein 6	XRCC6	XRCC6		XRCC6	37.5936	41.6756	40.0342	54.5579	36.4051	42.4755	40.6325	28.9258	28.018	38.9242
1003	P13010	1	36	36	36	P13010	44.4	82.704	X-ray repair cross-complementing protein 5	XRCC5	XRCC5		XRCC5	52.0527	71.7207	70.304	120.883	62.1028	50.3779	51.9718	50.6202	60.0387	65.5635
1004	P13073	1	3	3	3	P13073	20.1	19.576	Cytochrome c oxidase subunit 4 isoform 1, mitochondrial	COX4I1	COX4I1		COX4I1	0.963939	0	0.976444	1.06976	1.07074	0	2.83483	0	0	0.768412
1005	P13284	1	5	5	5	P13284	24.8	27.963	Gamma-interferon-inducible lysosomal thiol reductase	IFI30	IFI30		IFI30	10.6033	9.69199	12.6938	7.48833	7.49517	18.7683	10.3944	15.496	13.0084	11.7377
1006	P13473-2;P13473;P13473-3	3	3	3	3	P13473-2	5.9	44.955	Lysosome-associated membrane glycoprotein 2	LAMP2	LAMP2		LAMP2	3.85576	5.81519	3.90578	6.41857	5.35369	8.89023	4.72471	6.19839	6.00387	5.68513
1007	P13489	1	27	27	27	P13489	62.3	49.973	Ribonuclease inhibitor	RNH1	RNH1		RNH1	32.7739	42.6448	19.5289	24.6045	29.9807	60.256	35.9078	39.2565	32.0206	35.2193
1008	P13497;P13497-5;P13497-2;P13497-6;P13497-4;P13497-3;O43897-2	7	46	46	37	P13497	46.7	111.25	Bone morphogenetic protein 1	BMP1;TLL1	BMP1;TLL1		BMP1	94.4661	32.9528	49.7986	13.9069	48.1832	16.7926	10.3944	17.5621	17.011	33.452
1009	P13501	1	4	4	4	P13501	35.2	9.9896	C-C motif chemokine 5;RANTES(3-68);RANTES(4-68)	CCL5	CCL5		CCL5	0	0	0	0	0	0	0	0	4.00258	0.444731
1010	P13591-4;P13591-1;P13591;P13591-3;P13591-5;P13591-6	6	6	6	6	P13591-4	11	80.311	Neural cell adhesion molecule 1	NCAM1	NCAM1		NCAM1	0	0	0.976444	1.06976	0	0	5.66965	0	0	0.857317
1011	P13611-4;P13611-3;P13611-2;P13611;P13611-5	5	5	5	5	P13611-4	9.2	74.292	Versican core protein	VCAN	VCAN		VCAN	0	0	0	0	0	0	4.72471	1.03306	0	0.639753
1012	P13612	1	1	1	1	P13612	1.8	114.9	Integrin alpha-4	ITGA4	ITGA4		ITGA4	0	0	0	0	1.07074	0	0	0	0	0.118971
1013	P13637;P13637-2;P13637-3	3	13	1	1	P13637	14.7	111.75	Sodium/potassium-transporting ATPase subunit alpha-3	ATP1A3	ATP1A3		ATP1A3	0	0	0.976444	0	0	0	0	0	0	0.108494
1014	P13639	1	74	74	73	P13639	68.9	95.337	Elongation factor 2	EEF2	EEF2		EEF2	397.143	377.988	426.706	347.673	217.36	512.67	352.463	320.25	341.22	365.941
1015	P13646-3;P13646;CON__ENSEMBL:ENSP00000377550;CON__P13646-1;P13646-2	5	10	2	1	P13646-3	21.9	45.867	Keratin, type I cytoskeletal 13	KRT13	KRT13		KRT13	0	0	0	1.06976	1.07074	0	0	1.03306	0	0.352618
1016	P13667	1	54	54	54	P13667	64.2	72.932	Protein disulfide-isomerase A4	PDIA4	PDIA4		PDIA4	99.2858	111.458	123.032	121.953	67.4565	84.951	85.0448	123.968	102.066	102.135
1017	P13674	1	14	1	1	P13674	32.4	61.049	Prolyl 4-hydroxylase subunit alpha-1	P4HA1	P4HA1		P4HA1	0	0	0	0	0	0.987803	0	1.03306	0	0.224541
1018	P13674-2;P13674-3	2	14	14	1	P13674-2	32.4	60.966	Prolyl 4-hydroxylase subunit alpha-1	P4HA1	P4HA1		P4HA1	8.67546	9.69199	5.85866	5.34881	3.21221	11.8536	5.66965	11.3637	6.00387	7.51978
1019	P13686	1	6	6	6	P13686	26.2	36.598	Tartrate-resistant acid phosphatase type 5	ACP5	ACP5		ACP5	1.92788	0.969199	5.85866	2.13952	0	0.987803	1.88988	2.06613	11.0071	2.98291
1020	P13688-2;P13688-8;P13688-10;P13688;P13688-7;P13688-3;P13688-4;P13688-11;P13688-9;P13688-6;P13688-5	11	2	2	2	P13688-2	9.1	45.95	Carcinoembryonic antigen-related cell adhesion molecule 1	CEACAM1	CEACAM1		CEACAM1	0	0	1.95289	0	0	0	0	0	0	0.216988
1021	P13693;P13693-2;Q9HAU6;Q56UQ5	4	12	12	12	P13693	50.6	19.595	Translationally-controlled tumor protein	TPT1;TPT1P8	TPT1;TPT1P8		TPT1	33.7379	40.7064	34.1755	47.0695	33.1929	32.5975	49.137	46.4879	49.0316	40.6818
1022	P13716;P13716-2	2	11	11	11	P13716	43.3	36.294	Delta-aminolevulinic acid dehydratase	ALAD	ALAD		ALAD	4.8197	0	8.788	1.06976	2.14148	2.96341	1.88988	4.13226	3.00193	3.20071
1023	P13726;P13726-2	2	8	8	8	P13726	28.1	33.067	Tissue factor	F3	F3		F3	2.89182	0.969199	0	8.55809	0	3.95121	0	1.03306	9.0058	2.93435
1024	P13796;P13796-2	2	39	32	32	P13796	62.4	70.288	Plastin-2	LCP1	LCP1		LCP1	33.7379	86.2587	6.83511	5.34881	39.6173	34.5731	126.622	133.265	36.0232	55.8091
1025	P13797;P13797-3;P13797-2	3	44	44	35	P13797	58.3	70.81	Plastin-3	PLS3	PLS3		PLS3	133.988	106.612	166.972	64.1857	89.942	96.8047	78.4302	107.439	122.079	107.383
1026	P13798	1	23	23	23	P13798	39.3	81.224	Acylamino-acid-releasing enzyme	APEH	APEH		APEH	48.197	27.1376	20.5053	44.93	12.8489	34.5731	27.4033	67.1492	35.0226	35.3074
1027	P13804;P13804-2	2	9	9	9	P13804	38.4	35.079	Electron transfer flavoprotein subunit alpha, mitochondrial	ETFA	ETFA		ETFA	1.92788	3.8768	0	3.20929	4.28295	8.89023	13.2292	3.09919	4.00258	4.72423
1028	P13807-2;P13807	2	7	7	7	P13807-2	17.4	76.482	Glycogen [starch] synthase, muscle	GYS1	GYS1		GYS1	2.89182	2.9076	1.95289	1.06976	2.14148	0	2.83483	4.13226	1.00064	2.10347
1029	P13861-2;P13861;P31323	3	10	10	10	P13861-2	28	43.066	cAMP-dependent protein kinase type II-alpha regulatory subunit	PRKAR2A;PRKAR2B	PRKAR2A;PRKAR2B		PRKAR2A	5.78364	5.81519	2.92933	3.20929	2.14148	4.93901	4.72471	6.19839	4.00258	4.41596
1030	P13928;P13928-3;P13928-2	3	22	22	1	P13928	54.1	36.881	Annexin A8	ANXA8	ANXA8		ANXA8	50.1249	5.81519	12.6938	1.06976	9.63664	5.92682	5.66965	14.4629	3.00193	12.0446
1031	P13929-2;P13929;P13929-3	3	5	1	1	P13929-2	17.5	44.114	Beta-enolase	ENO3	ENO3		ENO3	0.963939	0.969199	3.90578	2.13952	0	0.987803	0	1.03306	1.00064	1.22222
1032	P13984	1	12	12	12	P13984	42.6	28.38	General transcription factor IIF subunit 2	GTF2F2	GTF2F2		GTF2F2	7.71152	5.81519	5.85866	3.20929	2.14148	7.90242	4.72471	4.13226	7.00451	5.38889
1033	P13987	1	5	5	5	P13987	25.8	14.177	CD59 glycoprotein	CD59	CD59		CD59	2.89182	4.846	3.90578	2.13952	5.35369	3.95121	2.83483	7.23145	7.00451	4.46209
1034	P14174	1	7	7	7	P14174	52.2	12.476	Macrophage migration inhibitory factor	MIF	MIF		MIF	19.2788	24.23	20.5053	16.0464	22.4855	14.817	27.4033	34.0911	27.0174	22.875
1035	P14314-2;P14314	2	23	23	23	P14314-2	41.5	59.177	Glucosidase 2 subunit beta	PRKCSH	PRKCSH		PRKCSH	39.5215	34.8912	56.6338	58.8369	58.8906	37.5365	26.4584	49.5871	45.029	45.265
1036	P14317;P14317-2	2	4	4	4	P14317	11.5	54.013	Hematopoietic lineage cell-specific protein	HCLS1	HCLS1		HCLS1	0	0	0	0	0	0	0	3.09919	0	0.344355
1037	P14324-2;P14324	2	13	13	13	P14324-2	39.7	40.532	Farnesyl pyrophosphate synthase	FDPS	FDPS		FDPS	20.2427	23.2608	14.6467	17.1162	19.2733	26.6707	21.7337	14.4629	14.009	19.0462
1038	P14543-2;P14543	2	35	35	34	P14543-2	33.9	122.02	Nidogen-1	NID1	NID1		NID1	0.963939	36.8296	11.7173	29.9533	96.3664	0	23.6235	16.529	43.0277	28.779
1039	P14550	1	22	22	22	P14550	68.3	36.573	Alcohol dehydrogenase [NADP(+)]	AKR1A1	AKR1A1		AKR1A1	27.9542	25.1992	27.3404	32.0929	47.1125	30.6219	35.9078	35.1242	27.0174	32.0412
1040	P14618;P14618-3;P30613-2;P30613	4	58	58	5	P14618	86.8	57.936	Pyruvate kinase PKM	PKM;PKLR	PKM;PKLR		PKM	390.395	521.429	622.971	469.625	368.334	598.609	518.773	519.631	396.255	489.558
1041	P14618-2	1	58	5	5	P14618-2	84.7	58.061	Pyruvate kinase PKM	PKM	PKM		PKM	6.74758	4.846	7.81155	5.34881	3.21221	5.92682	5.66965	8.26452	3.00193	5.64767
1042	P14621	1	4	4	4	P14621	37.4	11.139	Acylphosphatase-2	ACYP2	ACYP2		ACYP2	0.963939	0.969199	0	2.13952	1.07074	2.96341	0.944942	0	3.00193	1.3393
1043	P14625;Q58FF3	2	70	68	68	P14625	70	92.468	Endoplasmin	HSP90B1;HSP90B2P	HSP90B1;HSP90B2P		HSP90B1	159.05	178.333	230.441	280.278	161.681	261.768	183.319	295.456	164.106	212.715
1044	P14649	1	3	1	1	P14649	15.9	22.764	Myosin light chain 6B	MYL6B	MYL6B		MYL6B	0	0	0	1.06976	1.07074	0	0	0	0	0.237833
1045	P14678-2;P14678;P14678-3;P63162;P63162-2	5	10	10	10	P14678-2	36.4	23.656	Small nuclear ribonucleoprotein-associated proteins B and B;Small nuclear ribonucleoprotein-associated protein N	SNRPB;SNRPN	SNRPB;SNRPN		SNRPB;SNRPN	20.2427	22.2916	20.5053	27.8138	20.344	12.8414	24.5685	15.496	19.0122	20.3462
1046	P14735;P14735-2	2	46	46	46	P14735	44.4	117.97	Insulin-degrading enzyme	IDE	IDE		IDE	23.1345	43.614	43.94	42.7905	31.0514	54.3292	45.3572	23.7605	23.0148	36.7769
1047	P14780	1	17	17	17	P14780	31	78.457	Matrix metalloproteinase-9;67 kDa matrix metalloproteinase-9;82 kDa matrix metalloproteinase-9	MMP9	MMP9		MMP9	0	25.1992	3.90578	0	0	0	2.83483	7.23145	10.0064	5.46419
1048	P14854	1	3	3	3	P14854	36	10.192	Cytochrome c oxidase subunit 6B1	COX6B1	COX6B1		COX6B1	3.85576	0.969199	2.92933	6.41857	3.21221	3.95121	3.77977	3.09919	2.00129	3.35739
1049	P14859-4;P14859-5;P14859-3;P14859;P14859-2;P14859-6;P09086-4;Q9UKI9-3;Q9UKI9;Q9UKI9-2;P09086-3;P09086-2;P09086;P09086-5	14	2	2	2	P14859-4	5.2	68.143	POU domain, class 2, transcription factor 1;POU domain, class 2, transcription factor 2;POU domain, class 2, transcription factor 3	POU2F1;POU2F2;POU2F3	POU2F1;POU2F2;POU2F3		POU2F1;POU2F2;POU2F3	0	0	1.95289	0	0	0	0.944942	0	0	0.321981
1050	P14866;P14866-2	2	26	26	25	P14866	51.4	64.132	Heterogeneous nuclear ribonucleoprotein L	HNRNPL	HNRNPL		HNRNPL	59.7642	69.7823	63.4689	53.4881	50.3247	52.3536	85.0448	53.7194	41.0264	58.7747
1051	P14868;P14868-2	2	25	25	25	P14868	54.7	57.136	Aspartate--tRNA ligase, cytoplasmic	DARS	DARS		DARS	19.2788	33.922	21.4818	12.8371	17.1318	15.8048	19.8438	12.3968	18.0116	18.9676
1052	P14902	1	4	4	4	P14902	12.2	45.326	Indoleamine 2,3-dioxygenase 1	IDO1	IDO1		IDO1	0	0	0	0	0	3.95121	0	0	0	0.439024
1053	P14923	1	32	32	27	P14923	47.2	81.744	Junction plakoglobin	JUP	JUP		JUP	51.0888	50.3984	38.0813	39.5812	57.8198	38.5243	58.5864	51.6532	40.0258	47.3066
1054	P15018	1	8	8	8	P15018	36.1	22.007	Leukemia inhibitory factor	LIF	LIF		LIF	6.74758	0	0	5.34881	0	0.987803	2.83483	0	4.00258	2.21351
1055	P15104	1	17	17	17	P15104	38.1	42.064	Glutamine synthetase	GLUL	GLUL		GLUL	16.387	8.72279	7.81155	8.55809	8.5659	16.7926	5.66965	1.03306	3.00193	8.50473
1056	P15121	1	20	20	19	P15121	66.1	35.853	Aldose reductase	AKR1B1	AKR1B1		AKR1B1	29.8821	36.8296	31.2462	58.8369	36.4051	30.6219	57.6414	45.4548	26.0168	39.215
1057	P15151-3;P15151-2;P15151-4;P15151	4	8	8	8	P15151-3	24.7	39.304	Poliovirus receptor	PVR	PVR		PVR	25.0624	7.75359	8.788	19.2557	9.63664	8.89023	17.009	14.4629	30.0193	15.6531
1058	P15153;Q9H4E5-2;P17081;Q9H4E5	4	10	4	4	P15153	51.6	21.429	Ras-related C3 botulinum toxin substrate 2	RAC2;RHOJ;RHOQ	RAC2;RHOJ;RHOQ		RAC2	1.92788	2.9076	0	2.13952	0	2.96341	0.944942	0	0	1.20926
1059	P15170-2;P15170-3;P15170;Q8IYD1	4	27	27	27	P15170-2	42.6	68.6	Eukaryotic peptide chain release factor GTP-binding subunit ERF3A	GSPT1;GSPT2	GSPT1;GSPT2		GSPT1	30.8461	32.9528	13.6702	19.2557	21.4148	29.6341	36.8527	43.3887	24.0155	28.0034
1060	P15259	1	9	1	1	P15259	30.4	28.766	Phosphoglycerate mutase 2	PGAM2	PGAM2		PGAM2	0	0	0	1.06976	0	0	0	0	0	0.118862
1061	P15289-2;P15289	2	6	6	6	P15289-2	23.4	44.881	Arylsulfatase A;Arylsulfatase A component B;Arylsulfatase A component C	ARSA	ARSA		ARSA	0	1.9384	4.88222	0	1.07074	4.93901	0	1.03306	0	1.54038
1062	P15291-2;P15291	2	8	8	8	P15291-2	23.4	42.537	Beta-1,4-galactosyltransferase 1;Lactose synthase A protein;N-acetyllactosamine synthase;Beta-N-acetylglucosaminylglycopeptide beta-1,4-galactosyltransferase;Beta-N-acetylglucosaminyl-glycolipid beta-1,4-galactosyltransferase;Processed beta-1,4-galactosyltransferase 1	B4GALT1	B4GALT1		B4GALT1	21.2067	11.6304	12.6938	8.55809	9.63664	15.8048	6.61459	8.26452	7.00451	11.2682
1063	P15309;P15309-2;P15309-3	3	3	3	3	P15309	9.8	44.566	Prostatic acid phosphatase;PAPf39	ACPP	ACPP		ACPP	2.89182	1.9384	0.976444	0	1.07074	0	0	1.03306	0	0.87894
1064	P15311	1	66	52	50	P15311	78.7	69.412	Ezrin	EZR	EZR		EZR	224.598	184.148	124.008	97.3483	137.054	278.56	123.787	115.703	321.207	178.491
1065	P15374	1	17	17	17	P15374	78.7	26.182	Ubiquitin carboxyl-terminal hydrolase isozyme L3	UCHL3	UCHL3		UCHL3	23.1345	27.1376	28.3169	20.3255	19.2733	27.6585	24.5685	38.2234	35.0226	27.0734
1066	P15407-2;P15407	2	1	1	1	P15407-2	5.3	17.559	Fos-related antigen 1	FOSL1	FOSL1		FOSL1	0	0	0.976444	1.06976	0	0	0	0	0	0.227356
1067	P15408-3;P15408	2	1	1	1	P15408-3	5.9	31.095	Fos-related antigen 2	FOSL2	FOSL2		FOSL2	0	0	0	0	0	0	0	0	1.00064	0.111183
1068	P15509-6;P15509-4;P15509-3;P15509-5;P15509;P15509-2;P15509-7	7	1	1	1	P15509-6	4.7	26.648	Granulocyte-macrophage colony-stimulating factor receptor subunit alpha	CSF2RA	CSF2RA		CSF2RA	0	0	0	0	0	0	0	1.03306	1.00064	0.225968
1069	P15514	1	6	6	6	P15514	19.8	27.895	Amphiregulin	AREG	AREG		AREG	16.387	6.78439	7.81155	9.62786	1.07074	0	5.66965	41.3226	19.0122	11.9651
1070	P15529-15;P15529-12;P15529-14;P15529-11;P15529-13;P15529-10;P15529;P15529-9;P15529-7;P15529-8;P15529-4;P15529-6;P15529-3;P15529-5;P15529-2;P15529-16	16	5	5	5	P15529-15	12.6	39.313	Membrane cofactor protein	CD46	CD46		CD46	0	1.9384	2.92933	3.20929	2.14148	2.96341	0.944942	4.13226	6.00387	2.69589
1071	P15531;P15531-2	2	15	1	1	P15531	73.7	17.149	Nucleoside diphosphate kinase A	NME1	NME1	NME1	NME1	3.85576	4.846	2.92933	5.34881	4.28295	5.92682	3.77977	6.19839	3.00193	4.46331
1072	P15559-3;P15559-2;P15559	3	14	14	14	P15559-3	46.6	26.365	NAD(P)H dehydrogenase [quinone] 1	NQO1	NQO1		NQO1	23.1345	20.3532	16.5995	22.465	11.7781	12.8414	51.9718	8.26452	18.0116	20.6022
1073	P15586;P15586-2	2	14	14	14	P15586	27.2	62.081	N-acetylglucosamine-6-sulfatase	GNS	GNS		GNS	10.6033	12.5996	27.3404	47.0695	33.1929	32.5975	3.77977	23.7605	38.0245	25.4409
1074	P15692-8;P15692-4;P15692-15;P15692-11;P15692-5;P15692-17;P15692-3;P15692-2;P15692;P15692-16;P15692-13;P15692-14;P15692-10;P15692-9;P15692-6;P15692-18;P15692-12	17	6	6	6	P15692-8	29.8	22.258	Vascular endothelial growth factor A	VEGFA	VEGFA		VEGFA	7.71152	5.81519	2.92933	14.9767	2.14148	2.96341	10.3944	4.13226	6.00387	6.3409
1075	P15848;P15848-2	2	5	5	5	P15848	12.4	59.687	Arylsulfatase B	ARSB	ARSB		ARSB	0	0	0	2.13952	0	2.96341	0	0	0	0.566992
1076	P15880	1	8	8	8	P15880	31.1	31.324	40S ribosomal protein S2	RPS2	RPS2		RPS2	7.71152	7.75359	6.83511	3.20929	1.07074	2.96341	8.50448	1.03306	3.00193	4.6759
1077	P15907;P15907-2	2	7	7	7	P15907	19	46.604	Beta-galactoside alpha-2,6-sialyltransferase 1	ST6GAL1	ST6GAL1		ST6GAL1	0.963939	0	0	0	5.35369	0	0	0	0	0.701959
1078	P15924;P15924-3;P15924-2	3	103	103	103	P15924	34.7	331.77	Desmoplakin	DSP	DSP		DSP	71.3315	65.9055	70.304	65.2555	139.196	20.7439	61.4212	54.7524	30.0193	64.3255
1079	P15927;P15927-2;P15927-3	3	5	5	5	P15927	25.2	29.247	Replication protein A 32 kDa subunit	RPA2	RPA2		RPA2	1.92788	1.9384	2.92933	8.55809	3.21221	2.96341	2.83483	4.13226	3.00193	3.49982
1080	P16035	1	22	22	22	P16035	62.7	24.399	Metalloproteinase inhibitor 2	TIMP2	TIMP2		TIMP2	12.5312	17.4456	26.364	9.62786	52.4662	20.7439	28.3483	33.0581	73.0471	30.4036
1081	P16070-8;P16070-4;P16070-3;P16070-7;P16070-5;P16070;P16070-18;P16070-12;P16070-14;P16070-13;P16070-11;P16070-10;P16070-16;P16070-17;P16070-6;P16070-9;P16070-15;P16070-19	18	15	15	15	P16070-8	21.5	74.387	CD44 antigen	CD44	CD44		CD44	80.9709	92.0739	73.2333	118.744	89.942	124.463	94.4942	157.026	122.079	105.892
1082	P16083	1	10	10	10	P16083	53.7	25.918	Ribosyldihydronicotinamide dehydrogenase [quinone]	NQO2	NQO2		NQO2	8.67546	0	7.81155	13.9069	5.35369	4.93901	2.83483	11.3637	5.00322	6.65426
1083	P16112-3;P16112-2;P16112	3	2	2	2	P16112-3	1.1	239.23	Aggrecan core protein;Aggrecan core protein 2	ACAN	ACAN		ACAN	0	0	0	2.13952	2.14148	0	0	0	0	0.475667
1084	P16144-4;P16144-2;P16144-3;P16144;P16144-5	5	47	47	47	P16144-4	35	194.46	Integrin beta-4	ITGB4	ITGB4		ITGB4	18.3149	54.2752	50.7751	20.3255	18.2025	49.3901	37.7977	30.9919	26.0168	34.01
1085	P16152;P16152-2	2	20	20	18	P16152	79.4	30.375	Carbonyl reductase [NADPH] 1	CBR1	CBR1		CBR1	58.8003	45.5524	47.8458	14.9767	25.6977	54.3292	59.5313	24.7936	22.0142	39.2823
1086	P16157-11;P16157-9;P16157-6;P16157-7;P16157-4;P16157-13;P16157-10;P16157-15;P16157-8;P16157-5;P16157-16;P16157-3;P16157;P16157-12;P16157-14;P16157-2;P16157-21	17	13	13	12	P16157-11	9.5	180.48	Ankyrin-1	ANK1	ANK1		ANK1	0.963939	10.6612	7.81155	0	0	0	0	0	0	2.15963
1087	P16188	1	20	3	1	P16188	60.5	40.904	HLA class I histocompatibility antigen, A-30 alpha chain	HLA-A	HLA-A		HLA-A	0	0	0	0	0	0	0	6.19839	0	0.68871
1088	P16220-2;P16220;P16220-3;Q03060-23;Q03060-9;Q03060-24;Q03060-8;Q03060-32;Q03060-26;Q03060-21;Q03060-31;Q03060-6	12	4	4	2	P16220-2	18.3	35.136	Cyclic AMP-responsive element-binding protein 1	CREB1;CREM	CREB1;CREM		CREB1	4.8197	0	0	1.06976	0	0	0	0	1.00064	0.765567
1089	P16278-3;P16278;P16278-2;Q6UWU2-2;Q6UWU2	5	18	18	18	P16278-3	32	72.75	Beta-galactosidase	GLB1;GLB1L	GLB1;GLB1L		GLB1	12.5312	2.9076	8.788	14.9767	0	27.6585	9.44942	26.8597	23.0148	14.0207
1090	P16298-2;P16298-3;P16298;P16298-4	4	7	1	1	P16298-2	15	58.013	Serine/threonine-protein phosphatase 2B catalytic subunit beta isoform	PPP3CB	PPP3CB		PPP3CB	0	0	0	0	0	0.987803	0	0	0	0.109756
1091	P16333;P16333-2	2	11	11	10	P16333	36.6	42.864	Cytoplasmic protein NCK1	NCK1	NCK1		NCK1	8.67546	2.9076	1.95289	1.06976	2.14148	4.93901	0.944942	2.06613	1.00064	2.85532
1092	P16401	1	10	8	8	P16401	31	22.58	Histone H1.5	HIST1H1B	HIST1H1B		HIST1H1B	0.963939	5.81519	1.95289	2.13952	0	0	3.77977	12.3968	2.00129	3.22771
1093	P16403	1	11	11	3	P16403	35.2	21.364	Histone H1.2	HIST1H1C	HIST1H1C		HIST1H1C	4.8197	10.6612	3.90578	4.27905	1.07074	2.96341	7.55953	14.4629	3.00193	5.85825
1094	P16422	1	8	8	8	P16422	28	34.932	Epithelial cell adhesion molecule	EPCAM	EPCAM		EPCAM	8.67546	5.81519	0	11.7674	1.07074	4.93901	0.944942	15.496	12.0077	6.74627
1095	P16435	1	10	10	10	P16435	17.6	76.689	NADPH--cytochrome P450 reductase	POR	POR		POR	0	4.846	8.788	3.20929	5.35369	0	2.83483	2.06613	0	3.01088
1096	P16455	1	5	5	5	P16455	32.9	21.646	Methylated-DNA--protein-cysteine methyltransferase	MGMT	MGMT		MGMT	0	1.9384	0	2.13952	1.07074	0	0	0	3.00193	0.905622
1097	P16615-5;P16615-2;P16615-3;P16615-4;P16615;Q93084-4;Q93084-2;Q93084-3;Q93084-7;Q93084;Q93084-6;Q93084-5	12	4	4	4	P16615-5	4.5	109.73	Sarcoplasmic/endoplasmic reticulum calcium ATPase 2	ATP2A2;ATP2A3	ATP2A2;ATP2A3		ATP2A2	0	0	0	2.13952	0	0	0	0	0	0.237725
1098	P16860	1	1	1	1	P16860	7.5	14.726	Natriuretic peptides B;Brain natriuretic peptide 32;BNP(1-30);BNP(1-29);BNP(1-28);BNP(2-31);BNP(3-32);BNP(3-30);BNP(3-29);BNP(4-32);BNP(4-31);BNP(4-30);BNP(4-29);BNP(4-27);BNP(5-32);BNP(5-31);BNP(5-29)	NPPB	NPPB		NPPB	0	0	0	0	1.07074	0	0	0	1.00064	0.230154
1099	P16870-2;P16870	2	20	20	20	P16870-2	51.6	49.885	Carboxypeptidase E	CPE	CPE		CPE	0	0.969199	33.1991	1.06976	0	0	43.4673	0	0	8.74504
1100	P16885	1	13	13	13	P16885	11.1	147.87	1-phosphatidylinositol 4,5-bisphosphate phosphodiesterase gamma-2	PLCG2	PLCG2		PLCG2	0	3.8768	9.76444	0	0	0	5.66965	0	0	2.14565
1101	P16930;P16930-2	2	14	14	14	P16930	39.6	46.374	Fumarylacetoacetase	FAH	FAH		FAH	11.5673	9.69199	14.6467	7.48833	18.2025	19.7561	24.5685	9.29758	10.0064	13.9139
1102	P16949;P16949-2	2	17	17	14	P16949	61.7	17.302	Stathmin	STMN1	STMN1		STMN1	16.387	15.5072	29.2933	28.8836	20.344	16.7926	24.5685	25.8266	31.02	23.1803
1103	P16989;P16989-3;Q9Y2T7	3	18	12	2	P16989	64	40.089	Y-box-binding protein 3	YBX3;YBX2	YBX3;YBX2		YBX3	28.9182	23.2608	8.788	7.48833	24.627	7.90242	22.6786	24.7936	23.0148	19.0524
1104	P16989-2	1	17	1	1	P16989-2	75.2	31.947	Y-box-binding protein 3	YBX3	YBX3		YBX3	1.92788	0	0.976444	0	1.07074	0	1.88988	1.03306	1.00064	0.877628
1105	P17050	1	8	8	8	P17050	25.1	46.564	Alpha-N-acetylgalactosaminidase	NAGA	NAGA		NAGA	0.963939	0.969199	5.85866	12.8371	5.35369	4.93901	0	3.09919	3.00193	4.11364
1106	P17066;P48741	2	18	2	2	P17066	20.5	71.027	Heat shock 70 kDa protein 6	HSPA6;HSPA7	HSPA6;HSPA7		HSPA6	13.4952	15.5072	13.6702	17.1162	13.9196	14.817	19.8438	19.6282	17.011	16.112
1107	P17096;P17096-3	2	6	6	2	P17096	57	11.676	High mobility group protein HMG-I/HMG-Y	HMGA1	HMGA1		HMGA1	11.5673	11.6304	8.788	10.6976	8.5659	5.92682	9.44942	12.3968	16.0103	10.5592
1108	P17096-2	1	5	1	1	P17096-2	52.1	10.679	High mobility group protein HMG-I/HMG-Y	HMGA1	HMGA1		HMGA1	0.963939	0	0	0	0	0	0	0	3.00193	0.440653
1109	P17174;P17174-2	2	25	25	25	P17174	57.9	46.247	Aspartate aminotransferase, cytoplasmic	GOT1	GOT1		GOT1	27.9542	29.076	33.1991	42.7905	31.0514	43.4633	40.6325	45.4548	33.0213	36.2937
1110	P17275	1	2	2	2	P17275	6.9	35.879	Transcription factor jun-B	JUNB	JUNB		JUNB	0.963939	0	0	0	0	0	0	1.03306	0	0.221889
1111	P17301	1	18	18	18	P17301	17.3	129.29	Integrin alpha-2	ITGA2	ITGA2		ITGA2	1.92788	5.81519	0	4.27905	9.63664	4.93901	20.7887	8.26452	6.00387	6.85054
1112	P17405-4;P17405;P17405-3;P17405-2	4	3	3	3	P17405-4	5.6	69.623	Sphingomyelin phosphodiesterase	SMPD1	SMPD1		SMPD1	0.963939	0.969199	1.95289	0	0	0.987803	0	1.03306	0	0.656322
1113	P17480-2;P17480	2	2	2	2	P17480-2	3.9	84.936	Nucleolar transcription factor 1	UBTF	UBTF		UBTF	0	0	0.976444	0	0	0	0.944942	0	0	0.213487
1114	P17655;P17655-2	2	22	22	22	P17655	33.3	79.994	Calpain-2 catalytic subunit	CAPN2	CAPN2		CAPN2	22.1706	40.7064	26.364	10.6976	17.1318	20.7439	44.4123	6.19839	7.00451	21.7144
1115	P17676-3;P17676-2;P17676	3	4	4	4	P17676-3	34	15.938	CCAAT/enhancer-binding protein beta	CEBPB	CEBPB		CEBPB	1.92788	1.9384	0	0	0	0.987803	1.88988	2.06613	0	0.978899
1116	P17706-3;P17706-2;P17706;P17706-4	4	2	2	2	P17706-3	8.5	40.99	Tyrosine-protein phosphatase non-receptor type 2	PTPN2	PTPN2		PTPN2	0	0.969199	0.976444	0	0	0	0.944942	0	0	0.321176
1117	P17812;P17812-2	2	19	19	18	P17812	40.9	66.69	CTP synthase 1	CTPS1	CTPS1		CTPS1	8.67546	13.5688	10.7409	6.41857	4.28295	8.89023	13.2292	7.23145	7.00451	8.89356
1118	P17844;P17844-2	2	29	19	19	P17844	41.4	69.147	Probable ATP-dependent RNA helicase DDX5	DDX5	DDX5		DDX5	14.4591	28.1068	23.4347	9.62786	1.07074	8.89023	17.009	10.3306	5.00322	13.1036
1119	P17858;P17858-2	2	12	8	8	P17858	20	85.018	ATP-dependent 6-phosphofructokinase, liver type	PFKL	PFKL		PFKL	3.85576	4.846	0	1.06976	0	1.97561	5.66965	2.06613	2.00129	2.38713
1120	P17900	1	10	10	10	P17900	45.6	20.838	Ganglioside GM2 activator;Ganglioside GM2 activator isoform short	GM2A	GM2A		GM2A	22.1706	22.2916	21.4818	17.1162	6.42443	19.7561	17.9539	20.6613	28.018	19.5415
1121	P17931	1	11	11	11	P17931	38.4	26.152	Galectin-3	LGALS3	LGALS3		LGALS3	16.387	20.3532	14.6467	24.6045	28.9099	15.8048	7.55953	27.8927	26.0168	20.2417
1122	P17936;P17936-2	2	33	33	33	P17936	75.6	31.674	Insulin-like growth factor-binding protein 3	IGFBP3	IGFBP3		IGFBP3	93.5021	103.704	37.1049	50.2788	100.649	174.841	40.6325	23.7605	278.179	100.295
1123	P17980	1	14	14	14	P17980	35.8	49.203	26S protease regulatory subunit 6A	PSMC3	PSMC3		PSMC3	11.5673	16.4764	11.7173	14.9767	5.35369	6.91462	12.2842	10.3306	7.00451	10.7362
1124	P17987	1	30	30	30	P17987	52	60.343	T-complex protein 1 subunit alpha	TCP1	TCP1		TCP1	37.5936	61.0595	40.0342	26.744	36.4051	69.1462	58.5864	25.8266	43.0277	44.2693
1125	P18031	1	14	14	14	P18031	38.4	49.966	Tyrosine-protein phosphatase non-receptor type 1	PTPN1	PTPN1		PTPN1	3.85576	6.78439	2.92933	5.34881	6.42443	2.96341	8.50448	7.23145	2.00129	5.11593
1126	P18065	1	27	27	27	P18065	73.8	34.814	Insulin-like growth factor-binding protein 2	IGFBP2	IGFBP2		IGFBP2	2.89182	43.614	89.8328	26.744	114.569	1.97561	6.61459	8.26452	1.00064	32.8341
1127	P18075	1	5	5	5	P18075	11.1	49.312	Bone morphogenetic protein 7	BMP7	BMP7		BMP7	0	3.8768	7.81155	0	2.14148	0	0	0	0	1.53665
1128	P18077	1	7	7	7	P18077	48.2	12.538	60S ribosomal protein L35a	RPL35A	RPL35A		RPL35A	2.89182	3.8768	5.85866	3.20929	2.14148	1.97561	4.72471	3.09919	2.00129	3.30876
1129	P18085	1	8	5	5	P18085	44.4	20.511	ADP-ribosylation factor 4	ARF4	ARF4		ARF4	3.85576	3.8768	0.976444	4.27905	2.14148	3.95121	6.61459	3.09919	5.00322	3.7553
1130	P18124	1	12	12	12	P18124	39.1	29.225	60S ribosomal protein L7	RPL7	RPL7		RPL7	6.74758	14.538	3.90578	2.13952	1.07074	5.92682	9.44942	5.16532	6.00387	6.10523
1131	P18206-2;P18206;P18206-3	3	93	93	93	P18206-2	74.4	116.72	Vinculin	VCL	VCL		VCL	206.283	185.117	208.959	217.162	233.421	243	212.612	291.324	248.16	227.337
1132	P18510-2;P18510-4;P18510;P18510-3	4	7	7	7	P18510-2	49.7	17.888	Interleukin-1 receptor antagonist protein	IL1RN	IL1RN		IL1RN	7.71152	5.81519	3.90578	0	4.28295	0	3.77977	0	4.00258	3.27753
1133	P18564-2;P18564	2	1	1	1	P18564-2	1.3	74.957	Integrin beta-6	ITGB6	ITGB6		ITGB6	0	0	0	1.06976	1.07074	0	0	1.03306	0	0.352618
1134	P18583-6;P18583-2;P18583-10;P18583-3;P18583-4;P18583-7;P18583;P18583-5;P18583-9;P18583-8	10	3	3	3	P18583-6	1.6	228.18	Protein SON	SON	SON		SON	0	0	0	1.06976	0	0	0.944942	1.03306	0	0.338641
1135	P18615;P18615-3;P18615-4	3	7	7	7	P18615	26.1	43.239	Negative elongation factor E	NELFE	NELFE		NELFE	0.963939	1.9384	1.95289	3.20929	2.14148	0.987803	3.77977	4.13226	7.00451	2.90115
1136	P18621;P18621-3;P18621-2	3	8	8	8	P18621	38.6	21.397	60S ribosomal protein L17	RPL17	RPL17		RPL17	8.67546	13.5688	7.81155	3.20929	5.35369	3.95121	11.3393	6.19839	10.0064	7.79046
1137	P18669;Q8N0Y7	2	26	26	18	P18669	72.8	28.804	Phosphoglycerate mutase 1	PGAM1;PGAM4	PGAM1;PGAM4		PGAM1	90.6103	103.704	109.362	93.0693	133.842	155.085	123.787	122.935	115.074	116.385
1138	P18754;P18754-2	2	15	15	15	P18754	57.7	44.969	Regulator of chromosome condensation	RCC1	RCC1		RCC1	13.4952	15.5072	7.81155	8.55809	9.63664	19.7561	18.8988	11.3637	15.0097	13.3374
1139	P18827	1	2	2	2	P18827	11.9	32.461	Syndecan-1	SDC1	SDC1		SDC1	12.5312	8.72279	11.7173	10.6976	9.63664	10.8658	2.83483	14.4629	5.00322	9.60804
1140	P18858-3;P18858;P18858-2	3	12	12	12	P18858-3	19.5	98.227	DNA ligase 1	LIG1	LIG1		LIG1	0.963939	3.8768	0.976444	2.13952	0	0	8.50448	1.03306	2.00129	2.16617
1141	P18887	1	7	7	7	P18887	11.1	69.476	DNA repair protein XRCC1	XRCC1	XRCC1		XRCC1	1.92788	0.969199	1.95289	4.27905	3.21221	3.95121	4.72471	2.06613	4.00258	3.00954
1142	P19021;P19021-5;P19021-6;P19021-4;P19021-2	5	32	32	2	P19021	35.5	108.33	Peptidyl-glycine alpha-amidating monooxygenase;Peptidylglycine alpha-hydroxylating monooxygenase;Peptidyl-alpha-hydroxyglycine alpha-amidating lyase	PAM	PAM		PAM	58.8003	1.9384	15.6231	23.5348	33.1929	43.4633	12.2842	14.4629	27.0174	25.5908
1143	P19021-3	1	31	1	1	P19021-3	36.4	100.82	Peptidyl-glycine alpha-amidating monooxygenase;Peptidylglycine alpha-hydroxylating monooxygenase;Peptidyl-alpha-hydroxyglycine alpha-amidating lyase	PAM	PAM		PAM	0.963939	0	0	0	0	0	0	0	0	0.107104
1144	P19022;P19022-2	2	19	19	19	P19022	22.4	99.808	Cadherin-2	CDH2	CDH2		CDH2	30.8461	1.9384	0.976444	34.2324	19.2733	37.5365	15.1191	16.529	16.0103	19.1624
1145	P19174;P19174-2	2	16	16	16	P19174	14.7	148.53	1-phosphatidylinositol 4,5-bisphosphate phosphodiesterase gamma-1	PLCG1	PLCG1		PLCG1	0.963939	8.72279	11.7173	2.13952	2.14148	2.96341	9.44942	2.06613	2.00129	4.68503
1146	P19256-2;P19256-3;P19256	3	1	1	1	P19256-2	4.2	26.66	Lymphocyte function-associated antigen 3	CD58	CD58		CD58	0	0.969199	0.976444	0	0	0.987803	0.944942	1.03306	0	0.545717
1147	P19338	1	63	63	63	P19338	53.9	76.613	Nucleolin	NCL	NCL		NCL	268.939	210.316	223.606	326.277	210.935	303.255	234.346	243.803	212.137	248.179
1148	P19367;P19367-4;P19367-2;P19367-3;Q2TB90;P52790;Q2TB90-3;Q2TB90-2	8	40	40	36	P19367	44.7	102.48	Hexokinase-1	HK1;HKDC1;HK3	HK1;HKDC1;HK3		HK1	23.1345	24.23	21.4818	12.8371	21.4148	37.5365	47.2471	32.025	18.0116	26.4354
1149	P19387	1	3	3	3	P19387	9.8	31.441	DNA-directed RNA polymerase II subunit RPB3	POLR2C	POLR2C		POLR2C	0	0.969199	0.976444	0	0	0	0	0	1.00064	0.327365
1150	P19388	1	6	6	6	P19388	28.6	24.551	DNA-directed RNA polymerases I, II, and III subunit RPABC1	POLR2E	POLR2E		POLR2E	3.85576	2.9076	2.92933	2.13952	3.21221	1.97561	2.83483	2.06613	5.00322	2.99158
1151	P19404	1	3	3	3	P19404	18.1	27.391	NADH dehydrogenase [ubiquinone] flavoprotein 2, mitochondrial	NDUFV2	NDUFV2		NDUFV2	1.92788	0.969199	0.976444	3.20929	1.07074	2.96341	0.944942	3.09919	2.00129	1.90693
1152	P19438;P19438-5;P19438-4;P19438-2	4	5	5	5	P19438	12.7	50.494	Tumor necrosis factor receptor superfamily member 1A;Tumor necrosis factor receptor superfamily member 1A, membrane form;Tumor necrosis factor-binding protein 1	TNFRSF1A	TNFRSF1A		TNFRSF1A	8.67546	0	0	0	0	0	0.944942	5.16532	5.00322	2.19877
1153	P19474;P19474-2	2	9	9	9	P19474	18.5	54.169	E3 ubiquitin-protein ligase TRIM21	TRIM21	TRIM21		TRIM21	3.85576	1.9384	0	0	1.07074	9.87803	4.72471	2.06613	6.00387	3.28196
1154	P19525-2;P19525	2	9	9	9	P19525-2	20	57.39	Interferon-induced, double-stranded RNA-activated protein kinase	EIF2AK2	EIF2AK2	EIF2AK2	EIF2AK2	5.78364	4.846	7.81155	2.13952	3.21221	9.87803	11.3393	4.13226	4.00258	5.90501
1155	P19623	1	7	7	7	P19623	26.8	33.824	Spermidine synthase	SRM	SRM		SRM	5.78364	6.78439	5.85866	4.27905	4.28295	5.92682	7.55953	5.16532	5.00322	5.62707
1156	P19784	1	7	7	7	P19784	21.4	41.213	Casein kinase II subunit alpha	CSNK2A2	CSNK2A2	CSNK2A2	CSNK2A2	0.963939	4.846	4.88222	0	0	0	2.83483	0	1.00064	1.61418
1157	P19793-2;P19793;P28702;P28702-3;P48443	5	7	7	7	P19793-2	17.5	41.06	Retinoic acid receptor RXR-alpha	RXRA;RXRB;RXRG	RXRA;RXRB;RXRG		RXRA	0	0	1.95289	1.06976	1.07074	0	0	0	0	0.454821
1158	P19801;P19801-2	2	12	12	12	P19801	17.7	85.377	Amiloride-sensitive amine oxidase [copper-containing]	AOC1	AOC1		AOC1	0	0	11.7173	2.13952	2.14148	0.987803	0	0	1.00064	1.99853
1159	P19835;P19835-2	2	6	6	6	P19835	9.3	79.321	Bile salt-activated lipase	CEL	CEL		CEL	0.963939	0	4.88222	2.13952	3.21221	0	0	1.03306	0	1.359
1160	P19838;P19838-2;P19838-3	3	5	5	5	P19838	8.1	105.35	Nuclear factor NF-kappa-B p105 subunit;Nuclear factor NF-kappa-B p50 subunit	NFKB1	NFKB1		NFKB1	1.92788	1.9384	1.95289	1.06976	1.07074	0	5.66965	3.09919	1.00064	1.96991
1161	P19876;P19875	2	5	4	4	P19876	46.7	11.342	C-X-C motif chemokine 3;GRO-gamma(5-73)	CXCL3;CXCL2	CXCL3;CXCL2		CXCL3	0	1.9384	0	1.06976	1.07074	9.87803	0.944942	1.03306	2.00129	1.99291
1162	P19883-2;P19883	2	27	27	27	P19883-2	77	34.803	Follistatin	FST	FST		FST	35.6658	44.5832	9.76444	51.3486	25.6977	76.0608	85.0448	100.207	56.0361	53.8232
1163	P19957	1	9	9	9	P19957	64.1	12.269	Elafin	PI3	PI3		PI3	0	6.78439	5.85866	0	0	0	13.2292	1.03306	1.00064	3.10066
1164	P19971;P19971-2	2	17	17	17	P19971	44.4	49.955	Thymidine phosphorylase	TYMP	TYMP		TYMP	0	0	7.81155	0	1.07074	6.91462	21.7337	0	0	4.17006
1165	P20020-6;P20020-3;P20020-4;P20020;P20020-5;P20020-2;Q16720-8;Q16720-7;Q16720-6;Q16720-3;Q16720-5;Q16720-2;Q01814-6;Q16720-4;Q01814-8;Q16720;Q01814-5;Q01814;Q01814-4;Q01814-7;Q01814-3;Q01814-2	22	6	2	2	P20020-6	6.6	130.62	Plasma membrane calcium-transporting ATPase 1;Plasma membrane calcium-transporting ATPase 3;Plasma membrane calcium-transporting ATPase 2	ATP2B1;ATP2B3;ATP2B2	ATP2B1;ATP2B3;ATP2B2		ATP2B1;ATP2B3;ATP2B2	0	0	0.976444	0	0	0.987803	2.83483	1.03306	1.00064	0.759198
1166	P20023-2;P20023;P20023-4;P20023-3	4	2	2	2	P20023-2	2.7	110.41	Complement receptor type 2	CR2	CR2		CR2	0	0	0.976444	0	0	0	0	0	1.00064	0.219677
1167	P20042	1	21	21	21	P20042	53.2	38.388	Eukaryotic translation initiation factor 2 subunit 2	EIF2S2	EIF2S2		EIF2S2	20.2427	16.4764	21.4818	19.2557	19.2733	21.7317	14.1741	17.5621	18.0116	18.6899
1168	P20062-2;P20062	2	4	4	4	P20062-2	13.5	44.421	Transcobalamin-2	TCN2	TCN2		TCN2	1.92788	0	1.95289	0	0	0.987803	0	0	2.00129	0.763318
1169	P20073-2;P20073	2	7	7	7	P20073-2	15.7	50.315	Annexin A7	ANXA7	ANXA7		ANXA7	0.963939	0.969199	0	0	1.07074	3.95121	0.944942	0	1.00064	0.988964
1170	P20290	1	13	13	2	P20290	60.7	22.168	Transcription factor BTF3	BTF3	BTF3		BTF3	26.0264	9.69199	11.7173	37.4417	17.1318	19.7561	12.2842	22.7274	25.0161	20.1992
1171	P20290-2	1	12	1	1	P20290-2	67.3	17.699	Transcription factor BTF3	BTF3	BTF3		BTF3	4.8197	3.8768	2.92933	4.27905	1.07074	1.97561	2.83483	6.19839	5.00322	3.66529
1172	P20338	1	2	2	2	P20338	12.8	24.389	Ras-related protein Rab-4A	RAB4A	RAB4A		RAB4A	0.963939	2.9076	0.976444	3.20929	0	0.987803	0	0	1.00064	1.11619
1173	P20339-2;P20339	2	4	1	1	P20339-2	22.9	22.178	Ras-related protein Rab-5A	RAB5A	RAB5A		RAB5A	0	0.969199	0	1.06976	1.07074	0.987803	1.88988	0	1.00064	0.776448
1174	P20340-2;P20340;P20340-4;Q9NRW1;P20340-3;Q9NRW1-2;Q14964;Q9H0N0	8	11	11	11	P20340-2	51	23.548	Ras-related protein Rab-6A	RAB6A;RAB6B;RAB39A;RAB6C	RAB6A;RAB6B;RAB39A;RAB6C		RAB6A	3.85576	8.72279	6.83511	5.34881	8.5659	4.93901	7.55953	6.19839	9.0058	6.78123
1175	P20591;P20591-2	2	31	31	29	P20591	48.5	75.519	Interferon-induced GTP-binding protein Mx1;Interferon-induced GTP-binding protein Mx1, N-terminally processed	MX1	MX1		MX1	4.8197	4.846	7.81155	0	0	32.5975	67.0909	0	13.0084	14.4638
1176	P20618	1	15	15	15	P20618	54.4	26.489	Proteasome subunit beta type-1	PSMB1	PSMB1		PSMB1	41.4494	38.768	53.7044	50.2788	63.1735	57.2926	42.5224	54.7524	61.0393	51.4423
1177	P20645	1	2	2	2	P20645	12.6	30.993	Cation-dependent mannose-6-phosphate receptor	M6PR	M6PR		M6PR	0	0.969199	0.976444	0	1.07074	0	0.944942	0	2.00129	0.662512
1178	P20674	1	5	5	5	P20674	26.7	16.762	Cytochrome c oxidase subunit 5A, mitochondrial	COX5A	COX5A		COX5A	0	0.969199	3.90578	2.13952	1.07074	0.987803	4.72471	4.13226	0	1.99222
1179	P20700	1	47	45	40	P20700	56.1	66.408	Lamin-B1	LMNB1	LMNB1		LMNB1	13.4952	31.9836	36.1284	93.0693	59.9613	64.2072	68.0358	58.8847	52.0335	53.0888
1180	P20742	1	5	1	1	P20742	3.7	163.86	Pregnancy zone protein	PZP	PZP		PZP	1.92788	1.9384	0.976444	2.13952	2.14148	0.987803	0.944942	1.03306	1.00064	1.45446
1181	P20800	1	1	1	1	P20800	5.6	19.96	Endothelin-2	EDN2	EDN2		EDN2	0	0	0	0	1.07074	0	0	0	0	0.118971
1182	P20810-6;P20810-10;P20810-7;P20810-9;P20810;P20810-8;P20810-5;P20810-4;P20810-2;P20810-3	10	31	31	31	P20810-6	49.1	84.942	Calpastatin	CAST	CAST		CAST	54.9446	17.4456	16.5995	54.5579	31.0514	65.195	40.6325	50.6202	89.0574	46.6782
1183	P20827;P20827-2	2	8	8	8	P20827	28.8	23.787	Ephrin-A1;Ephrin-A1, secreted form	EFNA1	EFNA1		EFNA1	10.6033	5.81519	1.95289	6.41857	10.7074	7.90242	2.83483	8.26452	6.00387	6.72256
1184	P20839-2;P20839-4;P20839;P20839-3;P20839-7;P20839-5;P20839-6	7	4	3	3	P20839-2	8	52.597	Inosine-5-monophosphate dehydrogenase 1	IMPDH1	IMPDH1		IMPDH1	0.963939	1.9384	0	1.06976	0	0	0	0	0	0.441344
1185	P20908	1	37	37	35	P20908	19.6	183.56	Collagen alpha-1(V) chain	COL5A1	COL5A1		COL5A1	29.8821	25.1992	74.2097	5.34881	168.106	51.3657	9.44942	13.4298	0	41.8879
1186	P20933	1	10	10	10	P20933	39.6	37.208	N(4)-(beta-N-acetylglucosaminyl)-L-asparaginase;Glycosylasparaginase alpha chain;Glycosylasparaginase beta chain	AGA	AGA		AGA	6.74758	14.538	15.6231	8.55809	10.7074	16.7926	8.50448	20.6613	8.00516	12.2375
1187	P20936-2;P20936-4;P20936;P20936-3	4	2	2	2	P20936-2	3.6	100.4	Ras GTPase-activating protein 1	RASA1	RASA1		RASA1	0.963939	0	0	0	0	0	0.944942	0	0	0.212098
1188	P20962	1	3	3	3	P20962	23.5	11.53	Parathymosin	PTMS	PTMS		PTMS	1.92788	3.8768	2.92933	2.13952	4.28295	0	5.66965	2.06613	0	2.54358
1189	P21217;P51993;P51993-2;Q11128	4	2	2	2	P21217	7.8	42.117	Galactoside 3(4)-L-fucosyltransferase;Alpha-(1,3)-fucosyltransferase 6;Alpha-(1,3)-fucosyltransferase 5	FUT3;FUT6;FUT5	FUT3;FUT6;FUT5		FUT3;FUT6;FUT5	1.92788	1.9384	0	0	0	0	1.88988	0	1.00064	0.750756
1190	P21246	1	6	6	6	P21246	36.3	18.942	Pleiotrophin	PTN	PTN		PTN	0	0	3.90578	0	0	0	0.944942	0	2.00129	0.761334
1191	P21266;P46439	2	10	10	9	P21266	39.1	26.559	Glutathione S-transferase Mu 3	GSTM3;GSTM5	GSTM3;GSTM5		GSTM3	8.67546	0	3.90578	0	8.5659	0	4.72471	1.03306	0	2.98943
1192	P21281;P15313	2	16	16	16	P21281	33.5	56.5	V-type proton ATPase subunit B, brain isoform	ATP6V1B2;ATP6V1B1	ATP6V1B2;ATP6V1B1		ATP6V1B2	6.74758	8.72279	1.95289	5.34881	1.07074	11.8536	20.7887	5.16532	4.00258	7.29478
1193	P21283	1	13	13	13	P21283	34	43.941	V-type proton ATPase subunit C 1	ATP6V1C1	ATP6V1C1		ATP6V1C1	7.71152	7.75359	5.85866	2.13952	7.49517	5.92682	6.61459	2.06613	5.00322	5.6188
1194	P21291	1	10	10	10	P21291	64.8	20.567	Cysteine and glycine-rich protein 1	CSRP1	CSRP1		CSRP1	9.63939	16.4764	19.5289	14.9767	25.6977	15.8048	17.9539	20.6613	23.0148	18.1949
1195	P21333-2;P21333	2	169	159	154	P21333-2	69.5	280.01	Filamin-A	FLNA	FLNA		FLNA	764.404	857.741	1163.92	704.973	763.436	654.913	904.309	725.211	633.408	796.924
1196	P21399;O00408-5;O00408-4;O00408-3;O00408	5	36	36	36	P21399	35.8	98.398	Cytoplasmic aconitate hydratase	ACO1;PDE2A	ACO1;PDE2A		ACO1	34.7018	31.0144	35.152	13.9069	26.7684	94.8291	31.1831	65.0831	30.0193	40.2953
1197	P21583-2;P21583;P21583-3	3	3	3	3	P21583-2	10.6	27.867	Kit ligand;Soluble KIT ligand	KITLG	KITLG		KITLG	3.85576	0.969199	0.976444	1.06976	1.07074	0	0	1.03306	1.00064	1.1084
1198	P21589-2;P21589	2	13	13	13	P21589-2	29.6	57.948	5-nucleotidase	NT5E	NT5E		NT5E	2.89182	6.78439	2.92933	0	0	0.987803	4.72471	3.09919	13.0084	3.82507
1199	P21709-3;P21709-2;P21709	3	5	5	5	P21709-3	16.2	51.068	Ephrin type-A receptor 1	EPHA1	EPHA1	EPHA1	EPHA1	5.78364	0.969199	0	6.41857	0	2.96341	0.944942	1.03306	1.00064	2.12372
1200	P21741;P21741-2	2	10	10	10	P21741	44.8	15.585	Midkine	MDK	MDK		MDK	33.7379	18.4148	6.83511	6.41857	18.2025	17.7805	17.9539	17.5621	9.0058	16.2123
1201	P21802-11;P21802-14;P21802-19;P21802-22;P21802-4;P21802-15;P21802-21;P21802-23;P21802-8;P21802-2;P21802-13;P21802-17;P21802-12;P21802-6;P21802-7;P21802-9;P21802-5;P21802-10;P21802-18;P21802;P21802-3;P21802-16;P21802-20	23	3	3	3	P21802-11	4.1	92.732	Fibroblast growth factor receptor 2	FGFR2	FGFR2	FGFR2	FGFR2	0	0.969199	0	1.06976	0	0	0	2.06613	0	0.456121
1202	P21810;P07585-3;P07585-2	3	11	11	10	P21810	32.6	41.654	Biglycan	BGN;DCN	BGN;DCN		BGN	0	5.81519	20.5053	0	0	0	0	0	0	2.9245
1203	P21926	1	7	7	7	P21926	31.1	25.416	CD9 antigen	CD9	CD9		CD9	5.78364	20.3532	7.81155	36.3719	37.4758	16.7926	12.2842	32.025	21.0135	21.1013
1204	P21964-2;P21964	2	16	16	16	P21964-2	74.7	24.449	Catechol O-methyltransferase	COMT	COMT		COMT	21.2067	25.1992	11.7173	17.1162	11.7781	8.89023	34.0179	25.8266	23.0148	19.863
1205	P21980;P21980-2;P21980-3;O43548-2;P49221;O43548	6	28	28	28	P21980	38.4	77.328	Protein-glutamine gamma-glutamyltransferase 2	TGM2;TGM5;TGM4	TGM2;TGM5;TGM4		TGM2	0	11.6304	0	0	4.28295	45.4389	25.5134	143.596	25.0161	28.3864
1206	P22033	1	3	3	3	P22033	4.3	83.134	Methylmalonyl-CoA mutase, mitochondrial	MUT	MUT		MUT	0	0.969199	0	0	0	0	2.83483	0	0	0.422669
1207	P22059;Q969R2-6;Q969R2-3;Q969R2-2;Q969R2	5	19	19	19	P22059	35.2	89.42	Oxysterol-binding protein 1	OSBP;OSBP2	OSBP;OSBP2		OSBP	6.74758	7.75359	8.788	12.8371	13.9196	8.89023	10.3944	19.6282	11.0071	11.1073
1208	P22061;P22061-2	2	19	19	19	P22061	73.1	24.636	Protein-L-isoaspartate(D-aspartate) O-methyltransferase	PCMT1	PCMT1		PCMT1	21.2067	26.1684	29.2933	23.5348	22.4855	34.5731	23.6235	16.529	25.0161	24.7145
1209	P22102;P22102-2	2	35	35	35	P22102	40.7	107.77	Trifunctional purine biosynthetic protein adenosine-3;Phosphoribosylamine--glycine ligase;Phosphoribosylformylglycinamidine cyclo-ligase;Phosphoribosylglycinamide formyltransferase	GART	GART		GART	44.3412	42.6448	36.1284	70.6043	26.7684	46.4267	50.0819	71.2815	36.0232	47.1445
1210	P22223;P22223-2	2	24	24	22	P22223	44.6	91.417	Cadherin-3	CDH3	CDH3		CDH3	48.197	30.0452	26.364	41.7207	37.4758	26.6707	21.7337	52.6863	42.0271	36.3245
1211	P22234;P22234-2	2	27	27	27	P22234	55.3	47.079	Multifunctional protein ADE2;Phosphoribosylaminoimidazole-succinocarboxamide synthase;Phosphoribosylaminoimidazole carboxylase	PAICS	PAICS		PAICS	26.9903	37.7988	31.2462	24.6045	22.4855	32.5975	32.128	40.2895	20.0129	29.7948
1212	P22304;P22304-2;P22304-3	3	13	13	13	P22304	22.5	61.872	Iduronate 2-sulfatase;Iduronate 2-sulfatase 42 kDa chain;Iduronate 2-sulfatase 14 kDa chain	IDS	IDS		IDS	2.89182	4.846	4.88222	3.20929	6.42443	4.93901	3.77977	8.26452	16.0103	6.1386
1213	P22307-7;P22307-8;P22307;P22307-4;P22307-6;P22307-2;P22307-3;P22307-5	8	14	14	14	P22307-7	21.3	54.415	Non-specific lipid-transfer protein	SCP2	SCP2		SCP2	10.6033	7.75359	11.7173	5.34881	3.21221	5.92682	4.72471	4.13226	11.0071	7.15846
1214	P22314-2;P22314	2	53	53	53	P22314-2	56.6	113.8	Ubiquitin-like modifier-activating enzyme 1	UBA1	UBA1		UBA1	103.142	131.811	151.349	75.9531	63.1735	150.146	93.5492	136.365	50.0322	106.169
1215	P22352	1	7	7	7	P22352	35.4	25.552	Glutathione peroxidase 3	GPX3	GPX3		GPX3	0	0	15.6231	0	0	0	0	0	0	1.7359
1216	P22392	1	18	1	1	P22392	87.5	17.298	Nucleoside diphosphate kinase B	NME2	NME2		NME2	0	0	0	0	0	0	0.944942	1.03306	0	0.219778
1217	P22392-2	1	25	25	0	P22392-2	84.6	30.137	Nucleoside diphosphate kinase B	NME2	NME2		NME2	88.6824	105.643	85.9271	132.65	86.7298	115.573	108.668	159.092	95.0612	108.67
1218	P22455-2;P22455;P22455-3	3	4	4	3	P22455-2	6.2	83.451	Fibroblast growth factor receptor 4	FGFR4	FGFR4	FGFR4	FGFR4	0	0	3.90578	0	0	0	0.944942	0	0	0.538969
1219	P22466	1	3	3	3	P22466	29.3	13.302	Galanin peptides;Galanin;Galanin message-associated peptide	GAL	GAL		GAL	0	0	1.95289	2.13952	0	0	0	1.03306	0	0.569497
1220	P22528	1	2	2	1	P22528	28.1	9.8875	Cornifin-B	SPRR1B	SPRR1B		SPRR1B	0	0.969199	2.92933	0	0	0	1.88988	0	0	0.643157
1221	P22626;P22626-2	2	37	37	36	P22626	77.6	37.429	Heterogeneous nuclear ribonucleoproteins A2/B1	HNRNPA2B1	HNRNPA2B1		HNRNPA2B1	173.509	241.331	236.299	308.091	299.807	257.817	253.244	283.06	258.166	256.814
1222	P22676;P05937-2;P05937	3	14	14	14	P22676	44.6	31.54	Calretinin	CALB2;CALB1	CALB2;CALB1		CALB2	0	0	0	4.27905	0	0	20.7887	0	2.00129	3.00767
1223	P22681	1	3	3	3	P22681	4.1	99.632	E3 ubiquitin-protein ligase CBL	CBL	CBL		CBL	1.92788	0	0	2.13952	0	0	0.944942	0	2.00129	0.779293
1224	P22692;P22692-2	2	14	14	14	P22692	46.5	27.934	Insulin-like growth factor-binding protein 4	IGFBP4	IGFBP4		IGFBP4	2.89182	7.75359	10.7409	28.8836	29.9807	23.7073	11.3393	30.9919	17.011	18.1444
1225	P22694-4;P22694-3;P22694;P22694-5;P22694-7;P22694-6;P22694-9;P22694-2;P22694-10;P22694-8	10	8	8	2	P22694-4	20.4	39.379	cAMP-dependent protein kinase catalytic subunit beta	PRKACB	PRKACB	PRKACB	PRKACB	2.89182	2.9076	4.88222	1.06976	0	4.93901	1.88988	0	0	2.06448
1226	P23141-3;P23141;P23141-2	3	13	13	12	P23141-3	26.5	62.392	Liver carboxylesterase 1	CES1	CES1		CES1	0	0	0	0	0	0	14.1741	0	0	1.5749
1227	P23142	1	25	8	2	P23142	45.4	77.213	Fibulin-1	FBLN1	FBLN1		FBLN1	2.89182	15.5072	22.4582	6.41857	19.2733	1.97561	9.44942	1.03306	2.00129	9.00094
1228	P23142-4;P23142-2;P23142-3	3	28	28	11	P23142-4	45.5	74.433	Fibulin-1	FBLN1	FBLN1		FBLN1	35.6658	62.0287	89.8328	78.0926	186.308	34.5731	88.8245	51.6532	47.0303	74.8899
1229	P23193;P23193-2;Q15560-2;Q15560	4	24	24	24	P23193	60.1	33.969	Transcription elongation factor A protein 1	TCEA1;TCEA2	TCEA1;TCEA2		TCEA1	10.6033	28.1068	12.6938	48.1393	9.63664	21.7317	25.5134	19.6282	19.0122	21.6739
1230	P23229-4;P23229-2;P23229-6;P23229-5;P23229-3;P23229-9;P23229;P23229-7	8	26	26	26	P23229-4	26.2	119.09	Integrin alpha-6;Integrin alpha-6 heavy chain;Integrin alpha-6 light chain;Processed integrin alpha-6	ITGA6	ITGA6		ITGA6	10.6033	25.1992	30.2698	7.48833	17.1318	21.7317	21.7337	23.7605	23.0148	20.1037
1231	P23246;P23246-2	2	40	40	38	P23246	53.6	76.149	Splicing factor, proline- and glutamine-rich	SFPQ	SFPQ		SFPQ	69.4036	100.797	103.503	152.976	100.649	65.195	122.842	97.1081	92.0593	100.504
1232	Q9NRH3;P23258	2	6	6	6	Q9NRH3	19.1	51.091	Tubulin gamma-2 chain;Tubulin gamma-1 chain	TUBG2;TUBG1	TUBG2;TUBG1		TUBG2;TUBG1	0	3.8768	4.88222	0	0	0.987803	4.72471	1.03306	1.00064	1.83392
1233	P23284	1	24	24	24	P23284	69.4	23.742	Peptidyl-prolyl cis-trans isomerase B	PPIB	PPIB		PPIB	80.9709	75.5975	82.9977	98.4181	99.5786	75.073	84.0998	133.265	84.0541	90.4506
1234	P23352	1	6	6	6	P23352	11.3	76.111	Anosmin-1	ANOS1	ANOS1		KAL1	1.92788	0	0	0	5.35369	0	0	0	1.00064	0.920246
1235	P23368;P23368-2	2	5	5	5	P23368	9.8	65.443	NAD-dependent malic enzyme, mitochondrial	ME2	ME2		ME2	1.92788	0	0	0	0	3.95121	4.72471	0	1.00064	1.28938
1236	P23378	1	2	2	2	P23378	2.1	112.73	Glycine dehydrogenase (decarboxylating), mitochondrial	GLDC	GLDC		GLDC	0	0	0.976444	0	0	0	0.944942	1.03306	0	0.328272
1237	P23381;P23381-2	2	27	27	27	P23381	51.2	53.165	Tryptophan--tRNA ligase, cytoplasmic;T1-TrpRS;T2-TrpRS	WARS	WARS		WARS	95.43	71.7207	74.2097	35.3021	36.4051	47.4145	70.8706	35.1242	53.0342	57.7235
1238	P23396;P23396-2	2	26	26	26	P23396	87.2	26.688	40S ribosomal protein S3	RPS3	RPS3		RPS3	35.6658	52.3368	33.1991	29.9533	24.627	27.6585	37.7977	38.2234	33.0213	34.7203
1239	P23434	1	2	2	2	P23434	17.3	18.884	Glycine cleavage system H protein, mitochondrial	GCSH	GCSH		GCSH	0.963939	0	0.976444	1.06976	2.14148	2.96341	2.83483	3.09919	0	1.56101
1240	P23469-3;P23469-2;P23469	3	2	2	2	P23469-3	3.3	71.381	Receptor-type tyrosine-protein phosphatase epsilon	PTPRE	PTPRE		PTPRE	0	0.969199	0.976444	0	0	0	0.944942	0	0	0.321176
1241	P23470-2;P23470	2	7	7	7	P23470-2	7.2	158.77	Receptor-type tyrosine-protein phosphatase gamma	PTPRG	PTPRG		PTPRG	9.63939	1.9384	0	4.27905	2.14148	0	0	7.23145	3.00193	3.13686
1242	P23471-2;P23471;P23471-3	3	17	17	17	P23471-2	8.4	253.67	Receptor-type tyrosine-protein phosphatase zeta	PTPRZ1	PTPRZ1		PTPRZ1	1.92788	41.6756	26.364	0	2.14148	4.93901	2.83483	0	3.00193	9.20941
1243	P23497;P23497-7;P23497-6;P23497-5;P23497-2;P23497-3;P23497-4;Q9H930-1;Q9H930-2;Q9H930;Q9H930-3	11	12	8	8	P23497	12.5	100.42	Nuclear autoantigen Sp-100	SP100;SP140L	SP100;SP140L		SP100	1.92788	0.969199	1.95289	1.06976	2.14148	0.987803	1.88988	0	6.00387	1.88253
1244	P23508;P23508-2	2	4	4	4	P23508	5.2	93.026	Colorectal mutant cancer protein	MCC	MCC		MCC	3.85576	0	0	1.06976	0	0.987803	1.88988	2.06613	1.00064	1.20778
1245	P23526;P23526-2	2	33	33	33	P23526	61.3	47.716	Adenosylhomocysteinase	AHCY	AHCY		AHCY	68.4397	72.6899	80.0684	68.4648	68.5272	72.1096	87.8796	97.1081	74.0477	76.5928
1246	P23528	1	30	30	22	P23528	97.6	18.502	Cofilin-1	CFL1	CFL1		CFL1	144.591	215.162	176.736	344.463	197.016	192.622	186.154	303.721	270.174	225.627
1247	P23560;P23560-2;P23560-3;P23560-5;P23560-4	5	3	3	3	P23560	16.2	27.818	Brain-derived neurotrophic factor	BDNF	BDNF		BDNF	0	0	0	0	0	0	0	0	4.00258	0.444731
1248	P23588;P23588-2;REV__P23588-2;REV__P23588	4	28	28	28	P23588	43	69.15	Eukaryotic translation initiation factor 4B	EIF4B	EIF4B		EIF4B	49.1609	30.0452	26.364	42.7905	21.4148	20.7439	17.9539	43.3887	58.0374	34.4332
1249	P23634-7;P23634-6;P23634-8;P23634;P23634-5;P23634-4;P23634-3;P23634-2	8	6	6	2	P23634-7	7	132.59	Plasma membrane calcium-transporting ATPase 4	ATP2B4	ATP2B4		ATP2B4	0	0.969199	4.88222	0	1.07074	0	1.88988	0	1.00064	1.0903
1250	P23919;P23919-2	2	17	17	17	P23919	70.8	23.819	Thymidylate kinase	DTYMK	DTYMK		DTYMK	9.63939	6.78439	11.7173	13.9069	3.21221	10.8658	16.064	3.09919	17.011	10.2556
1251	P23921	1	26	26	26	P23921	30.7	90.069	Ribonucleoside-diphosphate reductase large subunit	RRM1	RRM1		RRM1	9.63939	26.1684	3.90578	12.8371	10.7074	23.7073	20.7887	32.025	1.00064	15.6422
1252	P24386	1	7	7	5	P24386	11.6	73.475	Rab proteins geranylgeranyltransferase component A 1	CHM	CHM		CHM	0	0.969199	0.976444	0	1.07074	1.97561	0	2.06613	1.00064	0.895418
1253	P24534	1	14	11	11	P24534	71.6	24.763	Elongation factor 1-beta	EEF1B2	EEF1B2		EEF1B2	14.4591	11.6304	12.6938	25.6743	18.2025	20.7439	15.1191	14.4629	14.009	16.3328
1254	P24592	1	12	12	12	P24592	47.5	25.322	Insulin-like growth factor-binding protein 6	IGFBP6	IGFBP6		IGFBP6	54.9446	62.9979	91.7857	74.8833	54.6076	17.7805	39.6876	43.3887	28.018	52.0104
1255	P24666;P24666-4;P24666-3	3	10	10	4	P24666	62.7	18.042	Low molecular weight phosphotyrosine protein phosphatase	ACP1	ACP1		ACP1	21.2067	20.3532	24.4111	19.2557	23.5562	26.6707	29.2932	28.9258	39.0251	25.8553
1256	P24666-2	1	7	1	1	P24666-2	53.2	17.977	Low molecular weight phosphotyrosine protein phosphatase	ACP1	ACP1		ACP1	0	0	0.976444	0	1.07074	1.97561	0.944942	0	3.00193	0.885518
1257	P24752;P24752-2	2	13	13	13	P24752	32.8	45.199	Acetyl-CoA acetyltransferase, mitochondrial	ACAT1	ACAT1		ACAT1	3.85576	3.8768	0	0	2.14148	18.7683	7.55953	8.26452	4.00258	5.38543
1258	P24821;P24821-3;P24821-5;P24821-6	4	64	64	1	P24821	30.7	240.85	Tenascin	TNC	TNC		TNC	20.2427	177.363	82.0213	19.2557	34.2636	34.5731	12.2842	58.8847	21.0135	51.1003
1259	P24821-4;P24821-2	2	64	1	1	P24821-4	32.7	230.86	Tenascin	TNC	TNC		TNC	0.963939	3.8768	0.976444	0	0	0.987803	0	0	0	0.756109
1260	P24844;P24844-2	2	9	3	3	P24844	66.3	19.827	Myosin regulatory light polypeptide 9	MYL9	MYL9		MYL9	0.963939	0	2.92933	0	3.21221	0	0.944942	1.03306	0	1.00928
1261	P24928;P24928-2	2	26	26	26	P24928	17.6	217.17	DNA-directed RNA polymerase II subunit RPB1	POLR2A	POLR2A		POLR2A	9.63939	22.2916	11.7173	5.34881	0	2.96341	5.66965	2.06613	3.00193	6.96647
1262	P24941;P24941-2	2	12	10	10	P24941	51.7	33.929	Cyclin-dependent kinase 2	CDK2	CDK2	CDK2	CDK2	0	3.8768	3.90578	1.06976	0	0	7.55953	5.16532	1.00064	2.50865
1263	P25098	1	2	2	1	P25098	2.8	79.573	Beta-adrenergic receptor kinase 1	GRK2	GRK2		ADRBK1	0	1.9384	0	0	0	0	0.944942	1.03306	0	0.435156
1264	P25205;P25205-2	2	30	30	30	P25205	40.1	90.98	DNA replication licensing factor MCM3	MCM3	MCM3		MCM3	8.67546	10.6612	9.76444	21.3952	5.35369	10.8658	33.073	18.5952	17.011	15.0439
1265	P25325;P25325-2	2	4	4	4	P25325	15.5	33.178	3-mercaptopyruvate sulfurtransferase	MPST	MPST		MPST	0.963939	0	0	0	0	2.96341	1.88988	1.03306	0	0.761144
1266	P25391	1	115	114	113	P25391	40.7	337.08	Laminin subunit alpha-1	LAMA1	LAMA1		LAMA1	0	215.162	13.6702	0	100.649	0	17.009	211.778	0	62.0299
1267	P25398	1	12	12	12	P25398	67.4	14.515	40S ribosomal protein S12	RPS12	RPS12		RPS12	26.9903	32.9528	28.3169	34.2324	28.9099	28.6463	30.2381	39.2565	44.0284	32.6191
1268	P25440;P25440-2;P25440-4;P25440-3	4	3	3	3	P25440	5.5	88.06	Bromodomain-containing protein 2	BRD2	BRD2	BRD2	BRD2	0	0.969199	1.95289	0	0	0	0	0	0	0.324676
1269	P25445-6;P25445	2	4	4	4	P25445-6	14	35.386	Tumor necrosis factor receptor superfamily member 6	FAS	FAS		FAS	2.89182	0	0	0	0	1.97561	0	2.06613	1.00064	0.881578
1270	P25490;O15391	2	2	2	2	P25490	6.8	44.712	Transcriptional repressor protein YY1;Transcription factor YY2	YY1;YY2	YY1;YY2		YY1;YY2	0	0.969199	0	2.13952	0	0	0.944942	0	0	0.450407
1271	P25685;P25685-2	2	21	21	20	P25685	50	38.044	DnaJ homolog subfamily B member 1	DNAJB1	DNAJB1		DNAJB1	36.6297	20.3532	25.3875	19.2557	18.2025	14.817	34.9628	23.7605	15.0097	23.1532
1272	P25686-2;P25686	2	4	4	4	P25686-2	16.6	30.568	DnaJ homolog subfamily B member 2	DNAJB2	DNAJB2		DNAJB2	2.89182	0	1.95289	0	2.14148	0	0	0	0	0.776242
1273	P25705-3;P25705;P25705-2	3	3	3	3	P25705-3	6.8	57.546	ATP synthase subunit alpha, mitochondrial	ATP5A1	ATP5A1		ATP5A1	0	0	0	2.13952	0	0.987803	0	0	0	0.347481
1274	P25774;P25774-2	2	15	15	15	P25774	44.7	37.495	Cathepsin S	CTSS	CTSS		CTSS	1.92788	11.6304	3.90578	5.34881	3.21221	30.6219	3.77977	1.03306	17.011	8.71897
1275	P25786;P25786-2	2	26	26	26	P25786	82.9	29.555	Proteasome subunit alpha type-1	PSMA1	PSMA1		PSMA1	55.9085	50.3984	54.6809	68.4648	72.8102	77.0486	57.6414	61.9839	65.0419	62.6643
1276	P25787	1	17	17	17	P25787	67.5	25.898	Proteasome subunit alpha type-2	PSMA2	PSMA2		PSMA2	31.81	31.0144	40.0342	53.4881	51.3954	49.3901	43.4673	41.3226	51.0329	43.6617
1277	P25788-2;P25788	2	20	20	20	P25788-2	63.3	27.647	Proteasome subunit alpha type-3	PSMA3	PSMA3		PSMA3	42.4133	47.4908	55.6573	63.1159	63.1735	64.2072	55.7516	48.554	66.0425	56.2674
1278	P25789;P25789-2	2	19	19	19	P25789	65.5	29.483	Proteasome subunit alpha type-4	PSMA4	PSMA4		PSMA4	27.9542	31.0144	27.3404	33.1626	37.4758	44.4511	32.128	33.0581	33.0213	33.2896
1279	P25815	1	1	1	1	P25815	13.7	10.4	Protein S100-P	S100P	S100P		S100P	0.963939	0	0	1.06976	1.07074	0.987803	0.944942	0	1.00064	0.67087
1280	P25940	1	4	3	3	P25940	3.5	172.12	Collagen alpha-3(V) chain	COL5A3	COL5A3		COL5A3	0.963939	0	1.95289	0	0	0	0	0	0	0.324092
1281	P26006;P26006-1	2	14	14	14	P26006	13.7	116.61	Integrin alpha-3;Integrin alpha-3 heavy chain;Integrin alpha-3 light chain	ITGA3	ITGA3		ITGA3	5.78364	4.846	1.95289	12.8371	2.14148	5.92682	8.50448	12.3968	8.00516	6.93271
1282	P26022	1	14	14	14	P26022	42	41.975	Pentraxin-related protein PTX3	PTX3	PTX3		PTX3	0	6.78439	2.92933	0	0	22.7195	12.2842	12.3968	17.011	8.23613
1283	P26038	1	72	72	55	P26038	79.9	67.819	Moesin	MSN	MSN		MSN	265.083	275.253	226.535	174.371	219.501	283.499	188.043	227.274	380.245	248.867
1284	P26196	1	14	14	14	P26196	34.8	54.416	Probable ATP-dependent RNA helicase DDX6	DDX6	DDX6		DDX6	11.5673	13.5688	16.5995	12.8371	6.42443	3.95121	17.009	5.16532	5.00322	10.2362
1285	P26358;P26358-2;P26358-3	3	42	42	42	P26358	29.9	183.16	DNA (cytosine-5)-methyltransferase 1	DNMT1	DNMT1		DNMT1	11.5673	30.0452	22.4582	40.6509	24.627	26.6707	23.6235	20.6613	27.0174	25.2579
1286	P26368-2;P26368	2	12	12	12	P26368-2	35	53.12	Splicing factor U2AF 65 kDa subunit	U2AF2	U2AF2		U2AF2	20.2427	24.23	20.5053	27.8138	22.4855	25.6829	28.3483	15.496	18.0116	22.5351
1287	P26373;P26373-2	2	11	11	11	P26373	42.2	24.261	60S ribosomal protein L13	RPL13	RPL13		RPL13	8.67546	12.5996	7.81155	4.27905	2.14148	5.92682	7.55953	5.16532	9.0058	7.01829
1288	P26374	1	4	2	2	P26374	6.1	74.071	Rab proteins geranylgeranyltransferase component A 2	CHML	CHML		CHML	0	0	0	0	2.14148	0	0.944942	0	0	0.342935
1289	P26572	1	8	8	8	P26572	27	50.878	Alpha-1,3-mannosyl-glycoprotein 2-beta-N-acetylglucosaminyltransferase	MGAT1	MGAT1		MGAT1	6.74758	7.75359	7.81155	2.13952	4.28295	6.91462	1.88988	2.06613	1.00064	4.51183
1290	P26583	1	28	21	21	P26583	64.1	24.033	High mobility group protein B2	HMGB2	HMGB2		HMGB2	30.8461	53.306	49.7986	75.9531	43.9003	60.256	67.0909	43.3887	23.0148	49.7283
1291	P26599;P26599-2;P26599-3	3	18	18	14	P26599	45.6	57.221	Polypyrimidine tract-binding protein 1	PTBP1	PTBP1		PTBP1	42.4133	54.2752	58.5866	41.7207	34.2636	43.4633	46.3021	35.1242	57.0367	45.9095
1292	P26639;P26639-2;Q9BW92-2;Q9BW92	4	57	57	54	P26639	70.8	83.434	Threonine--tRNA ligase, cytoplasmic	TARS;TARS2	TARS;TARS2		TARS	109.889	140.534	125.961	123.023	150.974	210.402	134.182	145.662	198.128	148.75
1293	P26640;P26640-2	2	48	48	48	P26640	36.3	140.47	Valine--tRNA ligase	VARS	VARS		VARS	37.5936	92.0739	55.6573	56.6974	12.8489	104.707	66.1459	32.025	36.0232	54.8636
1294	P26641;P26641-2	2	25	25	25	P26641	43.7	50.118	Elongation factor 1-gamma	EEF1G	EEF1G		EEF1G	65.5479	83.3511	91.7857	62.0462	77.0931	102.731	91.6593	78.5129	71.0458	80.4193
1295	P26885	1	9	9	9	P26885	59.2	15.649	Peptidyl-prolyl cis-trans isomerase FKBP2	FKBP2	FKBP2		FKBP2	14.4591	6.78439	9.76444	10.6976	11.7781	16.7926	17.009	21.6944	17.011	13.999
1296	P26927	1	1	1	1	P26927	2	80.319	Hepatocyte growth factor-like protein;Hepatocyte growth factor-like protein alpha chain;Hepatocyte growth factor-like protein beta chain	MST1	MST1		MST1	0	0	0	1.06976	0	0.987803	0	1.03306	0	0.343403
1297	P27105;P27105-2	2	5	5	5	P27105	23.6	31.73	Erythrocyte band 7 integral membrane protein	STOM	STOM		STOM	0	5.81519	0	0	0	0	0	1.03306	0	0.760918
1298	P27144	1	7	7	7	P27144	49.3	25.268	Adenylate kinase 4, mitochondrial	AK4	AK4		AK4	0	0	0	0	1.07074	7.90242	3.77977	1.03306	0	1.53178
1299	P27348	1	27	21	20	P27348	82.9	27.764	14-3-3 protein theta	YWHAQ	YWHAQ		YWHAQ	64.5839	59.1211	65.4217	49.209	71.7394	71.1218	67.0909	60.9508	69.0445	64.2537
1301	P27482	1	12	12	10	P27482	73.2	16.891	Calmodulin-like protein 3	CALML3	CALML3		CALML3	34.7018	2.9076	19.5289	3.20929	18.2025	6.91462	13.2292	6.19839	3.00193	11.9883
1302	P27487	1	2	2	2	P27487	2.3	88.278	Dipeptidyl peptidase 4;Dipeptidyl peptidase 4 membrane form;Dipeptidyl peptidase 4 soluble form	DPP4	DPP4		DPP4	0	0.969199	0	0	0	0	0	0	1.00064	0.218872
1303	P27635;Q96L21	2	7	7	7	P27635	25.7	24.604	60S ribosomal protein L10	RPL10;RPL10L	RPL10;RPL10L		RPL10	7.71152	10.6612	3.90578	2.13952	1.07074	4.93901	4.72471	3.09919	3.00193	4.58373
1304	P27658	1	2	2	2	P27658	3.1	73.363	Collagen alpha-1(VIII) chain;Vastatin	COL8A1	COL8A1		COL8A1	0	0	0	0	0	0	0	0	3.00193	0.333548
1305	P27694	1	18	18	18	P27694	30.2	68.137	Replication protein A 70 kDa DNA-binding subunit;Replication protein A 70 kDa DNA-binding subunit, N-terminally processed	RPA1	RPA1		RPA1	10.6033	15.5072	21.4818	17.1162	6.42443	10.8658	8.50448	10.3306	9.0058	12.2044
1306	P27695	1	27	27	27	P27695	73.6	35.554	DNA-(apurinic or apyrimidinic site) lyase;DNA-(apurinic or apyrimidinic site) lyase, mitochondrial	APEX1	APEX1		APEX1	31.81	33.922	30.2698	60.9764	47.1125	29.6341	37.7977	51.6532	36.0232	39.911
1307	P27701;P27701-2	2	3	3	3	P27701	16.5	29.625	CD82 antigen	CD82	CD82		CD82	0.963939	3.8768	0.976444	0	0	2.96341	0.944942	6.19839	7.00451	2.5476
1308	P27707	1	8	8	8	P27707	31.2	30.518	Deoxycytidine kinase	DCK	DCK		DCK	0	0.969199	0.976444	1.06976	0	2.96341	1.88988	6.19839	0	1.56301
1309	P27708;P31327-2;P31327;P31327-3	4	62	62	62	P27708	33.9	242.98	CAD protein;Glutamine-dependent carbamoyl-phosphate synthase;Aspartate carbamoyltransferase;Dihydroorotase	CAD;CPS1	CAD;CPS1		CAD	34.7018	62.9979	29.2933	41.7207	27.8392	39.5121	44.4123	60.9508	64.0413	45.0522
1310	P27797	1	26	26	26	P27797	67.9	48.141	Calreticulin	CALR	CALR		CALR	140.735	135.688	153.302	118.744	145.62	140.268	102.999	186.985	164.106	143.161
1311	P27816;P27816-6;P27816-2;P27816-7	4	59	59	21	P27816	50.4	121	Microtubule-associated protein 4	MAP4	MAP4		MAP4	152.302	35.8604	33.1991	71.674	82.4468	59.2682	55.7516	72.3145	157.101	79.9909
1312	P27816-4	1	28	1	1	P27816-4	32.5	91.153	Microtubule-associated protein 4	MAP4	MAP4		MAP4	0	0	0	0	0	0.987803	0	0	0	0.109756
1313	P27816-5	1	32	1	1	P27816-5	39.3	85.251	Microtubule-associated protein 4	MAP4	MAP4		MAP4	1.92788	0	0	3.20929	0	0	0.944942	2.06613	0	0.905359
1314	P27824;P27824-2;P27824-3	3	15	15	15	P27824	32.4	67.567	Calnexin	CANX	CANX		CANX	4.8197	7.75359	4.88222	10.6976	1.07074	11.8536	16.064	5.16532	3.00193	7.25653
1315	P27986;P27986-4;P27986-5;P27986-3;P27986-2	5	4	4	4	P27986	7.2	83.597	Phosphatidylinositol 3-kinase regulatory subunit alpha	PIK3R1	PIK3R1		PIK3R1	0	0.969199	0	0	0	1.97561	1.88988	1.03306	0	0.651973
1316	P28062-2;P28062	2	15	15	15	P28062-2	64	29.769	Proteasome subunit beta type-8	PSMB8	PSMB8		PSMB8	15.423	23.2608	32.2227	23.5348	18.2025	44.4511	34.9628	20.6613	35.0226	27.5268
1317	P28065;P28065-2	2	10	10	10	P28065	49.8	23.264	Proteasome subunit beta type-9	PSMB9	PSMB9		PSMB9	5.78364	9.69199	11.7173	3.20929	9.63664	15.8048	8.50448	12.3968	16.0103	10.3061
1318	P28066;P28066-2	2	17	17	17	P28066	67.2	26.411	Proteasome subunit alpha type-5	PSMA5	PSMA5		PSMA5	43.3773	41.6756	49.7986	54.5579	57.8198	60.256	49.137	51.6532	52.0335	51.1454
1319	P28070	1	10	10	10	P28070	45.8	29.204	Proteasome subunit beta type-4	PSMB4	PSMB4		PSMB4	17.3509	21.3224	25.3875	34.2324	33.1929	27.6585	25.5134	25.8266	28.018	26.5003
1320	P28072	1	10	10	10	P28072	59.8	25.357	Proteasome subunit beta type-6	PSMB6	PSMB6		PSMB6	16.387	14.538	14.6467	17.1162	22.4855	17.7805	19.8438	17.5621	19.0122	17.708
1321	P28074;P28074-3;P28074-2	3	17	17	17	P28074	66.5	28.48	Proteasome subunit beta type-5	PSMB5	PSMB5		PSMB5	25.0624	22.2916	28.3169	41.7207	48.1832	37.5365	34.0179	35.1242	37.0238	34.3641
1322	P28289-2;P28289	2	4	3	3	P28289-2	19	26.014	Tropomodulin-1	TMOD1	TMOD1		TMOD1	0.963939	0	0	0	0	0	1.88988	0	0	0.317091
1323	P28300	1	9	9	9	P28300	30.2	46.944	Protein-lysine 6-oxidase	LOX	LOX		LOX	6.74758	0	0	0	5.35369	0.987803	0	10.3306	1.00064	2.71337
1324	P28331-3;P28331-4;P28331-5;P28331;P28331-2	5	1	1	1	P28331-3	2.4	67.524	NADH-ubiquinone oxidoreductase 75 kDa subunit, mitochondrial	NDUFS1	NDUFS1		NDUFS1	0.963939	0	0	0	0	0	0	0	0	0.107104
1325	P28340	1	8	8	8	P28340	8.2	123.63	DNA polymerase delta catalytic subunit	POLD1	POLD1		POLD1	0.963939	2.9076	2.92933	0	0	0	0.944942	1.03306	1.00064	1.08661
1326	P28482;P28482-2	2	18	18	14	P28482	48.3	41.389	Mitogen-activated protein kinase 1	MAPK1	MAPK1	MAPK1	MAPK1	20.2427	31.9836	21.4818	7.48833	19.2733	20.7439	28.3483	17.5621	30.0193	21.9048
1327	P28676	1	4	4	4	P28676	14.3	24.01	Grancalcin	GCA	GCA		GCA	0	0.969199	2.92933	2.13952	0	0	0.944942	1.03306	3.00193	1.22422
1328	P28799;P28799-2;P28799-3	3	28	28	28	P28799	52.1	63.544	Granulins;Acrogranin;Paragranulin;Granulin-1;Granulin-2;Granulin-3;Granulin-4;Granulin-5;Granulin-6;Granulin-7	GRN	GRN		GRN	98.3218	67.8439	109.362	84.5112	11.7781	126.439	36.8527	92.9758	105.068	81.4613
1329	P28827;P28827-2	2	1	1	1	P28827	0.9	163.68	Receptor-type tyrosine-protein phosphatase mu	PTPRM	PTPRM		PTPRM	0	0	0	0	1.07074	0	0	0	0	0.118971
1330	P28838-2;P28838	2	26	26	26	P28838-2	57.2	52.771	Cytosol aminopeptidase	LAP3	LAP3		LAP3	27.9542	15.5072	10.7409	19.2557	7.49517	53.3414	36.8527	8.26452	14.009	21.4912
1331	P29034	1	10	10	10	P29034	39.8	11.117	Protein S100-A2	S100A2	S100A2		S100A2	38.5576	29.076	24.4111	25.6743	14.9903	23.7073	22.6786	23.7605	11.0071	23.7625
1332	P29083	1	3	3	3	P29083	8.7	49.452	General transcription factor IIE subunit 1	GTF2E1	GTF2E1		GTF2E1	0.963939	0	0	1.06976	0	0	0.944942	0	0	0.33096
1333	P29122-2;P29122-8;P29122;P29122-7;P29122-6;P29122-5;P29122-4;P29122-3	8	11	11	11	P29122-2	14	105.12	Proprotein convertase subtilisin/kexin type 6	PCSK6	PCSK6		PCSK6	1.92788	0.969199	1.95289	10.6976	1.07074	0	0	1.03306	13.0084	3.40664
1334	P29144	1	64	64	64	P29144	51.2	138.35	Tripeptidyl-peptidase 2	TPP2	TPP2		TPP2	51.0888	93.0431	111.315	137.999	81.3761	105.695	110.558	153.927	189.122	114.903
1335	P29218;P29218-3;P29218-2	3	10	10	10	P29218	34.3	30.188	Inositol monophosphatase 1	IMPA1	IMPA1		IMPA1	8.67546	5.81519	10.7409	7.48833	4.28295	6.91462	7.55953	1.03306	10.0064	6.94628
1336	P29279;P29279-2	2	21	21	21	P29279	66.8	38.091	Connective tissue growth factor	CTGF	CTGF		CTGF	24.0985	0	0.976444	12.8371	7.49517	14.817	0	21.6944	46.0297	14.2165
1337	P29317;P29317-2	2	16	15	15	P29317	24.8	108.27	Ephrin type-A receptor 2	EPHA2	EPHA2	EPHA2	EPHA2	5.78364	3.8768	8.788	12.8371	0	9.87803	0	2.06613	14.009	6.35986
1338	P29323-2;P29323-3;P29323;P54762-5;Q9UF33-2;Q9UF33-3;Q15375-2;Q15375-4;Q15375;Q9UF33	10	16	16	14	P29323-2	21.9	109.87	Ephrin type-B receptor 2	EPHB2;EPHB1;EPHA6;EPHA7	EPHB2;EPHB1;EPHA6;EPHA7	EPHB2;EPHB1;EPHA6;EPHA7	EPHB2	8.67546	8.72279	7.81155	11.7674	21.4148	25.6829	6.61459	20.6613	13.0084	13.8177
1339	P29350;P29350-3;P29350-4;P29350-2	4	7	7	7	P29350	15.3	67.56	Tyrosine-protein phosphatase non-receptor type 6	PTPN6	PTPN6		PTPN6	1.92788	3.8768	4.88222	0	0	0	3.77977	0	0	1.60741
1340	P29353-2;P29353-7;P29353;P29353-6;P29353-3;P29353-5;P98077	7	4	4	4	P29353-2	11.8	51.61	SHC-transforming protein 1	SHC1;SHC2	SHC1;SHC2		SHC1	2.89182	3.8768	2.92933	1.06976	1.07074	0.987803	2.83483	1.03306	1.00064	1.96609
1341	P29373	1	13	13	12	P29373	83.3	15.693	Cellular retinoic acid-binding protein 2	CRABP2	CRABP2		CRABP2	13.4952	10.6612	19.5289	0	7.49517	0	7.55953	1.03306	9.0058	7.64209
1342	P29400;P29400-2	2	4	2	2	P29400	3.4	161.04	Collagen alpha-5(IV) chain	COL4A5	COL4A5		COL4A5	0	0.969199	4.88222	0	0	0	0	0	0	0.650158
1343	P29401;P29401-2	2	46	46	45	P29401	81.5	67.877	Transketolase	TKT	TKT		TKT	353.766	247.146	188.454	296.324	192.733	234.109	279.703	229.34	213.137	248.301
1344	P29466-2;P29466;P29466-3;P29466-4;P29466-5;Q5EG05-2;Q5EG05	7	12	12	12	P29466-2	37.3	42.888	Caspase-1;Caspase-1 subunit p20;Caspase-1 subunit p10	CASP1;CARD16	CASP1;CARD16		CASP1	4.8197	2.9076	2.92933	0	0	3.95121	0.944942	8.26452	0	2.64637
1345	P29508;P29508-2	2	11	11	4	P29508	27.7	44.564	Serpin B3	SERPINB3	SERPINB3		SERPINB3	0	14.538	2.92933	0	0	0	6.61459	0	0	2.67577
1346	P29558-2;P29558;Q6XE24-3;Q6XE24-4;Q6XE24-5;Q6XE24-2;Q6XE24	7	3	3	2	P29558-2	9.9	44.136	RNA-binding motif, single-stranded-interacting protein 1	RBMS1;RBMS3	RBMS1;RBMS3		RBMS1	3.85576	0	0.976444	0	1.07074	0	1.88988	0	3.00193	1.19942
1347	P29590;P29590-2;P29590-5;P29590-9;P29590-3;P29590-8;P29590-11;P29590-4;P29590-12;P29590-13;P29590-14;P29590-10	12	21	21	21	P29590	28.3	97.55	Protein PML	PML	PML		PML	10.6033	14.538	20.5053	3.20929	3.21221	10.8658	17.9539	1.03306	1.00064	9.21351
1348	P29692;P29692-2	2	18	18	1	P29692	75.8	31.121	Elongation factor 1-delta	EEF1D	EEF1D		EEF1D	38.5576	40.7064	52.728	53.4881	42.8295	55.317	43.4673	72.3145	52.0335	50.1602
1349	P29692-3	1	17	1	1	P29692-3	77.8	28.558	Elongation factor 1-delta	EEF1D	EEF1D		EEF1D	0.963939	1.9384	1.95289	3.20929	2.14148	0.987803	1.88988	3.09919	3.00193	2.13164
1350	P29692-4	1	15	1	1	P29692-4	72.5	29.07	Elongation factor 1-delta	EEF1D	EEF1D		EEF1D	0.963939	0.969199	0.976444	4.27905	0	0	0.944942	1.03306	1.00064	1.1297
1351	P29966	1	14	14	14	P29966	51.8	31.554	Myristoylated alanine-rich C-kinase substrate	MARCKS	MARCKS		MARCKS	29.8821	18.4148	18.5524	16.0464	42.8295	63.2194	28.3483	27.8927	23.0148	29.8001
1352	P29992	1	2	2	2	P29992	5.8	42.123	Guanine nucleotide-binding protein subunit alpha-11	GNA11	GNA11		GNA11	0	0.969199	0.976444	0	0	0	0.944942	1.03306	0	0.435961
1353	P30040;P30040-2	2	15	15	15	P30040	47.5	28.993	Endoplasmic reticulum resident protein 29	ERP29	ERP29		ERP29	36.6297	27.1376	31.2462	40.6509	34.2636	43.4633	22.6786	59.9177	42.0271	37.5572
1354	P30041	1	23	23	23	P30041	84.8	25.035	Peroxiredoxin-6	PRDX6	PRDX6		PRDX6	50.1249	59.1211	67.3746	54.5579	73.8809	52.3536	67.0909	57.8516	88.0567	63.3791
1355	P30042;P30042-2	2	13	13	13	P30042	51.5	28.17	ES1 protein homolog, mitochondrial	C21orf33	C21orf33		C21orf33	9.63939	6.78439	4.88222	8.55809	7.49517	29.6341	23.6235	8.26452	5.00322	11.5427
1356	P30043	1	15	15	15	P30043	77.7	22.119	Flavin reductase (NADPH)	BLVRB	BLVRB		BLVRB	24.0985	22.2916	27.3404	18.186	28.9099	23.7073	61.4212	25.8266	20.0129	27.9772
1357	P30044-2;P30044;P30044-3;P30044-4	4	12	12	12	P30044-2	64.2	17.031	Peroxiredoxin-5, mitochondrial	PRDX5	PRDX5		PRDX5	24.0985	23.2608	42.9635	22.465	47.1125	35.5609	34.0179	41.3226	21.0135	32.4239
1358	P30046;P30046-2;A6NHG4	3	14	14	14	P30046	96.6	12.712	D-dopachrome decarboxylase;D-dopachrome decarboxylase-like protein	DDT;DDTL	DDT;DDTL		DDT;DDTL	32.7739	36.8296	32.2227	32.0929	27.8392	29.6341	33.073	50.6202	39.0251	34.9012
1359	P30048-2;P30048	2	13	13	13	P30048-2	60.1	25.838	Thioredoxin-dependent peroxide reductase, mitochondrial	PRDX3	PRDX3		PRDX3	11.5673	16.4764	11.7173	12.8371	16.0611	28.6463	24.5685	23.7605	11.0071	17.4046
1360	P30050;P30050-2	2	9	9	9	P30050	64.8	17.818	60S ribosomal protein L12	RPL12	RPL12		RPL12	39.5215	31.9836	41.9871	53.4881	37.4758	37.5365	39.6876	44.4218	46.0297	41.348
1361	P30084	1	13	13	13	P30084	43.8	31.387	Enoyl-CoA hydratase, mitochondrial	ECHS1	ECHS1		ECHS1	7.71152	11.6304	5.85866	3.20929	20.344	31.6097	33.073	29.9589	10.0064	17.0446
1362	P30085;P30085-2	2	12	12	12	P30085	55.1	22.222	UMP-CMP kinase	CMPK1	CMPK1		CMPK1	24.0985	22.2916	17.576	29.9533	38.5466	22.7195	22.6786	18.5952	15.0097	23.4965
1363	P30086	1	18	18	18	P30086	85.6	21.057	Phosphatidylethanolamine-binding protein 1;Hippocampal cholinergic neurostimulating peptide	PEBP1	PEBP1		PEBP1	56.8724	58.1519	52.728	110.185	67.4565	106.683	66.1459	102.273	76.049	77.3939
1364	P30101	1	54	54	54	P30101	75.2	56.782	Protein disulfide-isomerase A3	PDIA3	PDIA3		PDIA3	163.87	164.764	226.535	234.278	171.318	170.89	159.695	319.217	239.154	205.525
1365	P30153	1	28	28	23	P30153	53.1	65.308	Serine/threonine-protein phosphatase 2A 65 kDa regulatory subunit A alpha isoform	PPP2R1A	PPP2R1A		PPP2R1A	58.8003	62.9979	47.8458	33.1626	20.344	52.3536	71.8156	32.025	30.0193	45.4849
1366	P30154-4;P30154;P30154-2;P30154-5;P30154-3	5	8	3	3	P30154-4	16.4	61.313	Serine/threonine-protein phosphatase 2A 65 kDa regulatory subunit A beta isoform	PPP2R1B	PPP2R1B		PPP2R1B	1.92788	0	0	0	0	0	2.83483	0	0	0.529189
1367	P30260;P30260-2	2	2	2	2	P30260	3	91.866	Cell division cycle protein 27 homolog	CDC27	CDC27		CDC27	0	0.969199	0	2.13952	0	0	0	0	0	0.345414
1368	P30405;P30405-2	2	12	11	10	P30405	64.7	22.04	Peptidyl-prolyl cis-trans isomerase F, mitochondrial	PPIF	PPIF		PPIF	14.4591	11.6304	11.7173	16.0464	12.8489	31.6097	34.9628	29.9589	21.0135	20.4719
1369	P30419;P30419-2;O60551	3	15	15	15	P30419	29	56.806	Glycylpeptide N-tetradecanoyltransferase 1	NMT1;NMT2	NMT1;NMT2		NMT1	19.2788	19.384	14.6467	13.9069	7.49517	18.7683	23.6235	14.4629	16.0103	16.3974
1370	P30455;P30443	2	24	4	3	P30455	57.8	40.933	HLA class I histocompatibility antigen, A-36 alpha chain;HLA class I histocompatibility antigen, A-1 alpha chain	HLA-A	HLA-A		HLA-A	0	0	8.788	5.34881	0	0	0	0	0	1.57076
1371	P30447	1	23	1	0	P30447	59.5	40.732	HLA class I histocompatibility antigen, A-23 alpha chain	HLA-A	HLA-A		HLA-A	1.92788	0	0	0	0	0	3.77977	4.13226	0	1.09332
1372	P30453;P30457	2	20	1	0	P30453	53.2	41.054	HLA class I histocompatibility antigen, A-34 alpha chain;HLA class I histocompatibility antigen, A-66 alpha chain	HLA-A	HLA-A		HLA-A	3.85576	0	0	1.06976	0	0	1.88988	0	0	0.757267
1373	P30459	1	21	3	0	P30459	52.1	40.89	HLA class I histocompatibility antigen, A-74 alpha chain	HLA-A	HLA-A		HLA-A	2.89182	0	0.976444	0	0	0	2.83483	0	0	0.744788
1374	P30460	1	18	3	1	P30460	53	40.33	HLA class I histocompatibility antigen, B-8 alpha chain	HLA-B	HLA-B		HLA-B	0	0	0	0	0	0	0	1.03306	0	0.114785
1375	P30462	1	19	3	0	P30462	52.5	40.358	HLA class I histocompatibility antigen, B-14 alpha chain	HLA-B	HLA-B		HLA-B	0	0	0	0	0	4.93901	2.83483	0	2.00129	1.08613
1376	P30481	1	13	1	1	P30481	36.2	40.481	HLA class I histocompatibility antigen, B-44 alpha chain	HLA-B	HLA-B		HLA-B	0	0	0	0	0	0	0.944942	0	0	0.104994
1377	P30486;Q31610	2	17	1	0	P30486	48.1	40.362	HLA class I histocompatibility antigen, B-48 alpha chain;HLA class I histocompatibility antigen, B-81 alpha chain	HLA-B	HLA-B		HLA-B	0	0.969199	0	0	0	0	0	0	0	0.107689
1378	P30490;P18464	2	17	3	0	P30490	56.4	40.521	HLA class I histocompatibility antigen, B-52 alpha chain;HLA class I histocompatibility antigen, B-51 alpha chain	HLA-B	HLA-B		HLA-B	1.92788	0	0	0	0	2.96341	0.944942	0	0	0.64847
1379	P30499	1	16	2	1	P30499	40.7	40.964	HLA class I histocompatibility antigen, Cw-1 alpha chain	HLA-C	HLA-C		HLA-C	1.92788	0	0.976444	2.13952	0	0	0	0	0	0.560427
1380	P30504	1	19	4	4	P30504	53.3	40.994	HLA class I histocompatibility antigen, Cw-4 alpha chain	HLA-C	HLA-C		HLA-C	0	0	0	0	0	0	0	0	5.00322	0.555914
1381	P30508;Q29960-2;Q29960	3	21	3	0	P30508	60.1	40.885	HLA class I histocompatibility antigen, Cw-12 alpha chain;HLA class I histocompatibility antigen, Cw-16 alpha chain	HLA-C	HLA-C		HLA-C	3.85576	0	5.85866	7.48833	0	6.91462	1.88988	2.06613	4.00258	3.564
1382	P30511;P30511-3	2	4	1	1	P30511	10.4	39.061	HLA class I histocompatibility antigen, alpha chain F	HLA-F	HLA-F		HLA-F	0	1.9384	3.90578	2.13952	0	2.96341	1.88988	4.13226	2.00129	2.10784
1383	P30519;P30519-2	2	11	11	11	P30519	42.4	36.032	Heme oxygenase 2	HMOX2	HMOX2		HMOX2	1.92788	3.8768	2.92933	2.13952	2.14148	5.92682	7.55953	1.03306	2.00129	3.28175
1384	P30520;Q8N142;Q8N142-2	3	20	20	20	P30520	45	50.097	Adenylosuccinate synthetase isozyme 2	ADSS;ADSSL1	ADSS;ADSSL1		ADSS	13.4952	27.1376	14.6467	8.55809	11.7781	20.7439	29.2932	8.26452	12.0077	16.2139
1385	P30530-2;P30530	2	7	7	7	P30530-2	10.1	97.376	Tyrosine-protein kinase receptor UFO	AXL	AXL	AXL	AXL	19.2788	1.9384	10.7409	26.744	4.28295	15.8048	8.50448	20.6613	14.009	13.5516
1386	P30533	1	13	13	13	P30533	33.9	41.465	Alpha-2-macroglobulin receptor-associated protein	LRPAP1	LRPAP1		LRPAP1	3.85576	3.8768	3.90578	5.34881	3.21221	5.92682	2.83483	12.3968	14.009	6.15187
1387	P30566;P30566-2	2	17	17	17	P30566	37.8	54.889	Adenylosuccinate lyase	ADSL	ADSL		ADSL	7.71152	18.4148	15.6231	20.3255	7.49517	29.6341	24.5685	13.4298	7.00451	16.023
1388	P30622-2;P30622-1;P30622	3	75	75	72	P30622-2	52.6	156.78	CAP-Gly domain-containing linker protein 1	CLIP1	CLIP1		CLIP1	53.0167	24.23	25.3875	87.7205	38.5466	43.4633	31.1831	48.554	57.0367	45.4598
1389	P30626-3;P30626-2;P30626	3	9	9	9	P30626-3	55	20.006	Sorcin	SRI	SRI		SRI	7.71152	4.846	4.88222	8.55809	13.9196	6.91462	6.61459	20.6613	13.0084	9.67959
1390	P30711;P30711-2	2	9	9	8	P30711	33.3	27.335	Glutathione S-transferase theta-1	GSTT1	GSTT1		GSTT1	0	6.78439	0	0	0	3.95121	1.88988	1.03306	12.0077	2.85181
1391	P30740;P30740-2	2	22	22	21	P30740	49.9	42.741	Leukocyte elastase inhibitor	SERPINB1	SERPINB1		SERPINB1	16.387	19.384	14.6467	20.3255	13.9196	17.7805	22.6786	25.8266	53.0342	22.6647
1392	P30837	1	16	14	14	P30837	32.7	57.206	Aldehyde dehydrogenase X, mitochondrial	ALDH1B1	ALDH1B1		ALDH1B1	1.92788	0	0	0	0	15.8048	5.66965	2.06613	2.00129	3.0522
1393	P30838;P48448;P43353-2;P43353;P51648;P51648-2	6	20	20	20	P30838	45.9	50.394	Aldehyde dehydrogenase, dimeric NADP-preferring	ALDH3A1;ALDH3B2;ALDH3B1;ALDH3A2	ALDH3A1;ALDH3B2;ALDH3B1;ALDH3A2		ALDH3A1	0.963939	3.8768	0.976444	11.7674	2.14148	1.97561	44.4123	0	2.00129	7.56835
1394	P30876	1	22	22	22	P30876	21.7	133.9	DNA-directed RNA polymerase II subunit RPB2	POLR2B	POLR2B		POLR2B	10.6033	15.5072	13.6702	5.34881	1.07074	1.97561	15.1191	4.13226	4.00258	7.93664
1395	P31040;P31040-2;P31040-3	3	16	16	16	P31040	30.9	72.691	Succinate dehydrogenase [ubiquinone] flavoprotein subunit, mitochondrial	SDHA	SDHA		SDHA	2.89182	10.6612	1.95289	0	2.14148	15.8048	6.61459	3.09919	13.0084	6.2416
1396	P31146	1	8	8	8	P31146	19.5	51.026	Coronin-1A	CORO1A	CORO1A		CORO1A	0	2.9076	2.92933	0	0	2.96341	0.944942	0	6.00387	1.74991
1397	P31150	1	33	21	21	P31150	65.8	50.582	Rab GDP dissociation inhibitor alpha	GDI1	GDI1		GDI1	14.4591	30.0452	30.2698	41.7207	32.1221	28.6463	51.9718	33.0581	39.0251	33.4798
1398	P31151;Q86SG5	2	3	3	3	P31151	35.6	11.471	Protein S100-A7;Protein S100-A7A	S100A7;S100A7A	S100A7;S100A7A		S100A7;S100A7A	2.89182	0.969199	0	0	0	0	2.83483	0	0	0.743983
1399	P31153;P31153-2;Q00266	3	28	28	28	P31153	56.7	43.66	S-adenosylmethionine synthase isoform type-2	MAT2A;MAT1A	MAT2A;MAT1A		MAT2A	26.0264	30.0452	21.4818	45.9998	33.1929	41.4877	34.9628	46.4879	29.0187	34.3003
1400	P31321	1	8	4	4	P31321	19.7	43.072	cAMP-dependent protein kinase type I-beta regulatory subunit	PRKAR1B	PRKAR1B		PRKAR1B	0.963939	1.9384	1.95289	2.13952	3.21221	2.96341	1.88988	0	0	1.67336
1401	P31350;P31350-2;Q7LG56-3	3	15	15	13	P31350	43.4	44.877	Ribonucleoside-diphosphate reductase subunit M2	RRM2;RRM2B	RRM2;RRM2B		RRM2	1.92788	5.81519	10.7409	1.06976	1.07074	2.96341	16.064	7.23145	3.00193	5.54281
1402	P31431;P31431-2	2	8	8	8	P31431	29.8	21.641	Syndecan-4	SDC4	SDC4		SDC4	42.4133	28.1068	31.2462	28.8836	25.6977	20.7439	16.064	55.7855	44.0284	32.5521
1403	P31483;P31483-3	2	8	4	2	P31483	22.3	42.963	Nucleolysin TIA-1 isoform p40	TIA1	TIA1		TIA1	1.92788	0.969199	2.92933	1.06976	3.21221	0	0.944942	0	1.00064	1.33933
1404	P31689;P31689-2;Q9H3Z4-2;Q9H3Z4	4	14	14	13	P31689	49.4	44.868	DnaJ homolog subfamily A member 1	DNAJA1;DNAJC5	DNAJA1;DNAJC5		DNAJA1	11.5673	6.78439	5.85866	9.62786	3.21221	7.90242	7.55953	11.3637	8.00516	7.9868
1405	P31749-2;P31749	2	3	3	2	P31749-2	7.7	48.346	RAC-alpha serine/threonine-protein kinase	AKT1	AKT1	AKT1	AKT1	0.963939	1.9384	0.976444	1.06976	0	0	0	0	0	0.549838
1406	P31937	1	12	12	12	P31937	45.2	35.329	3-hydroxyisobutyrate dehydrogenase, mitochondrial	HIBADH	HIBADH		HIBADH	5.78364	6.78439	1.95289	3.20929	14.9903	18.7683	28.3483	13.4298	5.00322	10.9189
1407	P31939;P31939-2	2	35	35	35	P31939	67.6	64.615	Bifunctional purine biosynthesis protein PURH;Phosphoribosylaminoimidazolecarboxamide formyltransferase;IMP cyclohydrolase	ATIC	ATIC		ATIC	44.3412	50.3984	39.0578	64.1857	64.2443	61.2438	70.8706	61.9839	50.0322	56.262
1408	P31942-2;P31942;P31942-3;P31942-4;P31942-6;P31942-5	6	10	8	8	P31942-2	40.8	35.238	Heterogeneous nuclear ribonucleoprotein H3	HNRNPH3	HNRNPH3		HNRNPH3	7.71152	6.78439	5.85866	9.62786	12.8489	6.91462	9.44942	8.26452	10.0064	8.60736
1409	P31943	1	22	22	10	P31943	59.5	49.229	Heterogeneous nuclear ribonucleoprotein H;Heterogeneous nuclear ribonucleoprotein H, N-terminally processed	HNRNPH1	HNRNPH1		HNRNPH1	48.197	35.8604	41.9871	51.3486	44.971	36.5487	38.7426	38.2234	41.0264	41.8783
1410	P31946	1	22	14	2	P31946	72.4	28.082	14-3-3 protein beta/alpha;14-3-3 protein beta/alpha, N-terminally processed	YWHAB	YWHAB		YWHAB	51.0888	72.6899	69.3275	82.3717	91.0127	64.2072	58.5864	77.4798	76.049	71.4237
1411	P31946-2	1	21	1	1	P31946-2	72.1	27.85	14-3-3 protein beta/alpha;14-3-3 protein beta/alpha, N-terminally processed	YWHAB	YWHAB		YWHAB	3.85576	5.81519	6.83511	5.34881	5.35369	7.90242	3.77977	6.19839	6.00387	5.677
1412	P31947;P31947-2	2	30	25	25	P31947	78.6	27.774	14-3-3 protein sigma	SFN	SFN		SFN	225.562	144.411	164.043	100.558	115.64	117.549	128.512	141.53	110.071	138.653
1413	P31948;P31948-2;P31948-3	3	66	66	66	P31948	70.3	62.639	Stress-induced-phosphoprotein 1	STIP1	STIP1		STIP1	82.8988	105.643	113.268	96.2786	113.498	163.975	142.686	250.002	149.096	135.261
1414	P31949	1	8	8	8	P31949	58.1	11.74	Protein S100-A11;Protein S100-A11, N-terminally processed	S100A11	S100A11		S100A11	27.9542	36.8296	37.1049	26.744	34.2636	27.6585	47.2471	30.9919	29.0187	33.0903
1415	P32004-3;P32004-2;P32004	3	26	26	26	P32004-3	23.4	138.91	Neural cell adhesion molecule L1	L1CAM	L1CAM		L1CAM	25.0624	8.72279	27.3404	21.3952	18.2025	0	0.944942	28.9258	18.0116	16.5118
1416	P32119;P32119-2	2	16	15	15	P32119	74.2	21.892	Peroxiredoxin-2	PRDX2	PRDX2		PRDX2	29.8821	28.1068	30.2698	31.0231	16.0611	40.4999	30.2381	29.9589	16.0103	28.0056
1417	P32320	1	6	6	6	P32320	62.3	16.185	Cytidine deaminase	CDA	CDA		CDA	0.963939	9.69199	6.83511	0	4.28295	10.8658	12.2842	13.4298	16.0103	8.26269
1418	P32321;P32321-2	2	12	12	12	P32321	69.7	20.016	Deoxycytidylate deaminase	DCTD	DCTD		DCTD	6.74758	5.81519	9.76444	4.27905	7.49517	11.8536	11.3393	10.3306	3.00193	7.84744
1419	P32455;Q9H0R5;Q9H0R5-4	3	24	24	22	P32455	36.3	67.93	Interferon-induced guanylate-binding protein 1	GBP1;GBP3	GBP1;GBP3		GBP1	13.4952	30.0452	27.3404	1.06976	3.21221	24.6951	12.2842	0	3.00193	12.7938
1421	P32926	1	19	19	19	P32926	22.9	107.53	Desmoglein-3	DSG3	DSG3		DSG3	31.81	7.75359	5.85866	1.06976	3.21221	8.89023	2.83483	5.16532	0	7.3994
1422	P32929;P32929-2;P32929-3	3	9	9	9	P32929	30.6	44.508	Cystathionine gamma-lyase	CTH	CTH		CTH	0.963939	1.9384	0.976444	0	2.14148	3.95121	11.3393	1.03306	0	2.48265
1423	P32969	1	5	5	5	P32969	42.7	21.863	60S ribosomal protein L9	RPL9	RPL9		RPL9	2.89182	7.75359	4.88222	4.27905	2.14148	5.92682	4.72471	4.13226	9.0058	5.08197
1424	P32970;P32970-2	2	2	2	2	P32970	14	21.118	CD70 antigen	CD70	CD70		CD70	0	1.9384	0	0	0	0.987803	0	0	1.00064	0.436316
1425	P33151;P33151-2	2	10	10	10	P33151	15.1	87.527	Cadherin-5	CDH5	CDH5		CDH5	0	0	0	14.9767	0	0	0	0	0	1.66407
1426	P33176	1	47	47	37	P33176	54	109.68	Kinesin-1 heavy chain	KIF5B	KIF5B		KIF5B	38.5576	39.7372	0	45.9998	50.3247	22.7195	59.5313	30.9919	29.0187	35.209
1427	P33240-2;P33240	2	6	6	3	P33240-2	13.8	59.251	Cleavage stimulation factor subunit 2	CSTF2	CSTF2		CSTF2	6.74758	5.81519	6.83511	3.20929	3.21221	5.92682	7.55953	3.09919	7.00451	5.48994
1428	P33316	1	13	2	2	P33316	54.4	26.563	Deoxyuridine 5-triphosphate nucleotidohydrolase, mitochondrial	DUT	DUT		DUT	0.963939	0	0	1.06976	0	1.97561	1.88988	1.03306	1.00064	0.881433
1429	P33316-2	1	13	13	2	P33316-2	80.5	17.748	Deoxyuridine 5-triphosphate nucleotidohydrolase, mitochondrial	DUT	DUT		DUT	26.9903	28.1068	30.2698	59.9067	18.2025	26.6707	57.6414	75.4137	33.0213	39.5804
1430	P33552	1	2	2	2	P33552	24.1	9.8602	Cyclin-dependent kinases regulatory subunit 2	CKS2	CKS2		CKS2	0.963939	0	0	1.06976	1.07074	0	0.944942	2.06613	1.00064	0.790684
1431	P33908;P33908-2	2	8	8	8	P33908	12.1	72.968	Mannosyl-oligosaccharide 1,2-alpha-mannosidase IA	MAN1A1	MAN1A1		MAN1A1	6.74758	1.9384	5.85866	1.06976	2.14148	9.87803	0	0	8.00516	3.9599
1432	P33991;Q9UJA3-2;Q9UJA3-3;Q9UJA3;Q9UJA3-4	5	24	24	24	P33991	30.1	96.557	DNA replication licensing factor MCM4	MCM4;MCM8	MCM4;MCM8		MCM4	10.6033	23.2608	15.6231	31.0231	18.2025	21.7317	31.1831	28.9258	22.0142	22.5075
1433	P33992	1	23	23	23	P33992	36.5	82.285	DNA replication licensing factor MCM5	MCM5	MCM5		MCM5	10.6033	21.3224	6.83511	16.0464	8.5659	6.91462	20.7887	13.4298	8.00516	12.5013
1434	P33993;P33993-3;P33993-2	3	25	25	25	P33993	38.7	81.307	DNA replication licensing factor MCM7	MCM7	MCM7		MCM7	8.67546	14.538	13.6702	12.8371	6.42443	5.92682	23.6235	17.5621	14.009	13.0296
1435	P34059	1	14	14	14	P34059	28.5	58.025	N-acetylgalactosamine-6-sulfatase	GALNS	GALNS		GALNS	3.85576	18.4148	8.788	9.62786	12.8489	4.93901	4.72471	4.13226	10.0064	8.59308
1436	P34096	1	6	6	6	P34096	44.9	16.84	Ribonuclease 4	RNASE4	RNASE4		RNASE4	4.8197	3.8768	10.7409	9.62786	7.49517	3.95121	0	4.13226	1.00064	5.07161
1437	P34741	1	2	2	2	P34741	11.4	22.16	Syndecan-2	SDC2	SDC2		SDC2	0	1.9384	0	6.41857	1.07074	0	0	0	0	1.04752
1438	P34810-2;P34810-3;P34810	3	1	1	1	P34810-2	7.4	31.738	Macrosialin	CD68	CD68		CD68	0	0	0	0	0	0	0	0	1.00064	0.111183
1439	P34896-2;P34896;P34896-3;P34896-4	4	17	16	16	P34896-2	44.6	49.027	Serine hydroxymethyltransferase, cytosolic	SHMT1	SHMT1		SHMT1	11.5673	17.4456	10.7409	5.34881	2.14148	14.817	4.72471	13.4298	13.0084	10.3582
1440	P34897-3;P34897;P34897-2	3	26	26	25	P34897-3	58.2	53.454	Serine hydroxymethyltransferase, mitochondrial	SHMT2	SHMT2		SHMT2	20.2427	15.5072	4.88222	31.0231	12.8489	62.2316	33.073	43.3887	21.0135	27.1345
1441	P34931	1	21	2	2	P34931	34.3	70.374	Heat shock 70 kDa protein 1-like	HSPA1L	HSPA1L		HSPA1L	0	0	0	2.13952	1.07074	0.987803	0.944942	1.03306	0	0.68623
1442	P34932;P34932-2	2	75	75	71	P34932	77	94.33	Heat shock 70 kDa protein 4	HSPA4	HSPA4		HSPA4	203.391	212.255	203.1	300.603	209.865	267.695	283.483	333.68	257.166	252.36
1443	P34949-2;P34949	2	5	5	5	P34949-2	17.1	39.834	Mannose-6-phosphate isomerase	MPI	MPI		MPI	0	0	1.95289	0	0	0.987803	2.83483	4.13226	0	1.10086
1444	P35052;P35052-2	2	33	33	33	P35052	62.7	61.68	Glypican-1;Secreted glypican-1	GPC1	GPC1		GPC1	245.805	191.901	330.038	170.092	171.318	72.1096	80.32	118.802	182.117	173.612
1445	P35080	1	8	8	3	P35080	45.7	15.046	Profilin-2	PFN2	PFN2		PFN2	13.4952	8.72279	18.5524	8.55809	2.14148	13.8292	13.2292	5.16532	2.00129	9.52167
1446	P35080-2	1	8	3	3	P35080-2	52.1	15.088	Profilin-2	PFN2	PFN2		PFN2	1.92788	0	2.92933	0	0	1.97561	3.77977	0	0	1.17918
1447	P35218	1	1	1	1	P35218	3.9	34.75	Carbonic anhydrase 5A, mitochondrial	CA5A	CA5A		CA5A	0	0	3.90578	1.06976	2.14148	0	0	0	0	0.790779
1448	P35221;P35221-2;P35221-3;P26232-2;P26232-5;P26232;P26232-3;P26232-4;P26232-6;Q9UI47	10	46	46	46	P35221	56.4	100.07	Catenin alpha-1	CTNNA1;CTNNA2;CTNNA3	CTNNA1;CTNNA2;CTNNA3		CTNNA1	67.4758	67.8439	86.9035	91.9995	114.569	61.2438	104.889	76.4468	72.0464	82.6019
1449	P35222	1	30	25	25	P35222	43.7	85.496	Catenin beta-1	CTNNB1	CTNNB1		CTNNB1	25.0624	10.6612	41.9871	37.4417	40.688	21.7317	22.6786	18.5952	26.0168	27.207
1450	P35237	1	20	20	19	P35237	56.1	42.621	Serpin B6	SERPINB6	SERPINB6		SERPINB6	30.8461	24.23	20.5053	18.186	23.5562	36.5487	25.5134	28.9258	40.0258	27.593
1451	P35241;P35241-5;P35241-4;P35241-2;P35241-3	5	49	31	31	P35241	54.4	68.563	Radixin	RDX	RDX		RDX	37.5936	27.1376	33.1991	44.93	20.344	38.5243	31.1831	34.0911	50.0322	35.2261
1452	P35244	1	3	3	3	P35244	28.9	13.569	Replication protein A 14 kDa subunit	RPA3	RPA3		RPA3	1.92788	1.9384	1.95289	3.20929	1.07074	1.97561	1.88988	2.06613	2.00129	2.00357
1453	P35250-2;P35250	2	1	1	1	P35250-2	4.1	35.243	Replication factor C subunit 2	RFC2	RFC2		RFC2	0.963939	0.969199	0	0	0	0	0	0	0	0.214793
1454	P35268;Q6P5R6	2	8	8	8	P35268	48.4	14.787	60S ribosomal protein L22	RPL22;RPL22L1	RPL22;RPL22L1		RPL22	13.4952	9.69199	7.81155	10.6976	6.42443	10.8658	9.44942	13.4298	16.0103	10.8751
1455	P35269	1	12	12	12	P35269	23.4	58.24	General transcription factor IIF subunit 1	GTF2F1	GTF2F1	GTF2F1	GTF2F1	9.63939	12.5996	9.76444	4.27905	0	9.87803	12.2842	2.06613	5.00322	7.27934
1456	P35270	1	10	10	10	P35270	45.2	28.048	Sepiapterin reductase	SPR	SPR		SPR	6.74758	4.846	3.90578	0	1.07074	8.89023	10.3944	5.16532	0	4.55778
1457	P35318	1	4	4	4	P35318	27	20.42	ADM;Adrenomedullin;Proadrenomedullin N-20 terminal peptide	ADM	ADM		ADM	1.92788	4.846	0	3.20929	4.28295	0.987803	0	2.06613	11.0071	3.14746
1458	P35442	1	42	38	38	P35442	39.5	129.99	Thrombospondin-2	THBS2	THBS2		THBS2	0.963939	269.437	2.92933	0	28.9099	0	0	0	5.00322	34.1382
1459	P35443	1	3	1	1	P35443	4.5	105.87	Thrombospondin-4	THBS4	THBS4		THBS4	0	0	0	1.06976	1.07074	0	0	1.03306	0	0.352618
1460	P35475;P35475-2	2	13	13	13	P35475	18.7	72.669	Alpha-L-iduronidase	IDUA	IDUA		IDUA	0	0.969199	6.83511	3.20929	0	7.90242	0.944942	6.19839	1.00064	3.00667
1462	P35527;CON__P35527	2	25	24	24	P35527	44.1	62.064	Keratin, type I cytoskeletal 9	KRT9	KRT9		KRT9	44.3412	50.3984	50.7751	78.0926	84.5883	64.2072	43.4673	57.8516	54.0348	58.6396
1463	P35555	1	60	56	56	P35555	25.6	312.24	Fibrillin-1	FBN1	FBN1		FBN1	1.92788	0	1.95289	2.13952	100.649	25.6829	0.944942	1.03306	19.0122	17.0381
1464	P35556;P35556-2	2	79	79	74	P35556	32.5	314.77	Fibrillin-2	FBN2	FBN2		FBN2	172.545	0.969199	67.3746	196.836	17.1318	58.2804	24.5685	0	44.0284	64.6371
1465	P35573;P35573-2;P35573-3	3	59	59	59	P35573	44.5	174.76	Glycogen debranching enzyme;4-alpha-glucanotransferase;Amylo-alpha-1,6-glucosidase	AGL	AGL		AGL	32.7739	34.8912	58.5866	19.2557	54.6076	63.2194	39.6876	30.9919	47.0303	42.3383
1466	P35579;P35579-2;REV__Q9UKV3-5;REV__Q9UKV3;P12883;P13535;Q9UKX3;P13533;P12882	9	167	167	134	P35579	65.2	226.53	Myosin-9	MYH9;MYH7;MYH8;MYH13;MYH6;MYH1	MYH9;MYH7;MYH8;MYH13;MYH6;MYH1		MYH9	211.103	300.452	273.404	394.742	376.9	377.341	399.71	229.34	318.205	320.133
1467	P35580;P35580-3;P35580-5;P35580-2;P35580-4	5	51	27	25	P35580	24.9	229	Myosin-10	MYH10	MYH10		MYH10	0	21.3224	11.7173	10.6976	0	16.7926	9.44942	2.06613	4.00258	8.44979
1468	P35606-2;P35606	2	38	38	38	P35606-2	51	99.045	Coatomer subunit beta	COPB2	COPB2		COPB2	55.9085	44.5832	43.94	41.7207	28.9099	28.6463	48.192	41.3226	43.0277	41.8057
1469	P35609-2;P35609	2	23	1	1	P35609-2	19.2	103.92	Alpha-actinin-2	ACTN2	ACTN2		ACTN2	0.963939	0.969199	1.95289	0	1.07074	0.987803	0.944942	0	0	0.765501
1470	P35611-2;P35611-6;P35611;P35611-3;P35611-4;P35611-5	6	10	10	10	P35611-2	21.1	69.984	Alpha-adducin	ADD1	ADD1		ADD1	4.8197	1.9384	2.92933	6.41857	5.35369	2.96341	1.88988	2.06613	3.00193	3.48678
1471	P35613-2;P35613;P35613-3;P35613-4	4	6	6	6	P35613-2	32.7	29.221	Basigin	BSG	BSG		BSG	1.92788	1.9384	0.976444	9.62786	3.21221	8.89023	6.61459	7.23145	5.00322	5.04692
1472	P35625	1	8	8	8	P35625	33.6	24.145	Metalloproteinase inhibitor 3	TIMP3	TIMP3		TIMP3	0	6.78439	0.976444	0	7.49517	2.96341	7.55953	0	8.00516	3.75379
1473	P35637-2;P35637	2	10	10	8	P35637-2	16.8	53.354	RNA-binding protein FUS	FUS	FUS		FUS	20.2427	31.0144	29.2933	38.5114	33.1929	20.7439	25.5134	30.9919	35.0226	29.3918
1474	P35658-2;P35658-4;P35658;P35658-3;P35658-5	5	13	13	13	P35658-2	8.8	212.57	Nuclear pore complex protein Nup214	NUP214	NUP214		NUP214	3.85576	1.9384	4.88222	2.13952	0	0.987803	8.50448	0	2.00129	2.70105
1475	P35659;P35659-2	2	15	15	15	P35659	36.5	42.674	Protein DEK	DEK	DEK		DEK	10.6033	14.538	8.788	4.27905	0	8.89023	8.50448	10.3306	2.00129	7.54833
1476	P35749-4;P35749-3;P35749;P35749-2	4	25	2	2	P35749-4	12	223.57	Myosin-11	MYH11	MYH11		MYH11	0	0	0	0	0	0.987803	0	0	0	0.109756
1477	P35754	1	4	4	4	P35754	50	11.776	Glutaredoxin-1	GLRX	GLRX		GLRX	1.92788	0	2.92933	0	2.14148	1.97561	2.83483	4.13226	2.00129	1.99363
1478	P35813;P35813-3;P35813-2	3	10	8	8	P35813	35.6	42.447	Protein phosphatase 1A	PPM1A	PPM1A		PPM1A	1.92788	3.8768	4.88222	2.13952	4.28295	4.93901	3.77977	4.13226	1.00064	3.44012
1479	P35908	1	37	29	1	P35908	57.3	65.432	Keratin, type II cytoskeletal 2 epidermal	KRT2	KRT2		KRT2	49.1609	57.1828	68.3511	80.2321	59.9613	77.0486	74.6504	69.2153	61.0393	66.3158
1480	P35914;P35914-3;P35914-2	3	3	3	3	P35914	12.3	34.36	Hydroxymethylglutaryl-CoA lyase, mitochondrial	HMGCL	HMGCL		HMGCL	0	0	0	0	0	2.96341	0	0	0	0.329268
1481	P35998;P35998-2	2	28	28	28	P35998	64.2	48.633	26S protease regulatory subunit 7	PSMC2	PSMC2		PSMC2	11.5673	22.2916	15.6231	7.48833	13.9196	13.8292	24.5685	20.6613	22.0142	16.8848
1482	P36404;P36404-2	2	4	4	4	P36404	25	20.878	ADP-ribosylation factor-like protein 2	ARL2	ARL2		ARL2	0.963939	0	0	1.06976	1.07074	0	1.88988	1.03306	0	0.66971
1483	P36405	1	7	7	7	P36405	56	20.455	ADP-ribosylation factor-like protein 3	ARL3	ARL3		ARL3	0.963939	2.9076	1.95289	0	2.14148	3.95121	4.72471	3.09919	1.00064	2.30463
1484	P36507	1	10	6	6	P36507	23.5	44.424	Dual specificity mitogen-activated protein kinase kinase 2	MAP2K2	MAP2K2	MAP2K2	MAP2K2	1.92788	1.9384	1.95289	0	0	0.987803	0.944942	0	3.00193	1.19487
1485	P36543;P36543-3;P36543-2	3	8	8	6	P36543	32.7	26.145	V-type proton ATPase subunit E 1	ATP6V1E1	ATP6V1E1		ATP6V1E1	4.8197	3.8768	0	0	0	2.96341	5.66965	0	1.00064	2.03669
1486	P36551;P36551-2	2	18	18	18	P36551	44.7	50.151	Oxygen-dependent coproporphyrinogen-III oxidase, mitochondrial	CPOX	CPOX		CPOX	10.6033	9.69199	13.6702	1.06976	7.49517	9.87803	13.2292	14.4629	7.00451	9.67834
1487	P36578	1	17	17	17	P36578	41.7	47.697	60S ribosomal protein L4	RPL4	RPL4		RPL4	5.78364	13.5688	3.90578	2.13952	0	4.93901	9.44942	3.09919	7.00451	5.54332
1488	P36639-4;P36639-3;P36639-2;P36639	4	4	4	4	P36639-4	26.3	17.951	7,8-dihydro-8-oxoguanine triphosphatase	NUDT1	NUDT1		NUDT1	4.8197	4.846	3.90578	4.27905	5.35369	4.93901	5.66965	9.29758	4.00258	5.23478
1489	P36776-3;P36776-2;P36776	3	6	6	6	P36776-3	9.6	85.64	Lon protease homolog, mitochondrial	LONP1	LONP1		LONP1	0	0	0	0	0	0	3.77977	0	0	0.419974
1490	P36871;P36871-2;P36871-3	3	33	33	33	P36871	58.9	61.448	Phosphoglucomutase-1	PGM1	PGM1		PGM1	28.9182	50.3984	27.3404	18.186	21.4148	54.3292	21.7337	37.1903	8.00516	29.724
1491	P36873;P36873-2	2	14	2	2	P36873	34.4	36.983	Serine/threonine-protein phosphatase PP1-gamma catalytic subunit	PPP1CC	PPP1CC		PPP1CC	0.963939	0	0.976444	0	1.07074	0.987803	0.944942	0	1.00064	0.660501
1492	P36896-5;P36896-2;P36896-3;P36896;P36896-4	5	2	2	2	P36896-5	6.8	51.724	Activin receptor type-1B	ACVR1B	ACVR1B	ACVR1B	ACVR1B	1.92788	0	0	1.06976	0	0.987803	0	2.06613	0	0.672397
1493	P36915;P36915-2	2	7	7	7	P36915	13	68.66	Guanine nucleotide-binding protein-like 1	GNL1	GNL1		GNL1	0	5.81519	2.92933	2.13952	0	1.97561	3.77977	1.03306	1.00064	2.07479
1494	P36952;P36952-2	2	25	25	25	P36952	68.3	42.1	Serpin B5	SERPINB5	SERPINB5		SERPINB5	79.043	61.0595	61.516	9.62786	72.8102	42.4755	82.2099	24.7936	39.0251	52.5067
1495	P36954	1	3	3	3	P36954	28.8	14.523	DNA-directed RNA polymerase II subunit RPB9	POLR2I	POLR2I		POLR2I	0	0.969199	2.92933	0	0	0	0.944942	1.03306	2.00129	0.875314
1496	P36955	1	7	2	2	P36955	16.3	46.312	Pigment epithelium-derived factor	SERPINF1	SERPINF1		SERPINF1	0	0	0	0	0	0	0	2.06613	0	0.22957
1497	P36957;P36957-2	2	3	3	3	P36957	7.7	48.755	Dihydrolipoyllysine-residue succinyltransferase component of 2-oxoglutarate dehydrogenase complex, mitochondrial	DLST	DLST		DLST	1.92788	0	0	1.06976	1.07074	0.987803	1.88988	1.03306	3.00193	1.22012
1498	P36969-2;P36969	2	7	7	7	P36969-2	50	19.525	Phospholipid hydroperoxide glutathione peroxidase, mitochondrial	GPX4	GPX4		GPX4	0.963939	3.8768	6.83511	0	0	1.97561	1.88988	0	1.00064	1.838
1499	P37108	1	10	10	10	P37108	66.2	14.57	Signal recognition particle 14 kDa protein	SRP14	SRP14		SRP14	5.78364	9.69199	7.81155	18.186	4.28295	5.92682	7.55953	10.3306	9.0058	8.73099
1500	P37235;P84074;P61601	3	8	8	8	P37235	49.7	22.313	Hippocalcin-like protein 1;Neuron-specific calcium-binding protein hippocalcin	HPCAL1;HPCA;NCALD	HPCAL1;HPCA;NCALD		HPCAL1;HPCA	1.92788	0	2.92933	1.06976	0	1.97561	3.77977	6.19839	1.00064	2.09793
1501	P37268-3;P37268-2;P37268-5;P37268;P37268-4	5	4	4	4	P37268-3	16.9	38.316	Squalene synthase	FDFT1	FDFT1		FDFT1	3.85576	0	0	0	1.07074	0	0.944942	0	0	0.652382
1502	P37802;P37802-2	2	22	22	21	P37802	83.4	22.391	Transgelin-2	TAGLN2	TAGLN2		TAGLN2	72.2955	83.3511	81.0449	69.5345	91.0127	76.0608	85.0448	64.05	65.0419	76.3818
1503	P37837	1	31	31	31	P37837	58.2	37.54	Transaldolase	TALDO1	TALDO1		TALDO1	60.7282	48.46	30.2698	43.8602	76.0224	89.8901	66.1459	60.9508	63.0406	59.9298
1504	P37840-2;P37840;P37840-3	3	5	5	4	P37840-2	54.5	11.372	Alpha-synuclein	SNCA	SNCA		SNCA	0.963939	3.8768	1.95289	0	0	1.97561	1.88988	0	0	1.18435
1505	P38117;P38117-2	2	13	13	13	P38117	56.1	27.843	Electron transfer flavoprotein subunit beta	ETFB	ETFB		ETFB	6.74758	5.81519	1.95289	3.20929	9.63664	9.87803	20.7887	9.29758	4.00258	7.92539
1506	P38159;P38159-2;P38159-3;O75526;Q8N7X1	5	21	21	8	P38159	45.8	42.331	RNA-binding motif protein, X chromosome;RNA-binding motif protein, X chromosome, N-terminally processed	RBMX;RBMXL2;RBMXL3	RBMX;RBMXL2;RBMXL3		RBMX	28.9182	33.922	29.2933	37.4417	39.6173	25.6829	37.7977	34.0911	50.0322	35.1996
1507	P38405-3	1	3	1	1	P38405-3	16.7	20.522	Guanine nucleotide-binding protein G(olf) subunit alpha	GNAL	GNAL		GNAL	0	0	0	0	1.07074	0	0.944942	0	0	0.223964
1508	P38571-2;P38571	2	3	3	3	P38571-2	13.4	39.111	Lysosomal acid lipase/cholesteryl ester hydrolase	LIPA	LIPA		LIPA	0.963939	5.81519	8.788	0	0	8.89023	0.944942	3.09919	10.0064	4.27866
1509	P38606-2;P38606	2	19	19	19	P38606-2	37.5	64.735	V-type proton ATPase catalytic subunit A	ATP6V1A	ATP6V1A		ATP6V1A	19.2788	11.6304	6.83511	8.55809	4.28295	16.7926	23.6235	9.29758	10.0064	12.2562
1510	P38646	1	44	43	43	P38646	61.4	73.68	Stress-70 protein, mitochondrial	HSPA9	HSPA9		HSPA9	33.7379	40.7064	11.7173	32.0929	38.5466	110.634	114.338	83.6782	51.0329	57.3871
1511	P38919	1	25	21	21	P38919	49.1	46.871	Eukaryotic initiation factor 4A-III;Eukaryotic initiation factor 4A-III, N-terminally processed	EIF4A3	EIF4A3		EIF4A3	7.71152	13.5688	2.92933	10.6976	10.7074	6.91462	22.6786	4.13226	5.00322	9.37148
1512	P38936	1	2	2	2	P38936	18.9	18.119	Cyclin-dependent kinase inhibitor 1	CDKN1A	CDKN1A		CDKN1A	1.92788	0	0	0	0	0	0	0	0	0.214209
1513	P39019	1	15	15	15	P39019	63.4	16.06	40S ribosomal protein S19	RPS19	RPS19		RPS19	24.0985	25.1992	27.3404	18.186	11.7781	15.8048	24.5685	23.7605	24.0155	21.6391
1514	P39023;Q92901	2	13	13	13	P39023	34.2	46.108	60S ribosomal protein L3	RPL3;RPL3L	RPL3;RPL3L		RPL3	3.85576	7.75359	1.95289	1.06976	0	1.97561	7.55953	1.03306	3.00193	3.13357
1515	P39060-2;P39060-1;P39060	3	20	20	20	P39060-2	16.6	135.76	Collagen alpha-1(XVIII) chain;Endostatin	COL18A1	COL18A1		COL18A1	47.233	33.922	58.5866	35.3021	22.4855	9.87803	21.7337	3.09919	4.00258	26.2492
1516	P39687;O95626;O43423	3	14	14	12	P39687	41	28.585	Acidic leucine-rich nuclear phosphoprotein 32 family member A	ANP32A;ANP32D;ANP32C	ANP32A;ANP32D;ANP32C		ANP32A	23.1345	22.2916	23.4347	33.1626	27.8392	27.6585	27.4033	28.9258	26.0168	26.6519
1517	P39748;P39748-2	2	15	15	15	P39748	48.9	42.592	Flap endonuclease 1	FEN1	FEN1		FEN1	8.67546	18.4148	6.83511	11.7674	5.35369	8.89023	14.1741	9.29758	4.00258	9.71233
1518	P39880-6;P39880-4;P39880-5;P39880-2;P39880;P39880-3;P39880-9;Q13948-9;Q13948-10;Q13948-2;Q13948	11	3	3	3	P39880-6	2.3	147.07	Homeobox protein cut-like 1;Protein CASP	CUX1	CUX1		CUX1	0	0.969199	0.976444	1.06976	1.07074	0	0.944942	0	0	0.559009
1519	P39900	1	13	13	13	P39900	31.9	54.001	Macrophage metalloelastase	MMP12	MMP12		MMP12	0	2.9076	13.6702	4.27905	4.28295	0	0	4.13226	0	3.25245
1520	P40121;P40121-2	2	17	17	17	P40121	56.9	38.498	Macrophage-capping protein	CAPG	CAPG		CAPG	15.423	24.23	39.0578	10.6976	32.1221	22.7195	26.4584	11.3637	12.0077	21.5644
1521	P40123;P40123-2	2	6	5	5	P40123	11.3	52.823	Adenylyl cyclase-associated protein 2	CAP2	CAP2		CAP2	0	3.8768	0	1.06976	1.07074	1.97561	1.88988	0	0	1.09809
1522	P40189;P40189-3;P40189-2	3	13	13	13	P40189	18.3	103.54	Interleukin-6 receptor subunit beta	IL6ST	IL6ST		IL6ST	8.67546	2.9076	0.976444	0	1.07074	10.8658	3.77977	3.09919	4.00258	3.93085
1523	P40222;Q8N3L3	2	17	17	16	P40222	38.3	61.89	Alpha-taxilin	TXLNA;TXLNB	TXLNA;TXLNB		TXLNA	11.5673	11.6304	9.76444	9.62786	3.21221	2.96341	1.88988	3.09919	9.0058	6.97338
1524	P40227;P40227-2	2	24	24	19	P40227	36.3	58.024	T-complex protein 1 subunit zeta	CCT6A	CCT6A		CCT6A	35.6658	47.4908	45.8929	25.6743	32.1221	32.5975	39.6876	14.4629	34.0219	34.1795
1525	P40261	1	6	6	6	P40261	23.5	29.574	Nicotinamide N-methyltransferase	NNMT	NNMT		NNMT	0	0.969199	0	0	0	8.89023	0	0	5.00322	1.65141
1526	P40306	1	5	5	5	P40306	20.1	28.936	Proteasome subunit beta type-10	PSMB10	PSMB10		PSMB10	2.89182	5.81519	3.90578	5.34881	2.14148	5.92682	5.66965	2.06613	7.00451	4.53002
1527	P40429;Q6NVV1	2	3	3	3	P40429	12.8	23.577	60S ribosomal protein L13a	RPL13A;RPL13AP3	RPL13A;RPL13AP3		RPL13A	0.963939	2.9076	0	0	0	0	1.88988	0	1.00064	0.751341
1528	P40616-2;P40616	2	2	2	2	P40616-2	18.9	18.565	ADP-ribosylation factor-like protein 1	ARL1	ARL1		ARL1	0	0.969199	0	1.06976	0	0.987803	0.944942	1.03306	1.00064	0.667268
1529	P40763-3;P40763;P40763-2	3	22	22	22	P40763-3	36.8	83.125	Signal transducer and activator of transcription 3	STAT3	STAT3		STAT3	9.63939	17.4456	3.90578	8.55809	2.14148	8.89023	13.2292	11.3637	13.0084	9.79798
1530	P40818;P40818-2	2	10	10	10	P40818	10.9	127.52	Ubiquitin carboxyl-terminal hydrolase 8	USP8	USP8		USP8	3.85576	2.9076	1.95289	1.06976	0	2.96341	8.50448	5.16532	9.0058	3.93611
1531	P40855-5;P40855	2	2	2	2	P40855-5	7.3	29.259	Peroxisomal biogenesis factor 19	PEX19	PEX19		PEX19	0	0	0	1.06976	0	1.97561	0	0	0	0.338374
1532	P40925;P40925-3;P40925-2	3	20	20	20	P40925	51.5	36.426	Malate dehydrogenase, cytoplasmic	MDH1	MDH1		MDH1	33.7379	32.9528	31.2462	47.0695	41.7588	49.3901	29.2932	38.2234	43.0277	38.5222
1533	P40926;P40926-2	2	25	25	25	P40926	68.9	35.503	Malate dehydrogenase, mitochondrial	MDH2	MDH2		MDH2	47.233	55.2444	33.1991	55.6276	77.0931	88.9023	66.1459	58.8847	54.0348	59.5961
1534	P40938-2;P40938	2	2	2	2	P40938-2	8.5	34.756	Replication factor C subunit 3	RFC3	RFC3		RFC3	0	0	0	2.13952	0	0	0.944942	0	1.00064	0.453901
1535	P41091;Q2VIR3;Q2VIR3-2	3	23	23	23	P41091	54.4	51.109	Eukaryotic translation initiation factor 2 subunit 3;Putative eukaryotic translation initiation factor 2 subunit 3-like protein	EIF2S3;EIF2S3L	EIF2S3;EIF2S3L		EIF2S3;EIF2S3L	23.1345	36.8296	35.152	21.3952	23.5562	38.5243	37.7977	24.7936	23.0148	29.3553
1536	P41208;Q12798	2	5	5	5	P41208	33.7	19.738	Centrin-2	CETN2;CETN1	CETN2;CETN1		CETN2	0	2.9076	2.92933	4.27905	1.07074	0.987803	1.88988	6.19839	2.00129	2.47379
1537	P41214-2;P41214	2	1	1	1	P41214-2	3	51.013	Eukaryotic translation initiation factor 2D	EIF2D	EIF2D		EIF2D	0	0	0	0	0	0	1.88988	0	0	0.209987
1538	P41221-2;P41221;Q9H1J7	3	6	6	6	P41221-2	19.2	40.886	Protein Wnt-5a	WNT5A;WNT5B	WNT5A;WNT5B		WNT5A	3.85576	0	0	0	0	0.987803	1.88988	0	0	0.74816
1539	P41223;P41223-2	2	8	8	8	P41223	56.9	17	Protein BUD31 homolog	BUD31	BUD31		BUD31	4.8197	4.846	2.92933	5.34881	3.21221	2.96341	3.77977	7.23145	7.00451	4.68169
1540	P41226	1	4	4	4	P41226	6.2	111.69	Ubiquitin-like modifier-activating enzyme 7	UBA7	UBA7		UBA7	0.963939	0	0	0	0	1.97561	0.944942	0	0	0.43161
1541	P41227;P41227-2;Q9BSU3	3	17	17	17	P41227	79.6	26.458	N-alpha-acetyltransferase 10	NAA10;NAA11	NAA10;NAA11		NAA10	6.74758	9.69199	9.76444	8.55809	3.21221	11.8536	25.5134	6.19839	3.00193	9.39352
1542	P41236;Q6NXS1	2	7	7	7	P41236	33.2	23.015	Protein phosphatase inhibitor 2;Protein phosphatase inhibitor 2-like protein 3	PPP1R2;PPP1R2P3	PPP1R2;PPP1R2P3		PPP1R2;PPP1R2P3	3.85576	3.8768	2.92933	6.41857	4.28295	5.92682	4.72471	2.06613	8.00516	4.67625
1543	P41240;P42679-3;P42679;P42679-2	4	7	7	7	P41240	19.6	50.704	Tyrosine-protein kinase CSK	CSK;MATK	CSK;MATK	CSK;MATK	CSK	2.89182	1.9384	1.95289	0	1.07074	2.96341	4.72471	4.13226	1.00064	2.29721
1544	P41250	1	49	49	49	P41250	57.1	83.165	Glycine--tRNA ligase	GARS	GARS		GARS	70.3676	62.9979	58.5866	24.6045	41.7588	98.7803	281.593	110.538	65.0419	90.4742
1545	P41252	1	47	47	47	P41252	38.7	144.5	Isoleucine--tRNA ligase, cytoplasmic	IARS	IARS		IARS	54.9446	88.1971	39.0578	39.5812	64.2443	86.9267	105.833	45.4548	28.018	61.362
1546	P41271;P41271-2	2	3	3	3	P41271	13.8	19.408	Neuroblastoma suppressor of tumorigenicity 1	NBL1	NBL1		NBL1	6.74758	3.8768	3.90578	4.27905	6.42443	4.93901	3.77977	4.13226	7.00451	5.00991
1547	P41567;O60739	2	10	10	10	P41567	75.2	12.732	Eukaryotic translation initiation factor 1;Eukaryotic translation initiation factor 1b	EIF1;EIF1B	EIF1;EIF1B		EIF1;EIF1B	6.74758	7.75359	2.92933	11.7674	4.28295	7.90242	11.3393	16.529	10.0064	8.80645
1548	P41743	1	6	6	6	P41743	18.8	68.262	Protein kinase C iota type	PRKCI	PRKCI	PRKCI	PRKCI	0.963939	0	0.976444	0	3.21221	0	1.88988	1.03306	4.00258	1.34201
1549	P42025	1	6	1	1	P42025	23.7	42.293	Beta-centractin	ACTR1B	ACTR1B		ACTR1B	0.963939	0.969199	0.976444	0	1.07074	0.987803	0.944942	1.03306	0	0.771792
1550	P42126-2;P42126	2	9	9	9	P42126-2	34.4	30.895	Enoyl-CoA delta isomerase 1, mitochondrial	ECI1	ECI1		ECI1	7.71152	2.9076	0	3.20929	12.8489	13.8292	22.6786	11.3637	5.00322	8.83911
1551	P42166	1	12	4	4	P42166	20.3	75.491	Lamina-associated polypeptide 2, isoform alpha;Thymopoietin;Thymopentin	TMPO	TMPO		TMPO	0.963939	0	0	5.34881	0	0.987803	0	0	1.00064	0.922355
1552	P42167;P42167-3;P42167-2	3	12	12	4	P42167	35.9	50.67	Lamina-associated polypeptide 2, isoforms beta/gamma;Thymopoietin;Thymopentin	TMPO	TMPO		TMPO	15.423	18.4148	16.5995	20.3255	17.1318	20.7439	22.6786	24.7936	21.0135	19.6805
1553	P42224;P42224-2	2	31	31	31	P42224	43.9	87.334	Signal transducer and activator of transcription 1-alpha/beta	STAT1	STAT1		STAT1	30.8461	21.3224	44.9164	9.62786	8.5659	29.6341	66.1459	16.529	24.0155	27.9559
1554	P42226-2;P42226-3;P42226	3	3	3	3	P42226-2	7.1	74.456	Signal transducer and activator of transcription 6	STAT6	STAT6		STAT6	1.92788	0	0	0	0	0	0	0	0	0.214209
1555	P42285	1	24	24	24	P42285	26.1	117.8	Superkiller viralicidic activity 2-like 2	SKIV2L2	SKIV2L2		SKIV2L2	8.67546	17.4456	9.76444	8.55809	8.5659	7.90242	13.2292	9.29758	6.00387	9.93806
1556	P42330;P42330-2	2	20	9	9	P42330	65.6	36.853	Aldo-keto reductase family 1 member C3	AKR1C3	AKR1C3		AKR1C3	18.3149	6.78439	2.92933	0	10.7074	3.95121	55.7516	6.19839	1.00064	11.7375
1557	P42336	1	1	1	1	P42336	1.7	124.28	Phosphatidylinositol 4,5-bisphosphate 3-kinase catalytic subunit alpha isoform	PIK3CA	PIK3CA		PIK3CA	0	0	0	0	0	0	0.944942	0	0	0.104994
1558	P42345	1	3	3	3	P42345	1.2	288.89	Serine/threonine-protein kinase mTOR	MTOR	MTOR	MTOR	MTOR	1.92788	0.969199	0	2.13952	0	0	0	1.03306	0	0.674407
1559	P42566;P42566-2	2	19	19	19	P42566	29	98.655	Epidermal growth factor receptor substrate 15	EPS15	EPS15		EPS15	4.8197	2.9076	1.95289	13.9069	8.5659	1.97561	4.72471	4.13226	17.011	6.66628
1560	P42574	1	6	6	6	P42574	28.2	31.608	Caspase-3;Caspase-3 subunit p17;Caspase-3 subunit p12	CASP3	CASP3		CASP3	3.85576	3.8768	3.90578	3.20929	5.35369	5.92682	9.44942	5.16532	2.00129	4.74935
1561	P42677;Q71UM5	2	5	5	5	P42677	40.5	9.461	40S ribosomal protein S27	RPS27;RPS27L	RPS27;RPS27L		RPS27	6.74758	9.69199	6.83511	5.34881	3.21221	6.91462	7.55953	7.23145	7.00451	6.72731
1562	P42704;Q9NP80-3;Q9NP80-2;Q9NP80	4	41	41	41	P42704	31.6	157.9	Leucine-rich PPR motif-containing protein, mitochondrial	LRPPRC;PNPLA8	LRPPRC;PNPLA8		LRPPRC	12.5312	11.6304	1.95289	16.0464	22.4855	41.4877	51.9718	25.8266	25.0161	23.2165
1563	P42765	1	7	7	7	P42765	20.9	41.924	3-ketoacyl-CoA thiolase, mitochondrial	ACAA2	ACAA2		ACAA2	0	0	0	0	7.49517	0	0	1.03306	0	0.947581
1564	P42766	1	3	3	3	P42766	23.6	14.551	60S ribosomal protein L35	RPL35	RPL35		RPL35	0	1.9384	0	1.06976	0	1.97561	0	0	1.00064	0.664934
1565	P42771;P42771-2;P42771-4;P42771-3	4	6	6	4	P42771	51.3	16.532	Cyclin-dependent kinase inhibitor 2A	CDKN2A	CDKN2A		CDKN2A	0	0.969199	0	0	0	0	0.944942	0	8.00516	1.10214
1566	P42772;P42772-2	2	3	1	1	P42772	37.7	14.721	Cyclin-dependent kinase 4 inhibitor B	CDKN2B	CDKN2B		CDKN2B	0	0.969199	0	0	0	0	0	1.03306	0	0.222474
1567	P42785;P42785-2	2	21	21	21	P42785	37.1	55.799	Lysosomal Pro-X carboxypeptidase	PRCP	PRCP		PRCP	13.4952	19.384	21.4818	20.3255	3.21221	6.91462	5.66965	37.1903	8.00516	15.0754
1568	P42830	1	2	2	2	P42830	25.4	11.972	C-X-C motif chemokine 5;ENA-78(8-78);ENA-78(9-78)	CXCL5	CXCL5		CXCL5	0	0	0	0	0	0	0	0	2.00129	0.222365
1569	P42858	1	5	5	5	P42858	1.7	347.6	Huntingtin	HTT	HTT		HTT	0	2.9076	0	0	0	0	0	0	1.00064	0.434249
1570	P42892-3;P42892-2;P42892-4;P42892	4	5	5	5	P42892-3	6.9	85.561	Endothelin-converting enzyme 1	ECE1	ECE1		ECE1	0.963939	0.969199	2.92933	1.06976	2.14148	0.987803	0	2.06613	4.00258	1.68114
1571	P43034	1	25	25	18	P43034	60.5	46.637	Platelet-activating factor acetylhydrolase IB subunit alpha	PAFAH1B1	PAFAH1B1		PAFAH1B1	25.0624	17.4456	23.4347	34.2324	29.9807	31.6097	23.6235	24.7936	34.0219	27.1338
1572	P43121;P43121-2	2	5	5	5	P43121	12.8	71.607	Cell surface glycoprotein MUC18	MCAM	MCAM		MCAM	0.963939	0	0.976444	3.20929	3.21221	0.987803	6.61459	2.06613	4.00258	2.44811
1573	P43155-2;P43155;P43155-3	3	4	4	4	P43155-2	7.9	68.568	Carnitine O-acetyltransferase	CRAT	CRAT		CRAT	0	0	0	0	2.14148	4.93901	0	4.13226	0	1.24586
1574	P43234	1	1	1	1	P43234	5	35.957	Cathepsin O	CTSO	CTSO		CTSO	0	0	0.976444	0	0	0.987803	0.944942	0	0	0.323243
1575	P43243;P43243-2	2	14	14	14	P43243	20.4	94.622	Matrin-3	MATR3	MATR3		MATR3	20.2427	12.5996	13.6702	13.9069	8.5659	10.8658	17.009	16.529	21.0135	14.9336
1576	P43246	1	13	13	2	P43246	15	104.74	DNA mismatch repair protein Msh2	MSH2	MSH2		MSH2	3.85576	3.8768	7.81155	9.62786	3.21221	4.93901	4.72471	2.06613	7.00451	5.23539
1577	P43250-3;P43250;P43250-2	3	1	1	1	P43250-3	2	64.293	G protein-coupled receptor kinase 6	GRK6	GRK6	GRK6	GRK6	0	0	0	1.06976	1.07074	0	0	0	0	0.237833
1578	P43251-4;P43251;P43251-3;P43251-2	4	6	6	6	P43251-4	9.9	58.913	Biotinidase	BTD	BTD		BTD	9.63939	4.846	2.92933	12.8371	1.07074	4.93901	8.50448	6.19839	9.0058	6.66336
1579	P43355;P43361;Q8TD91-2;O60732-2;A2A368;A8MXT2;Q96M61;O15480;O60732	9	3	1	1	P43355	9.1	34.342	Melanoma-associated antigen 1;Melanoma-associated antigen 8	MAGEA1;MAGEA8;MAGEC3;MAGEC1;MAGEB16;MAGEB17;MAGEB18;MAGEB3	MAGEA1;MAGEA8;MAGEC3;MAGEC1;MAGEB16;MAGEB17;MAGEB18;MAGEB3		MAGEA1;MAGEA8	0	0	0	0	0	0	0.944942	0	0	0.104994
1580	P43358;P43363;P43362	3	13	13	11	P43358	37.2	34.899	Melanoma-associated antigen 4	MAGEA4;MAGEA10;MAGEA9	MAGEA4;MAGEA10;MAGEA9		MAGEA4	0	0	0	16.0464	0	0	34.9628	0	0	5.6677
1581	P43405-2;P43405;P43403-2;P43403-3;P43403;Q8NFD2	6	3	3	3	P43405-2	4.9	69.509	Tyrosine-protein kinase SYK	SYK;ZAP70;ANKK1	SYK;ZAP70;ANKK1	SYK;ZAP70;ANKK1	SYK	0.963939	0	0	0	0	0	0.944942	0	0	0.212098
1582	P43487-2;P43487;Q9C010;Q9C010-2	4	15	15	15	P43487-2	70.5	23.239	Ran-specific GTPase-activating protein	RANBP1;PKIB	RANBP1;PKIB		RANBP1	30.8461	40.7064	32.2227	39.5812	44.971	44.4511	57.6414	53.7194	50.0322	43.7968
1583	P43490	1	29	29	29	P43490	65.4	55.52	Nicotinamide phosphoribosyltransferase	NAMPT	NAMPT		NAMPT	48.197	15.5072	21.4818	37.4417	39.6173	49.3901	87.8796	65.0831	63.0406	47.5154
1584	P43686;P43686-2	2	18	18	18	P43686	41.9	47.366	26S protease regulatory subunit 6B	PSMC4	PSMC4		PSMC4	9.63939	9.69199	6.83511	4.27905	2.14148	4.93901	8.50448	4.13226	8.00516	6.4631
1585	P43897-4;P43897	2	1	1	1	P43897-4	7.9	23.557	Elongation factor Ts, mitochondrial	TSFM	TSFM		TSFM	0	0	0	0	0	0	0	1.03306	0	0.114785
1586	P45452	1	44	44	44	P45452	83.9	53.819	Collagenase 3	MMP13	MMP13		MMP13	5.78364	181.24	578.055	99.4878	119.923	40.4999	18.8988	94.0089	2.00129	126.655
1587	P45877	1	5	5	5	P45877	33	22.763	Peptidyl-prolyl cis-trans isomerase C	PPIC	PPIC		PPIC	2.89182	2.9076	5.85866	3.20929	4.28295	7.90242	4.72471	5.16532	7.00451	4.88303
1588	P45973	1	13	13	12	P45973	66	22.225	Chromobox protein homolog 5	CBX5	CBX5		CBX5	4.8197	6.78439	7.81155	12.8371	3.21221	4.93901	7.55953	4.13226	2.00129	6.01079
1589	P45974-2;P45974	2	22	22	21	P45974-2	30.8	93.307	Ubiquitin carboxyl-terminal hydrolase 5	USP5	USP5		USP5	18.3149	40.7064	32.2227	25.6743	55.6784	21.7317	28.3483	23.7605	13.0084	28.8273
1590	P45983-3;P45983-2;P45983-4;P45983;P45984-5;P45983-5;P45984-3;P45984-2;P53779-2;P45984-4;P45984;P53779-3;P53779	13	4	4	4	P45983-3	9.9	44.021	Mitogen-activated protein kinase 8;Mitogen-activated protein kinase 9;Mitogen-activated protein kinase 10	MAPK8;MAPK9;MAPK10	MAPK8;MAPK9;MAPK10	MAPK8;MAPK9;MAPK10	MAPK8;MAPK9;MAPK10	0	0.969199	0	0	1.07074	0	1.88988	0	0	0.436647
1591	P46013;P46013-2	2	70	70	70	P46013	31.9	358.69	Antigen KI-67	MKI67	MKI67		MKI67	25.0624	12.5996	13.6702	77.0228	14.9903	22.7195	37.7977	21.6944	48.0309	30.3986
1592	P46060	1	29	29	29	P46060	46.7	63.541	Ran GTPase-activating protein 1	RANGAP1	RANGAP1		RANGAP1	27.9542	31.0144	17.576	28.8836	10.7074	31.6097	20.7887	24.7936	27.0174	24.4828
1593	P46063	1	22	22	22	P46063	38.1	73.457	ATP-dependent DNA helicase Q1	RECQL	RECQL		RECQL	7.71152	24.23	19.5289	10.6976	11.7781	11.8536	9.44942	10.3306	11.0071	12.9541
1594	P46087;P46087-4;P46087-2;P46087-3	4	12	12	12	P46087	18.5	89.301	Probable 28S rRNA (cytosine(4447)-C(5))-methyltransferase	NOP2	NOP2		NOP2	6.74758	5.81519	1.95289	6.41857	7.49517	3.95121	5.66965	6.19839	3.00193	5.25006
1595	P46108	1	16	16	3	P46108	60.9	33.83	Adapter molecule crk	CRK	CRK		CRK	17.3509	12.5996	19.5289	25.6743	21.4148	21.7317	17.9539	20.6613	38.0245	21.66
1596	P46109	1	13	13	13	P46109	48.8	33.777	Crk-like protein	CRKL	CRKL		CRKL	13.4952	21.3224	14.6467	10.6976	17.1318	8.89023	17.9539	14.4629	30.0193	16.5133
1597	P46379-2;P46379;P46379-3;P46379-4;P46379-5	5	18	18	18	P46379-2	21	118.69	Large proline-rich protein BAG6	BAG6	BAG6		BAG6	3.85576	12.5996	4.88222	5.34881	0	6.91462	10.3944	10.3306	12.0077	7.37042
1598	P46459-2;P46459	2	7	7	7	P46459-2	11.5	71.583	Vesicle-fusing ATPase	NSF	NSF		NSF	0.963939	0.969199	0.976444	2.13952	1.07074	0	0.944942	0	6.00387	1.45207
1599	P46531	1	7	7	7	P46531	4.5	272.5	Neurogenic locus notch homolog protein 1;Notch 1 extracellular truncation;Notch 1 intracellular domain	NOTCH1	NOTCH1		NOTCH1	3.85576	0.969199	0	12.8371	1.07074	2.96341	0.944942	5.16532	1.00064	3.20079
1600	P46734-2;P46734;P46734-3	3	2	2	2	P46734-2	6.9	36.172	Dual specificity mitogen-activated protein kinase kinase 3	MAP2K3	MAP2K3	MAP2K3	MAP2K3	0	0	0	0	0	0	0	0	2.00129	0.222365
1601	P46736-2;P46736-3;P46736;P46736-4;P46736-5	5	6	6	6	P46736-2	24.7	33.149	Lys-63-specific deubiquitinase BRCC36	BRCC3	BRCC3		BRCC3	4.8197	2.9076	2.92933	2.13952	3.21221	0.987803	1.88988	0	2.00129	2.32082
1602	P46776	1	6	6	6	P46776	39.2	16.561	60S ribosomal protein L27a	RPL27A	RPL27A		RPL27A	4.8197	4.846	2.92933	4.27905	2.14148	2.96341	3.77977	4.13226	6.00387	3.98832
1603	P46777	1	24	24	24	P46777	56.9	34.362	60S ribosomal protein L5	RPL5	RPL5		RPL5	56.8724	54.2752	24.4111	21.3952	23.5562	44.4511	60.4763	35.1242	24.0155	38.2864
1604	P46778	1	4	4	4	P46778	26.9	18.565	60S ribosomal protein L21	RPL21	RPL21		RPL21	2.89182	6.78439	1.95289	2.13952	0	2.96341	4.72471	2.06613	4.00258	3.05838
1605	P46779;P46779-2;P46779-3;P46779-4;P46779-5	5	7	7	7	P46779	36.5	15.747	60S ribosomal protein L28	RPL28	RPL28		RPL28	0.963939	4.846	0.976444	0	0	0	4.72471	0	1.00064	1.39019
1606	P46781	1	12	12	12	P46781	39.2	22.591	40S ribosomal protein S9	RPS9	RPS9		RPS9	5.78364	7.75359	6.83511	1.06976	1.07074	3.95121	10.3944	2.06613	6.00387	4.99204
1607	P46782	1	14	14	14	P46782	45.6	22.876	40S ribosomal protein S5;40S ribosomal protein S5, N-terminally processed	RPS5	RPS5		RPS5	12.5312	20.3532	14.6467	10.6976	2.14148	10.8658	21.7337	6.19839	11.0071	12.2417
1608	P46783;Q9NQ39	2	11	11	11	P46783	53.9	18.898	40S ribosomal protein S10	RPS10;RPS10P5	RPS10;RPS10P5		RPS10	7.71152	10.6612	12.6938	10.6976	5.35369	4.93901	11.3393	11.3637	13.0084	9.75202
1609	P46821	1	29	29	27	P46821	16.9	270.63	Microtubule-associated protein 1B;MAP1B heavy chain;MAP1 light chain LC1	MAP1B	MAP1B		MAP1B	0.963939	0.969199	0	1.06976	2.14148	0	13.2292	0	32.0206	5.59935
1610	P46926;P46926-2	2	14	14	9	P46926	63.3	32.668	Glucosamine-6-phosphate isomerase 1	GNPDA1	GNPDA1		GNPDA1	9.63939	15.5072	17.576	9.62786	10.7074	21.7317	29.2932	28.9258	20.0129	18.1135
1611	P46934-4;P46934-2;P46934;P46934-3	4	6	6	4	P46934-4	8.3	104.22	E3 ubiquitin-protein ligase NEDD4	NEDD4	NEDD4		NEDD4	2.89182	0	0	0	0	1.97561	1.88988	3.09919	4.00258	1.5399
1612	P46937;P46937-9;P46937-6;P46937-7;P46937-2;P46937-8;P46937-5;P46937-3;P46937-4;Q96QZ7-4;Q96QZ7-3;Q96QZ7-5;Q96QZ7-7;Q86UL8-2;Q96QZ7-6;Q86UL8;Q96QZ7-2;Q96QZ7	18	16	16	16	P46937	51	54.461	Transcriptional coactivator YAP1	YAP1;MAGI1;MAGI2	YAP1;MAGI1;MAGI2		YAP1	8.67546	0.969199	2.92933	21.3952	83.5176	0.987803	1.88988	46.4879	12.0077	19.8733
1613	P46939;P46939-2;P46939-4	3	15	15	15	P46939	5	394.46	Utrophin	UTRN	UTRN		UTRN	3.85576	9.69199	1.95289	8.55809	4.28295	4.93901	1.88988	9.29758	5.00322	5.49682
1614	P46940;Q86VI3	2	88	88	85	P46940	49.8	189.25	Ras GTPase-activating-like protein IQGAP1	IQGAP1;IQGAP3	IQGAP1;IQGAP3		IQGAP1	127.24	203.532	191.383	216.092	197.016	164.963	233.401	199.381	189.122	191.348
1615	P46976-2;P46976;P46976-3	3	9	9	9	P46976-2	29.7	37.478	Glycogenin-1	GYG1	GYG1		GYG1	13.4952	4.846	9.76444	5.34881	5.35369	1.97561	3.77977	5.16532	10.0064	6.63725
1616	P47224	1	4	4	4	P47224	29.3	13.839	Guanine nucleotide exchange factor MSS4	RABIF	RABIF		RABIF	0.963939	0.969199	3.90578	2.13952	2.14148	0	0.944942	1.03306	2.00129	1.56658
1617	P47755;P47755-2	2	17	13	13	P47755	74.1	32.949	F-actin-capping protein subunit alpha-2	CAPZA2	CAPZA2		CAPZA2	10.6033	16.4764	17.576	4.27905	5.35369	9.87803	9.44942	7.23145	7.00451	9.76132
1618	P47756-2;P47756	2	24	24	24	P47756-2	65.4	30.628	F-actin-capping protein subunit beta	CAPZB	CAPZB		CAPZB	31.81	45.5524	54.6809	28.8836	42.8295	49.3901	42.5224	33.0581	38.0245	40.7502
1619	P47813	1	8	8	2	P47813	41	16.46	Eukaryotic translation initiation factor 1A, X-chromosomal	EIF1AX	EIF1AX		EIF1AX	15.423	18.4148	18.5524	25.6743	9.63664	14.817	15.1191	21.6944	15.0097	17.149
1620	P47895	1	35	35	32	P47895	53.1	56.108	Aldehyde dehydrogenase family 1 member A3	ALDH1A3	ALDH1A3		ALDH1A3	62.6561	22.2916	47.8458	47.0695	29.9807	92.8535	28.3483	35.1242	13.0084	42.1309
1621	P47897;P47897-2	2	38	37	37	P47897	48.1	87.798	Glutamine--tRNA ligase	QARS	QARS		QARS	32.7739	33.922	22.4582	27.8138	17.1318	30.6219	44.4123	36.1573	19.0122	29.367
1622	P47914	1	2	2	2	P47914	14.5	17.752	60S ribosomal protein L29	RPL29	RPL29		RPL29	0.963939	0.969199	0.976444	0	0	0.987803	0.944942	0	0	0.538036
1623	P47929	1	6	6	6	P47929	51.5	15.075	Galectin-7	LGALS7	LGALS7B		LGALS7	0.963939	0.969199	11.7173	0	0	0	2.83483	0	0	1.8317
1624	P47972	1	7	7	7	P47972	19.3	47.041	Neuronal pentraxin-2	NPTX2	NPTX2		NPTX2	0	0	0	0	0	0	0	7.23145	0	0.803495
1625	P47989	1	18	18	18	P47989	13.4	146.42	Xanthine dehydrogenase/oxidase;Xanthine dehydrogenase;Xanthine oxidase	XDH	XDH		XDH	0	0	4.88222	0	0	18.7683	0	0	6.00387	3.29493
1626	P48059;P48059-4;P48059-2;P48059-5;P48059-3;P0CW19-2	6	2	2	2	P48059	7.1	37.251	LIM and senescent cell antigen-like-containing domain protein 1	LIMS1;LIMS3	LIMS1;LIMS3		LIMS1	0	0	0	0	0	0	0.944942	1.03306	0	0.219778
1627	P48147	1	42	42	42	P48147	57.9	80.699	Prolyl endopeptidase	PREP	PREP		PREP	50.1249	26.1684	45.8929	27.8138	24.627	41.4877	35.9078	44.4218	31.02	36.3849
1628	P48163;P48163-2	2	21	21	21	P48163	39.2	64.149	NADP-dependent malic enzyme	ME1	ME1		ME1	42.4133	23.2608	25.3875	28.8836	21.4148	29.6341	43.4673	27.8927	28.018	30.0414
1629	P48200;P48200-2	2	6	6	6	P48200	6.4	105.04	Iron-responsive element-binding protein 2	IREB2	IREB2		IREB2	0	1.9384	0.976444	1.06976	0	0	0.944942	0	0	0.547727
1630	P48307-2;P48307	2	4	4	4	P48307-2	29	25.795	Tissue factor pathway inhibitor 2	TFPI2	TFPI2		TFPI2	0	0	0	3.20929	0	0	0	5.16532	6.00387	1.59761
1631	P48357-5;P48357-2;P48357-4;P48357-3;P48357	5	2	2	2	P48357-5	2.7	96.04	Leptin receptor	LEPR	LEPR		LEPR	0.963939	0	0.976444	2.13952	2.14148	1.97561	0	2.06613	1.00064	1.25153
1632	P48444;P48444-2	2	30	30	30	P48444	47.2	57.21	Coatomer subunit delta	ARCN1	ARCN1		ARCN1	28.9182	31.9836	28.3169	32.0929	33.1929	29.6341	39.6876	33.0581	36.0232	32.5453
1633	P48506	1	29	29	29	P48506	44.6	72.765	Glutamate--cysteine ligase catalytic subunit	GCLC	GCLC		GCLC	15.423	36.8296	21.4818	27.8138	35.3344	26.6707	82.2099	39.2565	20.0129	33.8925
1634	P48507;P48507-2	2	10	10	10	P48507	39.8	30.727	Glutamate--cysteine ligase regulatory subunit	GCLM	GCLM		GCLM	13.4952	16.4764	7.81155	9.62786	6.42443	3.95121	30.2381	9.29758	6.00387	11.4807
1635	P48509	1	2	2	2	P48509	7.5	28.295	CD151 antigen	CD151	CD151		CD151	0	1.9384	0	0	1.07074	0.987803	0	2.06613	0	0.673674
1636	P48556	1	7	7	7	P48556	25.4	39.611	26S proteasome non-ATPase regulatory subunit 8	PSMD8	PSMD8		PSMD8	5.78364	6.78439	4.88222	7.48833	7.49517	5.92682	6.61459	7.23145	7.00451	6.57901
1637	P48594	1	11	4	4	P48594	26.4	44.853	Serpin B4	SERPINB4	SERPINB4		SERPINB4	0	5.81519	0.976444	0	0	0	0	0	0	0.754627
1638	P48634-3;P48634;P48634-4;P48634-2	4	13	12	12	P48634-3	10.9	229.06	Protein PRRC2A	PRRC2A	PRRC2A		PRRC2A	4.8197	0.969199	1.95289	8.55809	1.07074	0	2.83483	0	3.00193	2.5786
1639	P48637;P48637-2	2	24	24	24	P48637	50.6	52.384	Glutathione synthetase	GSS	GSS		GSS	22.1706	26.1684	32.2227	20.3255	22.4855	30.6219	17.009	33.0581	37.0238	26.7873
1640	P48643;P48643-2	2	32	32	32	P48643	51.8	59.67	T-complex protein 1 subunit epsilon	CCT5	CCT5		CCT5	44.3412	72.6899	56.6338	36.3719	25.6977	55.317	70.8706	28.9258	37.0238	47.5413
1641	P48681	1	6	6	6	P48681	4.4	177.44	Nestin	NES	NES		NES	1.92788	0	0	0	0	0	6.61459	2.06613	0	1.17873
1642	P48723	1	12	12	12	P48723	24.8	51.927	Heat shock 70 kDa protein 13	HSPA13	HSPA13		HSPA13	2.89182	7.75359	7.81155	3.20929	3.21221	13.8292	7.55953	3.09919	17.011	7.37527
1643	P48729;P48729-2;P48729-3;Q8N752	4	3	3	3	P48729	12.5	38.914	Casein kinase I isoform alpha	CSNK1A1;CSNK1A1L	CSNK1A1;CSNK1A1L	CSNK1A1;CSNK1A1L	CSNK1A1	0.963939	0.969199	2.92933	1.06976	1.07074	0.987803	0.944942	0	1.00064	1.10404
1644	P48735;P48735-2	2	17	15	15	P48735	38.3	50.909	Isocitrate dehydrogenase [NADP], mitochondrial	IDH2	IDH2		IDH2	0	0.969199	0	0	1.07074	15.8048	1.88988	6.19839	0	2.88145
1645	P48739;P48739-3;P48739-2	3	22	22	20	P48739	79	31.54	Phosphatidylinositol transfer protein beta isoform	PITPNB	PITPNB		PITPNB	13.4952	36.8296	24.4111	7.48833	13.9196	17.7805	34.9628	14.4629	8.00516	19.0395
1646	P48745	1	10	10	10	P48745	34.5	39.162	Protein NOV homolog	NOV	NOV		NOV	0	3.8768	18.5524	5.34881	11.7781	9.87803	19.8438	2.06613	2.00129	8.14949
1647	P49005	1	2	2	2	P49005	5.1	51.289	DNA polymerase delta subunit 2	POLD2	POLD2		POLD2	0	0	0.976444	0	0	0.987803	0	1.03306	0	0.333035
1648	P49006	1	4	4	4	P49006	36.9	19.529	MARCKS-related protein	MARCKSL1	MARCKSL1		MARCKSL1	0.963939	1.9384	5.85866	2.13952	3.21221	0.987803	3.77977	2.06613	2.00129	2.54975
1649	P49023-2;P49023;P49023-3;P49023-4	4	11	11	11	P49023-2	21.7	60.966	Paxillin	PXN	PXN		PXN	4.8197	2.9076	8.788	5.34881	5.35369	1.97561	2.83483	2.06613	7.00451	4.56654
1650	P49137-2;P49137	2	4	2	2	P49137-2	15.4	42.202	MAP kinase-activated protein kinase 2	MAPKAPK2	MAPKAPK2	MAPKAPK2	MAPKAPK2	0	1.9384	0.976444	0	0	0	0.944942	0	0	0.428865
1651	P49189;P49189-2	2	20	20	20	P49189	41.7	53.801	4-trimethylaminobutyraldehyde dehydrogenase	ALDH9A1	ALDH9A1		ALDH9A1	16.387	22.2916	13.6702	17.1162	18.2025	25.6829	20.7887	11.3637	27.0174	19.1689
1652	P49207	1	5	5	5	P49207	30.8	13.293	60S ribosomal protein L34	RPL34	RPL34		RPL34	0.963939	1.9384	2.92933	0	1.07074	0	2.83483	1.03306	2.00129	1.41907
1653	P49247	1	8	8	8	P49247	32.2	33.269	Ribose-5-phosphate isomerase	RPIA	RPIA		RPIA	0.963939	0.969199	3.90578	1.06976	7.49517	1.97561	0	7.23145	5.00322	3.17935
1654	P49257	1	14	14	14	P49257	36.7	57.548	Protein ERGIC-53	LMAN1	LMAN1		LMAN1	5.78364	0	0.976444	1.06976	23.5562	21.7317	0.944942	3.09919	5.00322	6.90723
1655	P49321;P49321-3;P49321-4;P49321-2	4	33	33	33	P49321	49.6	85.237	Nuclear autoantigenic sperm protein	NASP	NASP		NASP	37.5936	59.1211	46.8693	81.3019	110.286	67.1706	71.8156	51.6532	42.0271	63.0932
1656	P49327	1	124	124	124	P49327	53	273.42	Fatty acid synthase;[Acyl-carrier-protein] S-acetyltransferase;[Acyl-carrier-protein] S-malonyltransferase;3-oxoacyl-[acyl-carrier-protein] synthase;3-oxoacyl-[acyl-carrier-protein] reductase;3-hydroxyacyl-[acyl-carrier-protein] dehydratase;Enoyl-[acyl-carrier-protein] reductase;Oleoyl-[acyl-carrier-protein] hydrolase	FASN	FASN		FASN	288.218	416.756	398.389	473.904	195.945	353.633	406.325	231.406	243.157	334.193
1657	P49354;P49354-2	2	12	12	12	P49354	28	44.408	Protein farnesyltransferase/geranylgeranyltransferase type-1 subunit alpha	FNTA	FNTA		FNTA	4.8197	4.846	6.83511	2.13952	5.35369	5.92682	4.72471	5.16532	8.00516	5.31289
1658	P49356;P49356-2	2	6	6	6	P49356	18.5	48.773	Protein farnesyltransferase subunit beta	FNTB	FNTB		FNTB	1.92788	1.9384	4.88222	0	0	1.97561	1.88988	3.09919	1.00064	1.85709
1659	P49366;P49366-2;P49366-3	3	12	12	12	P49366	38.5	40.97	Deoxyhypusine synthase	DHPS	DHPS		DHPS	0.963939	4.846	5.85866	1.06976	0	1.97561	10.3944	3.09919	1.00064	3.24535
1660	P49368;P49368-2	2	38	38	38	P49368	58.2	60.533	T-complex protein 1 subunit gamma	CCT3	CCT3		CCT3	58.8003	111.458	83.9742	34.2324	53.5369	91.8657	103.944	38.2234	75.0483	72.3425
1661	P49411	1	16	16	16	P49411	40	49.541	Elongation factor Tu, mitochondrial	TUFM	TUFM		TUFM	0.963939	3.8768	0	10.6976	7.49517	6.91462	16.064	12.3968	8.00516	7.37934
1662	P49419-2;P49419;P49419-4	3	20	20	20	P49419-2	50.1	55.366	Alpha-aminoadipic semialdehyde dehydrogenase	ALDH7A1	ALDH7A1		ALDH7A1	2.89182	6.78439	1.95289	0	4.28295	14.817	29.2932	7.23145	1.00064	7.58382
1663	P49441	1	3	3	3	P49441	8.8	43.998	Inositol polyphosphate 1-phosphatase	INPP1	INPP1		INPP1	0.963939	0	1.95289	0	0	0.987803	0	0	0	0.433848
1664	P49454	1	6	6	6	P49454	2.2	367.76	Centromere protein F	CENPF	CENPF		CENPF	0	2.9076	2.92933	1.06976	1.07074	0	1.88988	0	1.00064	1.20755
1665	P49458;P49458-2	2	7	7	7	P49458	65.1	10.112	Signal recognition particle 9 kDa protein	SRP9	SRP9		SRP9	6.74758	7.75359	10.7409	13.9069	11.7781	9.87803	6.61459	13.4298	12.0077	10.3175
1666	P49459;P49459-3;P49459-2	3	2	2	2	P49459	17.8	17.315	Ubiquitin-conjugating enzyme E2 A	UBE2A	UBE2A		UBE2A	0.963939	1.9384	0.976444	2.13952	1.07074	1.97561	1.88988	1.03306	2.00129	1.55432
1667	P49585;Q9Y5K3-2;Q9Y5K3-4;Q9Y5K3-3;Q9Y5K3	5	13	13	13	P49585	41.7	41.731	Choline-phosphate cytidylyltransferase A	PCYT1A;PCYT1B	PCYT1A;PCYT1B		PCYT1A	18.3149	3.8768	3.90578	3.20929	7.49517	2.96341	6.61459	1.03306	5.00322	5.82402
1668	P49588;P49588-2	2	51	51	51	P49588	49.5	106.81	Alanine--tRNA ligase, cytoplasmic	AARS	AARS		AARS	62.6561	91.1047	97.6444	69.5345	64.2443	93.8413	119.063	65.0831	43.0277	78.4665
1669	P49589-3;P49589;P49589-2	3	48	48	48	P49589-3	61	94.637	Cysteine--tRNA ligase, cytoplasmic	CARS	CARS		CARS	43.3773	57.1828	46.8693	20.3255	48.1832	87.9145	92.6043	63.0169	65.0419	58.2795
1670	P49590-2;P49590	2	9	4	4	P49590-2	18.7	54.114	Probable histidine--tRNA ligase, mitochondrial	HARS2	HARS2		HARS2	0	0.969199	0	0	0	0.987803	1.88988	0	0	0.427432
1671	P49591	1	15	15	15	P49591	33.9	58.777	Serine--tRNA ligase, cytoplasmic	SARS	SARS		SARS	15.423	12.5996	14.6467	20.3255	6.42443	18.7683	14.1741	25.8266	14.009	15.7997
1672	P49593-2;P49593	2	9	9	9	P49593-2	35.4	38.518	Protein phosphatase 1F	PPM1F	PPM1F		PPM1F	0.963939	3.8768	4.88222	0	0	3.95121	2.83483	1.03306	9.0058	2.94976
1673	P49642	1	4	4	4	P49642	12.9	49.901	DNA primase small subunit	PRIM1	PRIM1		PRIM1	1.92788	2.9076	0.976444	1.06976	0	0.987803	4.72471	1.03306	0	1.51414
1674	P49662-2;P49662;P49662-4;P49662-5;P51878-3;P51878-6;P51878-2;P51878;P51878-5	9	12	12	12	P49662-2	32.7	36.704	Caspase-4;Caspase-4 subunit 1;Caspase-4 subunit 2	CASP4;CASP5	CASP4;CASP5		CASP4	0.963939	0	0	0	0	1.97561	0.944942	20.6613	1.00064	2.83849
1675	P49720	1	16	16	16	P49720	61.5	22.949	Proteasome subunit beta type-3	PSMB3	PSMB3		PSMB3	22.1706	22.2916	27.3404	38.5114	36.4051	35.5609	31.1831	37.1903	32.0206	31.4082
1676	P49721	1	19	19	19	P49721	63.2	22.836	Proteasome subunit beta type-2	PSMB2	PSMB2		PSMB2	25.0624	24.23	23.4347	32.0929	43.9003	37.5365	36.8527	33.0581	40.0258	32.9104
1677	P49736	1	34	34	34	P49736	44.7	101.89	DNA replication licensing factor MCM2	MCM2	MCM2		MCM2	24.0985	36.8296	39.0578	38.5114	37.4758	38.5243	68.9807	53.7194	28.018	40.5795
1678	P49748-2;P49748;P49748-3	3	9	9	9	P49748-2	18.6	68.058	Very long-chain specific acyl-CoA dehydrogenase, mitochondrial	ACADVL	ACADVL		ACADVL	0	0	0	0	2.14148	7.90242	8.50448	0	3.00193	2.39448
1679	P49750-4;P49750;P49750-3	3	17	17	17	P49750-4	11.6	241.64	YLP motif-containing protein 1	YLPM1	YLPM1		YLPM1	5.78364	6.78439	3.90578	26.744	2.14148	1.97561	4.72471	5.16532	8.00516	7.24779
1680	P49755	1	4	4	4	P49755	16.4	24.976	Transmembrane emp24 domain-containing protein 10	TMED10	TMED10		TMED10	1.92788	1.9384	1.95289	4.27905	2.14148	0.987803	0.944942	1.03306	3.00193	2.02305
1681	P49756;P49756-2;P49756-3;P49756-4	4	13	13	13	P49756	19.2	100.18	RNA-binding protein 25	RBM25	RBM25		RBM25	3.85576	12.5996	6.83511	17.1162	6.42443	3.95121	7.55953	5.16532	5.00322	7.61226
1682	P49767	1	20	20	20	P49767	39.4	46.883	Vascular endothelial growth factor C	VEGFC	VEGFC		VEGFC	28.9182	21.3224	12.6938	7.48833	6.42443	6.91462	8.50448	18.5952	12.0077	13.6521
1683	P49770	1	10	10	10	P49770	30.8	38.989	Translation initiation factor eIF-2B subunit beta	EIF2B2	EIF2B2		EIF2B2	1.92788	5.81519	3.90578	3.20929	7.49517	1.97561	1.88988	2.06613	3.00193	3.47632
1684	P49773	1	13	13	13	P49773	84.9	13.802	Histidine triad nucleotide-binding protein 1	HINT1	HINT1		HINT1	21.2067	18.4148	25.3875	25.6743	25.6977	41.4877	51.0269	38.2234	28.018	30.5708
1685	P49788-2;P49788	2	2	2	2	P49788-2	9.6	25.812	Retinoic acid receptor responder protein 1	RARRES1	RARRES1		RARRES1	0.963939	0	0	0	5.35369	1.97561	0	0	0	0.921471
1686	P49790-2;P49790;P49790-3	3	8	8	8	P49790-2	7.8	149.39	Nuclear pore complex protein Nup153	NUP153	NUP153		NUP153	0.963939	2.9076	2.92933	2.13952	0	0	3.77977	0	3.00193	1.7469
1687	P49792;Q99666;O14715;P0DJD0;P0DJD1;Q7Z3J3-2;Q99666-2	7	33	33	21	P49792	14.1	358.2	E3 SUMO-protein ligase RanBP2	RANBP2;RGPD5;RGPD8;RGPD1;RGPD2;RGPD4	RANBP2;RGPD6;RGPD8;RGPD1;RGPD2;RGPD4		RANBP2	9.63939	5.81519	5.85866	5.34881	4.28295	5.92682	20.7887	8.26452	19.0122	9.43748
1688	P49840	1	4	2	2	P49840	13.7	50.98	Glycogen synthase kinase-3 alpha	GSK3A	GSK3A	GSK3A	GSK3A	0.963939	0.969199	0.976444	0	0	0	1.88988	0	0	0.533274
1689	P49841;P49841-2	2	6	6	4	P49841	19.5	46.744	Glycogen synthase kinase-3 beta	GSK3B	GSK3B	GSK3B	GSK3B	0.963939	3.8768	0	0	0	0.987803	1.88988	2.06613	1.00064	1.19836
1690	P49862;P49862-2	2	13	13	13	P49862	45.1	27.524	Kallikrein-7	KLK7	KLK7		KLK7	106.033	2.9076	2.92933	0	6.42443	0	14.1741	1.03306	12.0077	16.1677
1691	P49902;P49902-2	2	17	17	17	P49902	38.5	64.969	Cytosolic purine 5-nucleotidase	NT5C2	NT5C2		NT5C2	17.3509	12.5996	8.788	3.20929	6.42443	11.8536	14.1741	8.26452	18.0116	11.1862
1692	P49903;P49903-2;P49903-4;P49903-3	4	9	9	9	P49903	27	42.91	Selenide, water dikinase 1	SEPHS1	SEPHS1		SEPHS1	2.89182	5.81519	2.92933	7.48833	10.7074	5.92682	5.66965	5.16532	2.00129	5.39946
1693	P49914;P49914-2	2	5	5	5	P49914	27.1	23.255	5-formyltetrahydrofolate cyclo-ligase	MTHFS	MTHFS		MTHFS	1.92788	0	1.95289	0	0	0.987803	1.88988	0	0	0.750939
1694	P49915-2;P49915	2	27	27	27	P49915-2	49.2	65.928	GMP synthase [glutamine-hydrolyzing]	GMPS	GMPS		GMPS	19.2788	31.9836	29.2933	22.465	6.42443	32.5975	35.9078	22.7274	18.0116	24.2988
1695	P49959;P49959-3;P49959-2	3	4	4	4	P49959	5.9	80.592	Double-strand break repair protein MRE11A	MRE11	MRE11		MRE11A	0	0	0.976444	0	0	0	1.88988	0	2.00129	0.540846
1696	P50148	1	3	3	3	P50148	11.7	42.142	Guanine nucleotide-binding protein G(q) subunit alpha	GNAQ	GNAQ		GNAQ	0.963939	0.969199	0	0	2.14148	0.987803	0	0	0	0.562491
1697	P50238	1	5	5	5	P50238	71.4	8.5328	Cysteine-rich protein 1	CRIP1	CRIP1		CRIP1	0	0	0.976444	0	13.9196	0	0	1.03306	3.00193	2.10345
1698	P50281	1	11	11	11	P50281	22.7	65.893	Matrix metalloproteinase-14	MMP14	MMP14		MMP14	6.74758	7.75359	9.76444	5.34881	13.9196	19.7561	7.55953	7.23145	9.0058	9.67632
1699	P50395;P50395-2	2	46	46	34	P50395	78.4	50.663	Rab GDP dissociation inhibitor beta	GDI2	GDI2		GDI2	83.8627	76.5667	54.6809	43.8602	91.0127	101.744	100.164	99.1742	53.0342	78.2332
1700	P50402	1	6	6	6	P50402	23.2	28.994	Emerin	EMD	EMD		EMD	1.92788	2.9076	2.92933	6.41857	2.14148	0.987803	3.77977	2.06613	2.00129	2.79554
1701	P50452;P50452-2;P50452-3;O75830	4	18	16	16	P50452	44.7	42.766	Serpin B8	SERPINB8;SERPINI2	SERPINB8;SERPINI2		SERPINB8	5.78364	4.846	2.92933	1.06976	0	9.87803	11.3393	5.16532	9.0058	5.55746
1702	P50453	1	13	12	12	P50453	37.2	42.403	Serpin B9	SERPINB9	SERPINB9		SERPINB9	0	0	0	6.41857	0	0	5.66965	2.06613	10.0064	2.68453
1703	P50454	1	24	24	24	P50454	56.7	46.44	Serpin H1	SERPINH1	SERPINH1		SERPINH1	55.9085	70.7515	72.2569	41.7207	84.5883	63.2194	33.073	46.4879	27.0174	55.0026
1704	P50479;P50479-2	2	9	9	9	P50479	37.3	35.398	PDZ and LIM domain protein 4	PDLIM4	PDLIM4		PDLIM4	7.71152	4.846	5.85866	0	3.21221	6.91462	8.50448	0	5.00322	4.6723
1705	P50502;Q8IZP2	2	19	19	6	P50502	39.3	41.331	Hsc70-interacting protein;Putative protein FAM10A4	ST13;ST13P4	ST13;ST13P4		ST13;ST13P4	22.1706	31.9836	31.2462	78.0926	42.8295	37.5365	46.3021	47.521	23.0148	40.0774
1706	P50552	1	17	17	17	P50552	45.5	39.829	Vasodilator-stimulated phosphoprotein	VASP	VASP		VASP	20.2427	14.538	15.6231	22.465	17.1318	2.96341	28.3483	8.26452	11.0071	15.6204
1707	P50570-3;P50570-4;P50570-2;P50570-5;P50570	5	16	16	7	P50570-3	20.9	97.553	Dynamin-2	DNM2	DNM2		DNM2	10.6033	7.75359	13.6702	5.34881	4.28295	0.987803	3.77977	0	8.00516	6.04796
1708	P50579;P50579-3	2	17	17	3	P50579	51.5	52.891	Methionine aminopeptidase 2	METAP2	METAP2		METAP2	10.6033	24.23	20.5053	9.62786	9.63664	9.87803	18.8988	12.3968	15.0097	14.5318
1709	P50579-2	1	15	1	1	P50579-2	48.4	50.509	Methionine aminopeptidase 2	METAP2	METAP2		METAP2	0	0.969199	0	0	1.07074	0	0.944942	1.03306	0	0.446438
1710	P50583	1	7	7	7	P50583	42.2	16.829	Bis(5-nucleosyl)-tetraphosphatase [asymmetrical]	NUDT2	NUDT2		NUDT2	7.71152	4.846	1.95289	1.06976	0	7.90242	5.66965	2.06613	7.00451	4.24699
1711	P50591	1	1	1	1	P50591	4.3	32.509	Tumor necrosis factor ligand superfamily member 10	TNFSF10	TNFSF10		TNFSF10	0	0.969199	0.976444	0	0	0.987803	0	0	0	0.325938
1712	P50613;Q9C098	2	5	5	5	P50613	17.1	39.038	Cyclin-dependent kinase 7	CDK7;DCLK3	CDK7;DCLK3	CDK7;DCLK3	CDK7	2.89182	3.8768	3.90578	2.13952	0	1.97561	1.88988	1.03306	1.00064	2.07923
1713	P50747	1	2	2	2	P50747	2.9	80.759	Biotin--protein ligase;Biotin--[methylmalonyl-CoA-carboxytransferase] ligase;Biotin--[propionyl-CoA-carboxylase [ATP-hydrolyzing]] ligase;Biotin--[methylcrotonoyl-CoA-carboxylase] ligase;Biotin--[acetyl-CoA-carboxylase] ligase	HLCS	HLCS		HLCS	0.963939	0	0	0	0	0	0.944942	0	0	0.212098
1714	P50748;P50748-2	2	10	10	10	P50748	5.2	250.75	Kinetochore-associated protein 1	KNTC1	KNTC1		KNTC1	0	4.846	2.92933	4.27905	0	3.95121	2.83483	1.03306	2.00129	2.43053
1715	P50750;P50750-2	2	2	1	1	P50750	5.6	42.777	Cyclin-dependent kinase 9	CDK9	CDK9	CDK9	CDK9	0.963939	0	0	0	0	0	0	0	0	0.107104
1716	P50851	1	28	28	1	P50851	10.7	319.1	Lipopolysaccharide-responsive and beige-like anchor protein	LRBA	LRBA		LRBA	8.67546	11.6304	1.95289	6.41857	4.28295	5.92682	26.4584	2.06613	7.00451	8.26845
1717	P50851-2	1	28	1	1	P50851-2	10.7	317.7	Lipopolysaccharide-responsive and beige-like anchor protein	LRBA	LRBA		LRBA	1.92788	0.969199	0.976444	1.06976	1.07074	0.987803	1.88988	0	2.00129	1.21033
1718	P50895	1	31	31	31	P50895	58.6	67.404	Basal cell adhesion molecule	BCAM	BCAM		BCAM	51.0888	37.7988	75.1862	71.674	93.1542	5.92682	45.3572	41.3226	27.0174	49.8362
1719	P50897;P50897-2	2	12	12	12	P50897	41.2	34.193	Palmitoyl-protein thioesterase 1	PPT1	PPT1		PPT1	11.5673	10.6612	11.7173	33.1626	21.4148	21.7317	8.50448	24.7936	28.018	19.0634
1720	P50914	1	6	6	6	P50914	27.9	23.432	60S ribosomal protein L14	RPL14	RPL14		RPL14	2.89182	8.72279	2.92933	2.13952	1.07074	0.987803	3.77977	1.03306	2.00129	2.83957
1721	P50990;P50990-2;P50990-3	3	43	43	43	P50990	68.2	59.62	T-complex protein 1 subunit theta	CCT8	CCT8		CCT8	71.3315	99.8275	83.9742	51.3486	50.3247	78.0364	100.164	46.4879	65.0419	71.8374
1722	P50991;P50991-2	2	33	33	33	P50991	64	57.924	T-complex protein 1 subunit delta	CCT4	CCT4		CCT4	44.3412	74.6283	63.4689	27.8138	23.5562	50.3779	57.6414	33.0581	34.0219	45.4342
1723	P50993	1	14	1	1	P50993	15.9	112.26	Sodium/potassium-transporting ATPase subunit alpha-2	ATP1A2	ATP1A2		ATP1A2	0	0	0	0	0	0	0.944942	0	0	0.104994
1724	P50995-2;P50995	2	10	10	10	P50995-2	25	51.242	Annexin A11	ANXA11	ANXA11		ANXA11	0	3.8768	0	2.13952	5.35369	4.93901	0.944942	1.03306	3.00193	2.36544
1725	P51003;P51003-2;Q9NRJ5;Q9BWT3-2;Q9BWT3	5	17	17	17	P51003	32.5	82.842	Poly(A) polymerase alpha	PAPOLA;PAPOLB;PAPOLG	PAPOLA;PAPOLB;PAPOLG		PAPOLA	4.8197	6.78439	7.81155	20.3255	2.14148	3.95121	3.77977	1.03306	2.00129	5.84977
1726	P51114;P51114-3;P51114-2	3	11	11	9	P51114	21.6	69.72	Fragile X mental retardation syndrome-related protein 1	FXR1	FXR1		FXR1	1.92788	3.8768	0	5.34881	6.42443	1.97561	6.61459	2.06613	4.00258	3.58187
1727	P51116	1	4	2	2	P51116	8	74.222	Fragile X mental retardation syndrome-related protein 2	FXR2	FXR2		FXR2	0	0	0	1.06976	0	0	0	0	2.00129	0.341228
1728	P51148;P51148-2	2	7	7	4	P51148	41.2	23.482	Ras-related protein Rab-5C	RAB5C	RAB5C		RAB5C	2.89182	5.81519	2.92933	6.41857	5.35369	4.93901	7.55953	2.06613	6.00387	4.88635
1729	P51149	1	16	16	16	P51149	79.2	23.489	Ras-related protein Rab-7a	RAB7A	RAB7A		RAB7A	13.4952	20.3532	19.5289	28.8836	29.9807	17.7805	26.4584	32.025	31.02	24.3917
1730	P51153	1	4	2	2	P51153	19.2	22.774	Ras-related protein Rab-13	RAB13	RAB13		RAB13	0	0	0	1.06976	0	0	0	0	0	0.118862
1731	P51178;P51178-2	2	3	3	2	P51178	4.2	85.664	1-phosphatidylinositol 4,5-bisphosphate phosphodiesterase delta-1	PLCD1	PLCD1		PLCD1	0	0	0	0	0	0	2.83483	0	0	0.314981
1732	P51452;P51452-2	2	6	6	6	P51452	37.3	20.478	Dual specificity protein phosphatase 3	DUSP3	DUSP3		DUSP3	6.74758	4.846	6.83511	4.27905	3.21221	6.91462	6.61459	8.26452	5.00322	5.85743
1733	P51531-2;P51531	2	6	1	1	P51531-2	4.3	179.28	Probable global transcription activator SNF2L2	SMARCA2	SMARCA2		SMARCA2	2.89182	0	0	0	0	0	0	0	0	0.321313
1734	P51532-5;P51532-2;P51532-3;P51532-4;P51532	5	13	13	8	P51532-5	9.6	181.26	Transcription activator BRG1	SMARCA4	SMARCA4		SMARCA4	4.8197	2.9076	0.976444	3.20929	1.07074	0.987803	8.50448	0	5.00322	3.05325
1735	P51570;P51570-2	2	3	3	3	P51570	8.7	42.272	Galactokinase	GALK1	GALK1		GALK1	0.963939	0	0	0	0	0	0	0	1.00064	0.218287
1736	P51580	1	12	12	12	P51580	41.6	28.18	Thiopurine S-methyltransferase	TPMT	TPMT		TPMT	10.6033	9.69199	8.788	0	0	3.95121	3.77977	1.03306	8.00516	5.09472
1737	P51610;P51610-2;P51610-3	3	31	1	1	P51610	20.2	208.73	Host cell factor 1;HCF N-terminal chain 1;HCF N-terminal chain 2;HCF N-terminal chain 3;HCF N-terminal chain 4;HCF N-terminal chain 5;HCF N-terminal chain 6;HCF C-terminal chain 1;HCF C-terminal chain 2;HCF C-terminal chain 3;HCF C-terminal chain 4;HCF C-terminal chain 5;HCF C-terminal chain 6	HCFC1	HCFC1		HCFC1	0.963939	0	0	2.13952	0	0.987803	0.944942	0	1.00064	0.670761
1738	P51610-4	1	32	32	2	P51610-4	19.4	213.4	Host cell factor 1;HCF N-terminal chain 1;HCF N-terminal chain 2;HCF N-terminal chain 3;HCF N-terminal chain 4;HCF N-terminal chain 5;HCF N-terminal chain 6;HCF C-terminal chain 1;HCF C-terminal chain 2;HCF C-terminal chain 3;HCF C-terminal chain 4;HCF C-terminal chain 5;HCF C-terminal chain 6	HCFC1	HCFC1		HCFC1	18.3149	30.0452	21.4818	24.6045	19.2733	10.8658	37.7977	14.4629	23.0148	22.2068
1739	P51636-2;P51636;P51636-3	3	2	2	2	P51636-2	18.8	16.828	Caveolin-2	CAV2	CAV2		CAV2	0	1.9384	0	0	2.14148	0.987803	0.944942	0	1.00064	0.779251
1740	P51659-3;P51659;P51659-2	3	9	9	9	P51659-3	16.2	77.869	Peroxisomal multifunctional enzyme type 2;(3R)-hydroxyacyl-CoA dehydrogenase;Enoyl-CoA hydratase 2	HSD17B4	HSD17B4		HSD17B4	5.78364	0.969199	1.95289	1.06976	6.42443	2.96341	5.66965	0	1.00064	2.8704
1741	P51665	1	10	10	10	P51665	35.8	37.025	26S proteasome non-ATPase regulatory subunit 7	PSMD7	PSMD7		PSMD7	8.67546	7.75359	5.85866	3.20929	3.21221	6.91462	8.50448	6.19839	6.00387	6.25895
1742	Q9Y2X8;P51668	2	2	1	1	Q9Y2X8	19.7	16.649	Ubiquitin-conjugating enzyme E2 D4;Ubiquitin-conjugating enzyme E2 D1	UBE2D4;UBE2D1	UBE2D4;UBE2D1		UBE2D4;UBE2D1	0.963939	0.969199	0.976444	1.06976	1.07074	0	0.944942	0	0	0.666114
1743	P51687	1	2	2	2	P51687	5	60.282	Sulfite oxidase, mitochondrial	SUOX	SUOX		SUOX	0	0.969199	0.976444	1.06976	0	0	0	0	0	0.335045
1744	P51688	1	8	8	8	P51688	20.7	56.695	N-sulphoglucosamine sulphohydrolase	SGSH	SGSH		SGSH	3.85576	0	2.92933	8.55809	3.21221	0	0	1.03306	9.0058	3.17714
1745	P51784	1	5	4	4	P51784	4.9	109.82	Ubiquitin carboxyl-terminal hydrolase 11	USP11	USP11		USP11	0.963939	0	1.95289	0	1.07074	0	0.944942	0	1.00064	0.659239
1746	P51808	1	2	2	2	P51808	23.3	13.062	Dynein light chain Tctex-type 3	DYNLT3	DYNLT3		DYNLT3	0.963939	0.969199	0	0	0	0	0.944942	3.09919	0	0.664142
1747	P51809;P51809-3;P51809-2	3	4	4	4	P51809	20.9	24.935	Vesicle-associated membrane protein 7	VAMP7	VAMP7		VAMP7	0.963939	0.969199	1.95289	0	0	1.97561	1.88988	2.06613	2.00129	1.31321
1748	P51857-2;P51857	2	2	2	2	P51857-2	3.4	32.747	3-oxo-5-beta-steroid 4-dehydrogenase	AKR1D1	AKR1D1		AKR1D1	2.89182	0.969199	0	0	0	0	6.61459	0	0	1.16396
1749	P51858;P51858-2;P51858-3	3	27	27	25	P51858	85.4	26.788	Hepatoma-derived growth factor	HDGF	HDGF		HDGF	37.5936	49.4292	42.9635	66.3252	77.0931	43.4633	49.137	34.0911	62.04	51.3485
1750	P51884	1	10	10	7	P51884	29.3	38.429	Lumican	LUM	LUM		LUM	0.963939	1.9384	27.3404	3.20929	12.8489	0.987803	0.944942	1.03306	10.0064	6.58591
1751	P51948-2;P51948	2	5	5	5	P51948-2	23.6	31.148	CDK-activating kinase assembly factor MAT1	MNAT1	MNAT1		MNAT1	0.963939	1.9384	0.976444	1.06976	0	1.97561	1.88988	2.06613	1.00064	1.32009
1752	P51970	1	2	2	2	P51970	19.8	20.105	NADH dehydrogenase [ubiquinone] 1 alpha subcomplex subunit 8	NDUFA8	NDUFA8		NDUFA8	2.89182	0	0	0	0	0.987803	0.944942	0	0	0.536063
1753	P51991	1	23	23	4	P51991	52.6	39.594	Heterogeneous nuclear ribonucleoprotein A3	HNRNPA3	HNRNPA3		HNRNPA3	70.3676	54.2752	40.0342	88.7902	62.1028	46.4267	50.0819	53.7194	78.0503	60.4276
1754	P51991-2	1	21	2	2	P51991-2	50.8	37.029	Heterogeneous nuclear ribonucleoprotein A3	HNRNPA3	HNRNPA3		HNRNPA3	0.963939	1.9384	0.976444	0	4.28295	0	1.88988	0	2.00129	1.33921
1755	P52209-2;P52209	2	36	36	36	P52209-2	64.9	51.872	6-phosphogluconate dehydrogenase, decarboxylating	PGD	PGD		PGD	139.771	58.1519	72.2569	50.2788	63.1735	82.9754	132.292	77.4798	48.0309	80.49
1756	P52272-2;P52272	2	28	28	28	P52272-2	46.7	73.62	Heterogeneous nuclear ribonucleoprotein M	HNRNPM	HNRNPM		HNRNPM	28.9182	30.0452	30.2698	22.465	21.4148	12.8414	22.6786	12.3968	24.0155	22.7828
1757	P52292	1	13	13	13	P52292	32.1	57.861	Importin subunit alpha-1	KPNA2	KPNA2		KPNA2	12.5312	29.076	21.4818	16.0464	6.42443	18.7683	22.6786	21.6944	12.0077	17.8565
1758	P52294	1	5	5	2	P52294	10.6	60.221	Importin subunit alpha-5;Importin subunit alpha-5, N-terminally processed	KPNA1	KPNA1		KPNA1	3.85576	2.9076	5.85866	1.06976	1.07074	0.987803	2.83483	2.06613	4.00258	2.73932
1759	P52298;P52298-3;P52298-2;A6PVI3	4	7	7	7	P52298	42.9	18.001	Nuclear cap-binding protein subunit 2	NCBP2;NCBP2L	NCBP2;NCBP2L		NCBP2	2.89182	2.9076	5.85866	3.20929	5.35369	3.95121	3.77977	3.09919	6.00387	4.11723
1760	P52306;P52306-2	2	19	1	1	P52306	36.4	66.316	Rap1 GTPase-GDP dissociation stimulator 1	RAP1GDS1	RAP1GDS1		RAP1GDS1	2.89182	0.969199	0.976444	1.06976	1.07074	0.987803	0.944942	1.03306	1.00064	1.21605
1761	P52306-4;P52306-5;P52306-6;P52306-3	4	19	19	1	P52306-4	36.4	66.316	Rap1 GTPase-GDP dissociation stimulator 1	RAP1GDS1	RAP1GDS1		RAP1GDS1	26.0264	16.4764	12.6938	3.20929	3.21221	14.817	16.064	5.16532	11.0071	12.0746
1762	P52434;P52434-3;P52434-4;P52434-2;P52434-5	5	5	5	5	P52434	34.7	17.143	DNA-directed RNA polymerases I, II, and III subunit RPABC3	POLR2H	POLR2H		POLR2H	8.67546	5.81519	5.85866	6.41857	4.28295	5.92682	7.55953	7.23145	9.0058	6.75272
1763	P52565;P52565-2	2	14	14	14	P52565	64.2	23.207	Rho GDP-dissociation inhibitor 1	ARHGDIA	ARHGDIA		ARHGDIA	30.8461	44.5832	44.9164	50.2788	34.2636	54.3292	44.4123	40.2895	57.0367	44.5506
1764	P52566	1	20	20	20	P52566	83.1	22.988	Rho GDP-dissociation inhibitor 2	ARHGDIB	ARHGDIB		ARHGDIB	19.2788	23.2608	29.2933	33.1626	73.8809	25.6829	14.1741	35.1242	46.0297	33.3208
1765	P52594-2;P52594-3;P52594;P52594-4;O95081-2;O95081	6	6	6	6	P52594-2	16.7	54.181	Arf-GAP domain and FG repeat-containing protein 1	AGFG1;AGFG2	AGFG1;AGFG2		AGFG1	4.8197	2.9076	4.88222	6.41857	2.14148	1.97561	5.66965	2.06613	8.00516	4.32068
1766	P52597	1	17	15	15	P52597	48	45.671	Heterogeneous nuclear ribonucleoprotein F;Heterogeneous nuclear ribonucleoprotein F, N-terminally processed	HNRNPF	HNRNPF		HNRNPF	32.7739	38.768	33.1991	43.8602	38.5466	27.6585	36.8527	39.2565	36.0232	36.3265
1767	P52630-4;P52630	2	1	1	1	P52630-4	2.8	97.456	Signal transducer and activator of transcription 2	STAT2	STAT2		STAT2	0.963939	0.969199	0	0	0	0.987803	0.944942	0	0	0.429543
1768	P52657	1	4	4	3	P52657	34.9	12.457	Transcription initiation factor IIA subunit 2	GTF2A2	GTF2A2		GTF2A2	1.92788	2.9076	1.95289	4.27905	2.14148	0.987803	0	1.03306	3.00193	2.02574
1769	P52701-2;P52701-3;P52701;P52701-4	4	3	3	3	P52701-2	5.1	120.56	DNA mismatch repair protein Msh6	MSH6	MSH6		MSH6	0.963939	0	0.976444	0	0	0	1.88988	0	0	0.425585
1770	P52732	1	10	10	10	P52732	10.4	119.16	Kinesin-like protein KIF11	KIF11	KIF11		KIF11	0	1.9384	0.976444	5.34881	1.07074	0	3.77977	0	1.00064	1.56831
1771	P52735-3;P52735-2;P52735	3	12	12	12	P52735-3	17	97.031	Guanine nucleotide exchange factor VAV2	VAV2	VAV2		VAV2	3.85576	0.969199	3.90578	2.13952	5.35369	1.97561	1.88988	2.06613	0	2.46173
1772	P52758	1	5	5	5	P52758	37.2	14.494	Ribonuclease UK114	RIDA	RIDA		HRSP12	2.89182	2.9076	3.90578	1.06976	1.07074	3.95121	0.944942	2.06613	0	2.08977
1773	P52788;P52788-2	2	15	15	15	P52788	53	41.268	Spermine synthase	SMS	SMS		SMS	6.74758	8.72279	7.81155	23.5348	3.21221	23.7073	5.66965	12.3968	18.0116	12.2016
1774	P52789	1	21	17	17	P52789	23.8	102.38	Hexokinase-2	HK2	HK2		HK2	11.5673	7.75359	0	1.06976	0	6.91462	11.3393	12.3968	13.0084	7.11663
1775	P52799	1	3	3	3	P52799	10.8	36.923	Ephrin-B2	EFNB2	EFNB2		EFNB2	1.92788	0.969199	1.95289	1.06976	2.14148	2.96341	0	1.03306	3.00193	1.67329
1776	P52803	1	4	4	4	P52803	22.4	26.297	Ephrin-A5	EFNA5	EFNA5		EFNA5	5.78364	0	0.976444	2.13952	2.14148	2.96341	3.77977	3.09919	1.00064	2.43157
1777	P52815	1	5	5	5	P52815	23.7	21.348	39S ribosomal protein L12, mitochondrial	MRPL12	MRPL12		MRPL12	2.89182	4.846	3.90578	5.34881	3.21221	6.91462	5.66965	6.19839	6.00387	4.99902
1778	P52823;P52823-2	2	10	10	10	P52823	43.3	27.621	Stanniocalcin-1	STC1	STC1		STC1	0	6.78439	0	12.8371	0	2.96341	1.88988	29.9589	0	6.04819
1779	P52848;P52848-2;Q9H3R1;O95803;O95803-2;O95803-3	6	21	21	19	P52848	28.2	100.87	Bifunctional heparan sulfate N-deacetylase/N-sulfotransferase 1;Heparan sulfate N-deacetylase 1;Heparan sulfate N-sulfotransferase 1	NDST1;NDST4;NDST3	NDST1;NDST4;NDST3		NDST1	15.423	8.72279	9.76444	1.06976	4.28295	15.8048	6.61459	8.26452	1.00064	7.88306
1780	P52849	1	6	4	4	P52849	6.9	100.87	Bifunctional heparan sulfate N-deacetylase/N-sulfotransferase 2;Heparan sulfate N-deacetylase 2;Heparan sulfate N-sulfotransferase 2	NDST2	NDST2		NDST2	0	1.9384	0.976444	1.06976	0	0.987803	0	0	0	0.55249
1781	P52888;P52888-2	2	25	25	25	P52888	35.7	78.839	Thimet oligopeptidase	THOP1	THOP1		THOP1	31.81	33.922	27.3404	24.6045	10.7074	37.5365	38.7426	42.3556	40.0258	31.8939
1782	P52895;P52895-2	2	28	28	8	P52895	87.6	36.735	Aldo-keto reductase family 1 member C2	AKR1C2	AKR1C2		AKR1C2	74.2233	16.4764	9.76444	3.20929	52.4662	12.8414	200.328	20.6613	6.00387	43.9971
1783	P52907	1	18	18	14	P52907	80.4	32.922	F-actin-capping protein subunit alpha-1	CAPZA1	CAPZA1		CAPZA1	44.3412	34.8912	41.9871	28.8836	42.8295	35.5609	38.7426	28.9258	41.0264	37.4654
1784	P52926;P52926-3;P52926-6;P52926-4;P52926-5;P52926-2	6	5	5	5	P52926	58.7	11.832	High mobility group protein HMGI-C	HMGA2	HMGA2		HMGA2	6.74758	1.9384	0.976444	0	1.07074	2.96341	9.44942	12.3968	9.0058	4.94984
1785	P52943;P52943-2	2	8	8	8	P52943	56.2	22.492	Cysteine-rich protein 2	CRIP2	CRIP2		CRIP2	4.8197	3.8768	5.85866	2.13952	14.9903	2.96341	3.77977	4.13226	2.00129	4.9513
1786	P52948-2;P52948-5;P52948;P52948-6;P52948-4;P52948-3	6	4	4	4	P52948-2	2.6	187.2	Nuclear pore complex protein Nup98-Nup96;Nuclear pore complex protein Nup98;Nuclear pore complex protein Nup96	NUP98	NUP98		NUP98	1.92788	0	0	1.06976	1.07074	0	0.944942	1.03306	1.00064	0.783003
1787	P53004	1	16	16	16	P53004	47.6	33.428	Biliverdin reductase A	BLVRA	BLVRA	BLVRA	BLVRA	10.6033	15.5072	10.7409	6.41857	11.7781	26.6707	16.064	13.4298	6.00387	13.0241
1788	P53041	1	23	23	23	P53041	47.3	56.878	Serine/threonine-protein phosphatase 5	PPP5C	PPP5C		PPP5C	17.3509	20.3532	21.4818	20.3255	14.9903	10.8658	36.8527	28.9258	19.0122	21.1287
1789	P53365-3;P53365;P53365-2	3	6	6	6	P53365-3	25.7	33.782	Arfaptin-2	ARFIP2	ARFIP2		ARFIP2	0.963939	8.72279	0.976444	1.06976	2.14148	1.97561	5.66965	3.09919	4.00258	3.18016
1790	P53367;P53367-2;P53367-3	3	8	8	8	P53367	35.1	41.738	Arfaptin-1	ARFIP1	ARFIP1		ARFIP1	2.89182	6.78439	6.83511	2.13952	5.35369	4.93901	14.1741	3.09919	0	5.13521
1791	P53384-2;P53384	2	3	3	3	P53384-2	14.6	33.412	Cytosolic Fe-S cluster assembly factor NUBP1	NUBP1	NUBP1		NUBP1	0	0	0	0	0	0	3.77977	0	0	0.419974
1792	P53396;P53396-2;P53396-3	3	58	58	58	P53396	54.7	120.84	ATP-citrate synthase	ACLY	ACLY		ACLY	110.853	112.427	37.1049	65.2555	35.3344	98.7803	139.851	65.0831	56.0361	80.0806
1793	P53582	1	8	8	8	P53582	22.5	43.215	Methionine aminopeptidase 1	METAP1	METAP1		METAP1	3.85576	5.81519	2.92933	0	2.14148	3.95121	2.83483	4.13226	2.00129	3.07348
1794	P53597	1	2	2	2	P53597	9	36.249	Succinyl-CoA ligase [ADP/GDP-forming] subunit alpha, mitochondrial	SUCLG1	SUCLG1		SUCLG1	0.963939	0	0	1.06976	0	1.97561	0	1.03306	1.00064	0.671446
1795	P53602	1	8	8	8	P53602	23	43.404	Diphosphomevalonate decarboxylase	MVD	MVD		MVD	3.85576	7.75359	4.88222	3.20929	6.42443	5.92682	8.50448	0	6.00387	5.17338
1796	P53609-2;P53609	2	7	7	7	P53609-2	27.3	33.829	Geranylgeranyl transferase type-1 subunit beta	PGGT1B	PGGT1B		PGGT1B	2.89182	2.9076	4.88222	0	0	2.96341	3.77977	2.06613	3.00193	2.49921
1797	P53611	1	6	6	6	P53611	18.7	36.924	Geranylgeranyl transferase type-2 subunit beta	RABGGTB	RABGGTB		RABGGTB	2.89182	3.8768	3.90578	3.20929	4.28295	5.92682	3.77977	3.09919	2.00129	3.66374
1798	P53618	1	24	24	24	P53618	30.6	107.14	Coatomer subunit beta	COPB1	COPB1		COPB1	24.0985	28.1068	22.4582	31.0231	10.7074	11.8536	28.3483	11.3637	34.0219	22.4424
1799	P53621;P53621-2	2	48	48	48	P53621	41.7	138.34	Coatomer subunit alpha;Xenin;Proxenin	COPA	COPA		COPA	38.5576	49.4292	29.2933	50.2788	32.1221	30.6219	41.5774	33.0581	44.0284	38.7741
1800	P53634;P53634-2;P53634-3	3	20	20	20	P53634	46.2	51.853	Dipeptidyl peptidase 1;Dipeptidyl peptidase 1 exclusion domain chain;Dipeptidyl peptidase 1 heavy chain;Dipeptidyl peptidase 1 light chain	CTSC	CTSC		CTSC	57.8364	46.5216	43.94	31.0231	16.0611	38.5243	46.3021	90.9097	31.02	44.682
1801	P53675-2;P53675	2	21	1	1	P53675-2	11.2	180.29	Clathrin heavy chain 2	CLTCL1	CLTCL1		CLTCL1	0.963939	0.969199	0.976444	0	0	0	0.944942	0	1.00064	0.539463
1802	P53680;P53680-2	2	2	2	2	P53680	12	17.018	AP-2 complex subunit sigma	AP2S1	AP2S1		AP2S1	0	1.9384	0.976444	0	0	0.987803	1.88988	0	0	0.643614
1803	P53701	1	1	1	1	P53701	3.7	30.601	Cytochrome c-type heme lyase	HCCS	HCCS		HCCS	0.963939	0	0	0	0	0	0	0	0	0.107104
1804	P53801	1	2	2	2	P53801	13.9	20.324	Pituitary tumor-transforming gene 1 protein-interacting protein	PTTG1IP	PTTG1IP		PTTG1IP	0	0.969199	0	0	0	2.96341	0	0	3.00193	0.770505
1805	P53816	1	2	2	2	P53816	16	17.936	HRAS-like suppressor 3	PLA2G16	PLA2G16		PLA2G16	0	0	0	0	0	0	0	0	2.00129	0.222365
1806	P53985;P53985-2	2	3	3	3	P53985	10.6	53.944	Monocarboxylate transporter 1	SLC16A1	SLC16A1		SLC16A1	0	1.9384	0	1.06976	0	0.987803	0	0	2.00129	0.666361
1807	P53990-2;P53990;P53990-4;P53990-5;P53990-3;P53990-6	6	8	8	8	P53990-2	22.7	36.622	IST1 homolog	IST1	IST1		IST1	6.74758	1.9384	4.88222	8.55809	5.35369	6.91462	5.66965	4.13226	7.00451	5.689
1808	P53992;P53992-2	2	24	24	24	P53992	28	118.32	Protein transport protein Sec24C	SEC24C	SEC24C		SEC24C	19.2788	38.768	25.3875	14.9767	14.9903	9.87803	23.6235	13.4298	13.0084	19.2601
1809	P53999	1	13	13	13	P53999	66.9	14.395	Activated RNA polymerase II transcriptional coactivator p15	SUB1	SUB1		SUB1	17.3509	31.9836	22.4582	21.3952	16.0611	23.7073	17.9539	28.9258	16.0103	21.7607
1810	P54105	1	3	3	3	P54105	30	26.215	Methylosome subunit pICln	CLNS1A	CLNS1A		CLNS1A	0.963939	3.8768	0.976444	0	0	0.987803	2.83483	9.29758	3.00193	2.4377
1811	P54136	1	37	37	8	P54136	55.9	75.378	Arginine--tRNA ligase, cytoplasmic	RARS	RARS		RARS	34.7018	38.768	37.1049	18.186	14.9903	42.4755	54.8066	16.529	21.0135	30.9529
1812	P54136-2	1	30	1	1	P54136-2	54.1	67.14	Arginine--tRNA ligase, cytoplasmic	RARS	RARS		RARS	0	0	0	0	0	0.987803	0	1.03306	0	0.224541
1813	P54252-4;P54252;P54252-1;P54252-5;P54252-3	5	2	2	2	P54252-4	6.4	39.638	Ataxin-3	ATXN3	ATXN3		ATXN3	0	0	0	1.06976	1.07074	0	0	0	0	0.237833
1814	P54577	1	34	34	34	P54577	63.1	59.143	Tyrosine--tRNA ligase, cytoplasmic;Tyrosine--tRNA ligase, cytoplasmic, N-terminally processed	YARS	YARS		YARS	27.9542	32.9528	18.5524	22.465	10.7074	31.6097	43.4673	17.5621	30.0193	26.1434
1815	P54578;P54578-2;P54578-3	3	27	27	27	P54578	53.2	56.068	Ubiquitin carboxyl-terminal hydrolase 14	USP14	USP14		USP14	20.2427	48.46	39.0578	13.9069	16.0611	41.4877	28.3483	36.1573	18.0116	29.0815
1816	P54652	1	34	17	15	P54652	53.2	70.02	Heat shock-related 70 kDa protein 2	HSPA2	HSPA2		HSPA2	1.92788	12.5996	10.7409	10.6976	27.8392	5.92682	13.2292	11.3637	6.00387	11.1476
1817	P54687-4;P54687;P54687-5;P54687-3;P54687-2	5	12	12	12	P54687-4	33.2	42.837	Branched-chain-amino-acid aminotransferase, cytosolic	BCAT1	BCAT1		BCAT1	5.78364	1.9384	4.88222	6.41857	28.9099	5.92682	1.88988	6.19839	8.00516	7.77255
1818	P54709;P54709-2	2	6	6	6	P54709	24.7	31.512	Sodium/potassium-transporting ATPase subunit beta-3	ATP1B3	ATP1B3		ATP1B3	1.92788	1.9384	0.976444	3.20929	1.07074	0.987803	0	1.03306	2.00129	1.46054
1819	P54725-2;P54725-3;P54725	3	13	11	11	P54725-2	43.5	33.433	UV excision repair protein RAD23 homolog A	RAD23A	RAD23A		RAD23A	4.8197	3.8768	1.95289	3.20929	9.63664	8.89023	2.83483	4.13226	7.00451	5.15079
1820	P54727;P54727-2	2	16	16	14	P54727	42.8	43.171	UV excision repair protein RAD23 homolog B	RAD23B	RAD23B		RAD23B	43.3773	25.1992	41.0106	26.744	43.9003	39.5121	27.4033	46.4879	35.0226	36.5175
1821	P54753	1	10	9	8	P54753	12.8	110.33	Ephrin type-B receptor 3	EPHB3	EPHB3	EPHB3	EPHB3	2.89182	3.8768	8.788	0	1.07074	0	2.83483	1.03306	0	2.27725
1822	P54760;P54760-2;P54760-4;P54760-3	4	9	8	8	P54760	11.1	108.27	Ephrin type-B receptor 4	EPHB4	EPHB4	EPHB4	EPHB4	9.63939	0.969199	0.976444	3.20929	0	3.95121	0	8.26452	2.00129	3.22348
1823	P54764;P54764-2	2	12	11	11	P54764	19.3	109.86	Ephrin type-A receptor 4	EPHA4	EPHA4	EPHA4	EPHA4	1.92788	0	5.85866	0	12.8489	0	0	0	0	2.29282
1824	P54802	1	16	16	16	P54802	27.5	82.265	Alpha-N-acetylglucosaminidase;Alpha-N-acetylglucosaminidase 82 kDa form;Alpha-N-acetylglucosaminidase 77 kDa form	NAGLU	NAGLU		NAGLU	14.4591	10.6612	7.81155	16.0464	4.28295	12.8414	8.50448	17.5621	12.0077	11.5752
1825	P54819-5;P54819-2;P54819;P54819-3;P54819-6;P54819-4	6	15	15	15	P54819-5	65.2	24.648	Adenylate kinase 2, mitochondrial;Adenylate kinase 2, mitochondrial, N-terminally processed	AK2	AK2		AK2	16.387	14.538	22.4582	20.3255	11.7781	24.6951	30.2381	24.7936	21.0135	20.6919
1826	P54886-2;P54886	2	3	3	3	P54886-2	4.4	87.088	Delta-1-pyrroline-5-carboxylate synthase;Glutamate 5-kinase;Gamma-glutamyl phosphate reductase	ALDH18A1	ALDH18A1		ALDH18A1	0	0.969199	0	1.06976	0	2.96341	0.944942	1.03306	0	0.775597
1827	P54920;Q9H115-3;Q9H115-2;Q9H115	4	18	18	18	P54920	66.8	33.232	Alpha-soluble NSF attachment protein	NAPA;NAPB	NAPA;NAPB		NAPA	10.6033	9.69199	10.7409	12.8371	12.8489	7.90242	17.009	14.4629	16.0103	12.4563
1828	P55001-3;P55001-2;P55001	3	6	6	6	P55001-3	42.5	17.444	Microfibrillar-associated protein 2	MFAP2	MFAP2		MFAP2	0	4.846	7.81155	0	16.0611	0	4.72471	6.19839	0	4.40463
1829	P55010	1	18	18	18	P55010	40.6	49.222	Eukaryotic translation initiation factor 5	EIF5	EIF5		EIF5	16.387	34.8912	13.6702	5.34881	16.0611	20.7439	23.6235	27.8927	16.0103	19.4032
1830	P55036;P55036-2;A2A3N6	3	11	11	11	P55036	35	40.736	26S proteasome non-ATPase regulatory subunit 4	PSMD4;PIPSL	PSMD4;PIPSL		PSMD4	15.423	9.69199	6.83511	9.62786	7.49517	8.89023	7.55953	7.23145	16.0103	9.86274
1831	P55058;P55058-4;P55058-3;P55058-2	4	19	19	19	P55058	35.5	54.739	Phospholipid transfer protein	PLTP	PLTP		PLTP	0	39.7372	37.1049	1.06976	37.4758	0	25.5134	13.4298	1.00064	17.2591
1832	P55060-3;P55060;P55060-4;P55060-2	4	42	42	42	P55060-3	42.3	107.78	Exportin-2	CSE1L	CSE1L		CSE1L	34.7018	80.4435	67.3746	44.93	38.5466	84.951	84.0998	47.521	33.0213	57.2877
1833	P55072	1	69	69	69	P55072	77.2	89.321	Transitional endoplasmic reticulum ATPase	VCP	VCP		VCP	185.076	208.378	225.559	130.511	117.781	313.134	166.31	193.183	219.141	195.452
1834	P55081	1	3	3	3	P55081	9.3	51.958	Microfibrillar-associated protein 1	MFAP1	MFAP1		MFAP1	0.963939	0.969199	1.95289	2.13952	0	0	2.83483	1.03306	3.00193	1.43282
1835	P55145	1	16	16	16	P55145	56	20.7	Mesencephalic astrocyte-derived neurotrophic factor	MANF	MANF		MANF	20.2427	20.3532	18.5524	49.209	14.9903	23.7073	24.5685	36.1573	28.018	26.1999
1836	P55196;P55196-5;P55196-3;P55196-1;P55196-2;P55196-6	6	12	12	12	P55196	7.9	206.8	Afadin	AFDN	AFDN		MLLT4	3.85576	3.8768	1.95289	2.13952	2.14148	0	1.88988	0	11.0071	2.98482
1837	P55199	1	2	2	2	P55199	3.5	68.264	RNA polymerase II elongation factor ELL	ELL	ELL		ELL	0	0	0.976444	0	1.07074	0	0.944942	0	0	0.332458
1838	P55209-2;P55209	2	11	9	3	P55209-2	28.3	42.761	Nucleosome assembly protein 1-like 1	NAP1L1	NAP1L1		NAP1L1	15.423	28.1068	19.5289	32.0929	16.0611	23.7073	19.8438	46.4879	38.0245	26.5862
1839	P55209-3	1	9	1	1	P55209-3	26	37.344	Nucleosome assembly protein 1-like 1	NAP1L1	NAP1L1		NAP1L1	0	1.9384	0.976444	0	2.14148	0	0	0	0	0.561813
1840	P55210-4;P55210;P55210-3	3	4	4	3	P55210-4	21.9	31.614	Caspase-7;Caspase-7 subunit p20;Caspase-7 subunit p11	CASP7	CASP7		CASP7	0.963939	0.969199	2.92933	1.06976	0	3.95121	0.944942	1.03306	1.00064	1.42912
1841	P55212	1	2	2	2	P55212	7.2	33.31	Caspase-6;Caspase-6 subunit p18;Caspase-6 subunit p11	CASP6	CASP6		CASP6	0.963939	0	0	0	0	1.97561	0	0	0	0.326616
1842	P55263-3;P55263;P55263-2;P55263-4	4	24	24	24	P55263-3	64.6	34.084	Adenosine kinase	ADK	ADK		ADK	21.2067	15.5072	11.7173	19.2557	12.8489	19.7561	23.6235	29.9589	15.0097	18.7649
1843	P55265-5;P55265-3;P55265-2;P55265;P55265-4	5	16	16	16	P55265-5	21.7	103.64	Double-stranded RNA-specific adenosine deaminase	ADAR	ADAR		ADAR	3.85576	6.78439	5.85866	3.20929	5.35369	0.987803	13.2292	4.13226	3.00193	5.157
1844	P55268;A4D0S4-2;A4D0S4-3;A4D0S4	4	74	74	74	P55268	44.7	195.98	Laminin subunit beta-2	LAMB2;LAMB4	LAMB2;LAMB4		LAMB2	163.87	89.1663	136.702	34.2324	118.852	36.5487	27.4033	49.5871	26.0168	75.8198
1845	P55283;P55283-2	2	10	10	10	P55283	14.5	100.28	Cadherin-4	CDH4	CDH4		CDH4	2.89182	0	0.976444	0	0	0	2.83483	11.3637	0	2.00742
1846	P55285-2;P55285	2	1	1	1	P55285-2	2	73.863	Cadherin-6	CDH6	CDH6		CDH6	0	0	0	0	1.07074	0	0	0	1.00064	0.230154
1847	P55287-2;P55287	2	1	1	1	P55287-2	1.4	76.456	Cadherin-11	CDH11	CDH11		CDH11	0	0.969199	0	1.06976	0	0	0	0	0	0.226551
1848	P55290;P55290-4;P55290-5;P55290-3;P55290-2	5	8	8	8	P55290	15.4	78.286	Cadherin-13	CDH13	CDH13		CDH13	8.67546	4.846	4.88222	4.27905	3.21221	1.97561	7.55953	13.4298	1.00064	5.54006
1849	P55327-2;P55327-4;P55327-3;P55327;P55327-7;P55327-5;P55327-6;P55327-8	8	16	16	16	P55327-2	77.2	19.863	Tumor protein D52	TPD52	TPD52		TPD52	10.6033	15.5072	7.81155	16.0464	16.0611	8.89023	16.064	15.496	28.018	14.9442
1850	P55735;P55735-2;P55735-4;P55735-3	4	10	10	10	P55735	55.3	35.54	Protein SEC13 homolog	SEC13	SEC13		SEC13	7.71152	3.8768	6.83511	4.27905	5.35369	4.93901	10.3944	4.13226	5.00322	5.83611
1851	P55769	1	9	9	9	P55769	53.9	14.173	NHP2-like protein 1;NHP2-like protein 1, N-terminally processed	SNU13	SNU13		NHP2L1	5.78364	9.69199	7.81155	9.62786	3.21221	9.87803	11.3393	9.29758	8.00516	8.29415
1852	P55786;A6NEC2;A6NEC2-2;A6NEC2-3	4	55	55	8	P55786	56.4	103.28	Puromycin-sensitive aminopeptidase	NPEPPS;NPEPPSL1	NPEPPS;NPEPPSL1		NPEPPS	106.033	79.4743	65.4217	103.767	123.135	131.378	104.889	138.431	140.09	110.291
1853	P55786-2	1	48	1	1	P55786-2	56.9	94.515	Puromycin-sensitive aminopeptidase	NPEPPS	NPEPPS		NPEPPS	0.963939	0.969199	0.976444	2.13952	2.14148	1.97561	0.944942	2.06613	2.00129	1.57539
1854	P55789;P55789-2	2	3	3	3	P55789	24.9	23.449	FAD-linked sulfhydryl oxidase ALR	GFER	GFER		GFER	1.92788	2.9076	0.976444	2.13952	1.07074	2.96341	0.944942	0	0	1.43673
1855	P55795	1	14	3	2	P55795	33.6	49.263	Heterogeneous nuclear ribonucleoprotein H2	HNRNPH2	HNRNPH2		HNRNPH2	3.85576	0.969199	0.976444	1.06976	0	0.987803	0	0	1.00064	0.984401
1856	P55809;P55809-2	2	15	15	15	P55809	31.3	56.157	Succinyl-CoA:3-ketoacid coenzyme A transferase 1, mitochondrial	OXCT1	OXCT1		OXCT1	1.92788	12.5996	0	7.48833	14.9903	18.7683	10.3944	13.4298	15.0097	10.512
1857	P55854;P55854-2	2	4	2	2	P55854	31.1	11.637	Small ubiquitin-related modifier 3	SUMO3	SUMO3		SUMO3	0.963939	0.969199	1.95289	3.20929	1.07074	0	0.944942	1.03306	0	1.12712
1858	P55884;P55884-2	2	43	43	43	P55884	53.2	92.48	Eukaryotic translation initiation factor 3 subunit B	EIF3B	EIF3B		EIF3B	66.5118	98.8583	95.6915	95.2088	97.4371	96.8047	125.677	95.0419	90.058	95.6988
1859	P55957;P55957-2;P55957-4	3	4	4	4	P55957	25.1	21.994	BH3-interacting domain death agonist;BH3-interacting domain death agonist p15;BH3-interacting domain death agonist p13;BH3-interacting domain death agonist p11	BID	BID		BID	2.89182	5.81519	0	1.06976	3.21221	3.95121	4.72471	5.16532	9.0058	3.98178
1860	P56192;P56192-2	2	25	25	25	P56192	31.8	101.11	Methionine--tRNA ligase, cytoplasmic	MARS	MARS		MARS	17.3509	18.4148	11.7173	16.0464	4.28295	15.8048	30.2381	9.29758	17.011	15.5738
1861	P56211;P56211-2	2	4	3	3	P56211	68.8	12.323	cAMP-regulated phosphoprotein 19	ARPP19	ARPP19		ARPP19	2.89182	1.9384	1.95289	2.13952	1.07074	0	1.88988	3.09919	6.00387	2.33181
1862	P56270-4;P56270-3;P56270;P56270-2	4	1	1	1	P56270-4	8.7	17.763	Myc-associated zinc finger protein	MAZ	MAZ		MAZ	0	0	0.976444	0	0	0	0	0	1.00064	0.219677
1863	P56277	1	1	1	1	P56277	25	7.7469	Cx9C motif-containing protein 4	CMC4	CMC4		CMC4	0	0.969199	0	1.06976	0	0	0	1.03306	0	0.341336
1864	P56377;P56377-2	2	2	1	1	P56377	10.2	18.615	AP-1 complex subunit sigma-2	AP1S2	AP1S2		AP1S2	0	0.969199	0.976444	1.06976	0	0	0.944942	0	0	0.440039
1865	P56537;P56537-2	2	9	9	9	P56537	60	26.599	Eukaryotic translation initiation factor 6	EIF6	EIF6		EIF6	15.423	20.3532	21.4818	18.186	18.2025	24.6951	25.5134	25.8266	22.0142	21.2995
1866	P56545;P56545-3;P56545-2	3	8	8	5	P56545	20.9	48.944	C-terminal-binding protein 2	CTBP2	CTBP2		CTBP2	5.78364	3.8768	3.90578	5.34881	2.14148	3.95121	4.72471	2.06613	4.00258	3.9779
1867	P56945;P56945-3;P56945-5;P56945-8;P56945-7;P56945-2;P56945-6;P56945-4	8	11	11	11	P56945	19.2	93.371	Breast cancer anti-estrogen resistance protein 1	BCAR1	BCAR1		BCAR1	5.78364	2.9076	5.85866	2.13952	1.07074	2.96341	6.61459	1.03306	4.00258	3.59709
1868	P57076	1	1	1	1	P57076	5.9	33.224	UPF0769 protein C21orf59	C21orf59	C21orf59		C21orf59	0.963939	0	0.976444	0	0	0	0.944942	0	1.00064	0.431774
1869	P57081-2;P57081;P57081-3	3	3	3	3	P57081-2	9.2	45.361	tRNA (guanine-N(7)-)-methyltransferase non-catalytic subunit WDR4	WDR4	WDR4		WDR4	0.963939	0.969199	0	0	0	0	0.944942	0	0	0.319787
1870	P57737-2;P57737-4;P57737;P57737-3	4	3	3	3	P57737-2	5.1	91.654	Coronin-7	CORO7	CORO7		CORO7	1.92788	0.969199	0.976444	0	0	0	0	0	2.00129	0.652757
1871	P57764	1	2	2	2	P57764	6.2	52.8	Gasdermin-D	GSDMD	GSDMD		GSDMD	0.963939	0	0	0	0	0	0	0	0	0.107104
1872	P58107	1	51	45	45	P58107	32	555.61	Epiplakin	EPPK1	EPPK1		EPPK1	0	0.969199	68.3511	3.20929	10.7074	0	6.61459	0	3.00193	10.3171
1873	P58397;P58397-3;P58397-2	3	20	20	20	P58397	14.2	177.67	A disintegrin and metalloproteinase with thrombospondin motifs 12	ADAMTS12	ADAMTS12		ADAMTS12	0	0	0	0	10.7074	0	7.55953	2.06613	20.0129	4.48288
1874	P58546	1	7	7	7	P58546	65.3	12.895	Myotrophin	MTPN	MTPN		MTPN	12.5312	13.5688	15.6231	18.186	10.7074	10.8658	14.1741	14.4629	18.0116	14.2368
1875	P59998;P59998-3;P59998-2;P59998-4	4	11	11	11	P59998	54.8	19.667	Actin-related protein 2/3 complex subunit 4	ARPC4	ARPC4		ARPC4	15.423	14.538	10.7409	12.8371	9.63664	13.8292	14.1741	12.3968	19.0122	13.6209
1876	P60002	1	1	1	1	P60002	21.7	9.4618	Transcription elongation factor 1 homolog	ELOF1	ELOF1		ELOF1	0.963939	0.969199	0.976444	1.06976	1.07074	0.987803	0.944942	2.06613	2.00129	1.22781
1877	P60033	1	4	4	4	P60033	27.5	25.809	CD81 antigen	CD81	CD81		CD81	0	2.9076	0	9.62786	6.42443	8.89023	1.88988	19.6282	17.011	7.37546
1878	P60174-1;P60174;P60174-4	3	27	27	27	P60174-1	93.6	26.669	Triosephosphate isomerase	TPI1	TPI1		TPI1	133.024	178.333	159.16	240.696	246.27	192.622	188.988	253.101	207.133	199.925
1879	P60228	1	16	16	16	P60228	36.9	52.22	Eukaryotic translation initiation factor 3 subunit E	EIF3E	EIF3E		EIF3E	4.8197	11.6304	9.76444	6.41857	8.5659	4.93901	7.55953	8.26452	10.0064	7.9965
1880	P60468	1	3	3	3	P60468	37.5	9.9743	Protein transport protein Sec61 subunit beta	SEC61B	SEC61B		SEC61B	1.92788	0.969199	1.95289	1.06976	1.07074	0.987803	1.88988	2.06613	1.00064	1.43721
1881	P60510	1	11	9	9	P60510	46.3	35.08	Serine/threonine-protein phosphatase 4 catalytic subunit	PPP4C	PPP4C		PPP4C	6.74758	6.78439	8.788	7.48833	5.35369	3.95121	5.66965	5.16532	8.00516	6.43926
1882	P60520	1	8	8	7	P60520	55.6	13.667	Gamma-aminobutyric acid receptor-associated protein-like 2	GABARAPL2	GABARAPL2		GABARAPL2	0	3.8768	12.6938	9.62786	1.07074	0.987803	0	2.06613	3.00193	3.70278
1883	P60604-2;P60604	2	2	2	2	P60604-2	27	15.614	Ubiquitin-conjugating enzyme E2 G2	UBE2G2	UBE2G2		UBE2G2	1.92788	1.9384	0.976444	1.06976	0	1.97561	1.88988	0	0	1.08644
1884	P60660-2;P60660	2	10	10	8	P60660-2	78.1	16.961	Myosin light polypeptide 6	MYL6	MYL6		MYL6	16.387	13.5688	20.5053	22.465	22.4855	9.87803	14.1741	14.4629	17.011	16.7708
1885	P60673	1	1	1	1	P60673	6.6	14.596	Profilin-3	PFN3	PFN3		PFN3	0	0	0	1.06976	0	0	0	0	1.00064	0.230045
1886	P60709;P63261;P63267-2	3	37	37	12	P60709	83.5	41.736	Actin, cytoplasmic 1;Actin, cytoplasmic 1, N-terminally processed;Actin, cytoplasmic 2;Actin, cytoplasmic 2, N-terminally processed	ACTB;ACTG1;ACTG2	ACTB;ACTG1;ACTG2		ACTB;ACTG1	318.1	364.419	326.132	313.44	372.617	382.28	435.618	379.135	435.28	369.669
1887	P60842;P60842-2	2	29	29	15	P60842	57.4	46.153	Eukaryotic initiation factor 4A-I	EIF4A1	EIF4A1		EIF4A1	50.1249	73.6591	53.7044	40.6509	42.8295	51.3657	74.6504	56.8186	50.0322	54.8706
1888	P60866;P60866-2	2	6	6	6	P60866	36.1	13.373	40S ribosomal protein S20	RPS20	RPS20		RPS20	8.67546	10.6612	11.7173	10.6976	5.35369	7.90242	9.44942	11.3637	11.0071	9.64755
1889	P60891;P60891-2	2	11	11	3	P60891	38.1	34.834	Ribose-phosphate pyrophosphokinase 1	PRPS1	PRPS1		PRPS1	10.6033	11.6304	4.88222	5.34881	1.07074	10.8658	9.44942	10.3306	6.00387	7.79836
1890	P60900;P60900-2;P60900-3	3	21	21	21	P60900	63.4	27.399	Proteasome subunit alpha type-6	PSMA6	PSMA6		PSMA6	56.8724	51.3676	63.4689	70.6043	86.7298	76.0608	67.0909	71.2815	77.0496	68.9473
1891	P60903	1	8	8	8	P60903	62.9	11.203	Protein S100-A10	S100A10	S100A10		S100A10	12.5312	14.538	20.5053	35.3021	39.6173	15.8048	17.9539	17.5621	27.0174	22.3147
1892	P60953;P60953-1	2	7	6	6	P60953	41.4	21.258	Cell division control protein 42 homolog	CDC42	CDC42		CDC42	1.92788	4.846	6.83511	3.20929	2.14148	6.91462	5.66965	2.06613	3.00193	4.06801
1893	P60981;P60981-2	2	17	14	14	P60981	58.2	18.506	Destrin	DSTN	DSTN		DSTN	28.9182	26.1684	27.3404	20.3255	42.8295	35.5609	37.7977	23.7605	33.0213	30.6358
1894	P60983;O60234	2	5	5	5	P60983	38	16.713	Glia maturation factor beta	GMFB;GMFG	GMFB;GMFG		GMFB	1.92788	0.969199	1.95289	6.41857	9.63664	1.97561	2.83483	5.16532	1.00064	3.5424
1895	P61006;P61006-2;Q92930;P59190-2;P59190	5	7	5	5	P61006	29	23.668	Ras-related protein Rab-8A	RAB8A;RAB8B;RAB15	RAB8A;RAB8B;RAB15		RAB8A	0.963939	2.9076	1.95289	3.20929	1.07074	2.96341	3.77977	2.06613	3.00193	2.43508
1896	P61018;P61018-2	2	1	1	1	P61018	6.1	23.586	Ras-related protein Rab-4B	RAB4B	RAB4B		RAB4B	0	0	0	0	0	0	0.944942	0	0	0.104994
1897	P61019;P61019-2	2	14	14	8	P61019	65.6	23.545	Ras-related protein Rab-2A	RAB2A	RAB2A		RAB2A	6.74758	12.5996	11.7173	13.9069	19.2733	11.8536	15.1191	7.23145	17.011	12.8289
1898	P61020;P61020-2	2	5	2	2	P61020	27	23.707	Ras-related protein Rab-5B	RAB5B	RAB5B		RAB5B	0.963939	0.969199	0	2.13952	1.07074	2.96341	0.944942	0	0	1.00575
1899	P61024	1	3	3	3	P61024	65.8	9.6601	Cyclin-dependent kinases regulatory subunit 1	CKS1B	CKS1B		CKS1B	0	2.9076	2.92933	5.34881	4.28295	1.97561	4.72471	3.09919	3.00193	3.14113
1900	P61026	1	6	5	4	P61026	25.5	22.541	Ras-related protein Rab-10	RAB10	RAB10		RAB10	1.92788	2.9076	0.976444	1.06976	1.07074	2.96341	3.77977	2.06613	4.00258	2.30714
1901	P61077;P61077-2;P61077-3	3	4	4	2	P61077	26.5	16.687	Ubiquitin-conjugating enzyme E2 D3	UBE2D3	UBE2D3		UBE2D3	3.85576	4.846	2.92933	3.20929	4.28295	4.93901	5.66965	4.13226	4.00258	4.20742
1902	P61081	1	10	10	10	P61081	36.1	20.9	NEDD8-conjugating enzyme Ubc12	UBE2M	UBE2M		UBE2M	9.63939	6.78439	9.76444	4.27905	4.28295	4.93901	11.3393	8.26452	8.00516	7.47758
1903	P61086;P61086-3;P61086-2	3	14	14	14	P61086	54	22.406	Ubiquitin-conjugating enzyme E2 K	UBE2K	UBE2K		UBE2K	14.4591	14.538	18.5524	20.3255	11.7781	15.8048	14.1741	12.3968	17.011	15.4489
1904	P61088	1	13	13	7	P61088	65.8	17.138	Ubiquitin-conjugating enzyme E2 N	UBE2N	UBE2N		UBE2N	18.3149	16.4764	22.4582	19.2557	16.0611	22.7195	18.8988	21.6944	18.0116	19.3212
1905	P61106	1	16	16	16	P61106	74.9	23.897	Ras-related protein Rab-14	RAB14	RAB14		RAB14	10.6033	12.5996	21.4818	18.186	21.4148	18.7683	16.064	10.3306	12.0077	15.7173
1906	P61158;Q9P1U1-2;Q9P1U1;Q9P1U1-3;Q9C0K3	5	26	26	26	P61158	67.5	47.371	Actin-related protein 3	ACTR3;ACTR3B;ACTR3C	ACTR3;ACTR3B;ACTR3C		ACTR3	48.197	40.7064	27.3404	21.3952	21.4148	32.5975	33.073	30.9919	37.0238	32.5267
1907	P61160;P61160-2	2	16	16	16	P61160	41.4	44.76	Actin-related protein 2	ACTR2	ACTR2		ACTR2	34.7018	31.0144	20.5053	19.2557	17.1318	27.6585	29.2932	16.529	21.0135	24.1226
1908	P61163	1	11	11	6	P61163	39.1	42.613	Alpha-centractin	ACTR1A	ACTR1A		ACTR1A	6.74758	10.6612	6.83511	4.27905	5.35369	9.87803	8.50448	10.3306	10.0064	8.06625
1909	P61201;P61201-2	2	17	17	17	P61201	43.3	51.596	COP9 signalosome complex subunit 2	COPS2	COPS2		COPS2	13.4952	11.6304	15.6231	14.9767	8.5659	11.8536	7.55953	13.4298	11.0071	12.0157
1910	P61204;P61204-2	2	12	12	1	P61204	58	20.601	ADP-ribosylation factor 3	ARF3	ARF3		ARF3	14.4591	29.076	21.4818	24.6045	17.1318	31.6097	26.4584	27.8927	22.0142	23.8587
1911	P61221	1	22	22	22	P61221	37.1	67.314	ATP-binding cassette sub-family E member 1	ABCE1	ABCE1		ABCE1	2.89182	13.5688	6.83511	4.27905	2.14148	16.7926	23.6235	6.19839	5.00322	9.03712
1912	P61224-3;P61224;P61224-2;P61224-4;A6NIZ1;P62834	6	8	8	8	P61224-3	41.8	18.778	Ras-related protein Rap-1b;Ras-related protein Rap-1b-like protein;Ras-related protein Rap-1A	RAP1B;RAP1A	RAP1B;RAP1A		RAP1B;RAP1A	5.78364	3.8768	0.976444	9.62786	6.42443	3.95121	4.72471	8.26452	8.00516	5.73719
1913	P61225;Q9Y3L5;P10114	3	4	4	4	P61225	25.7	20.504	Ras-related protein Rap-2b;Ras-related protein Rap-2c;Ras-related protein Rap-2a	RAP2B;RAP2C;RAP2A	RAP2B;RAP2C;RAP2A		RAP2B;RAP2C;RAP2A	0	0	0	1.06976	1.07074	0	0	1.03306	3.00193	0.686166
1914	P61247	1	18	18	18	P61247	59.5	29.945	40S ribosomal protein S3a	RPS3A	RPS3A		RPS3A	26.0264	28.1068	18.5524	16.0464	9.63664	19.7561	23.6235	22.7274	13.0084	19.7204
1915	P61254	1	13	13	3	P61254	57.9	17.258	60S ribosomal protein L26	RPL26	RPL26		RPL26	7.71152	10.6612	7.81155	6.41857	2.14148	6.91462	7.55953	9.29758	9.0058	7.50243
1916	P61289;P61289-2;P61289-3	3	11	11	11	P61289	39.4	29.506	Proteasome activator complex subunit 3	PSME3	PSME3		PSME3	8.67546	16.4764	16.5995	14.9767	10.7074	11.8536	11.3393	13.4298	11.0071	12.785
1917	P61313;P61313-2	2	9	9	9	P61313	44.6	24.146	60S ribosomal protein L15	RPL15	RPL15		RPL15	2.89182	6.78439	1.95289	1.06976	1.07074	1.97561	3.77977	2.06613	3.00193	2.73256
1918	P61326;P61326-2	2	13	1	1	P61326	69.2	17.163	Protein mago nashi homolog	MAGOH	MAGOH		MAGOH	0.963939	2.9076	1.95289	0	1.07074	2.96341	1.88988	2.06613	2.00129	1.75732
1919	P61353	1	10	10	10	P61353	55.1	15.798	60S ribosomal protein L27	RPL27	RPL27		RPL27	10.6033	13.5688	9.76444	11.7674	4.28295	7.90242	10.3944	7.23145	9.0058	9.39121
1920	P61457	1	7	7	7	P61457	64.4	11.999	Pterin-4-alpha-carbinolamine dehydratase	PCBD1	PCBD1		PCBD1	4.8197	3.8768	5.85866	8.55809	11.7781	2.96341	2.83483	8.26452	14.009	6.9959
1921	P61513;A6NKH3	2	3	3	3	P61513	31.5	10.275	60S ribosomal protein L37a	RPL37A;RPL37AP8	RPL37A;RPL37AP8		RPL37A	0.963939	2.9076	1.95289	1.06976	1.07074	0.987803	3.77977	3.09919	4.00258	2.20381
1922	P61586	1	10	10	3	P61586	42	21.768	Transforming protein RhoA	RHOA	RHOA		RHOA	9.63939	20.3532	13.6702	18.186	13.9196	21.7317	17.009	17.5621	29.0187	17.8989
1923	P61599;P61599-2	2	3	3	3	P61599	19.7	20.368	N-alpha-acetyltransferase 20	NAA20	NAA20		NAA20	1.92788	1.9384	2.92933	1.06976	2.14148	3.95121	0.944942	2.06613	1.00064	1.99664
1924	P61604	1	15	15	15	P61604	91.2	10.932	10 kDa heat shock protein, mitochondrial	HSPE1	HSPE1		HSPE1	26.0264	27.1376	25.3875	29.9533	49.2539	57.2926	52.9167	53.7194	41.0264	40.3015
1925	P61758	1	11	11	11	P61758	41.1	22.658	Prefoldin subunit 3	VBP1	VBP1		VBP1	2.89182	7.75359	6.83511	5.34881	4.28295	4.93901	9.44942	9.29758	10.0064	6.75608
1926	P61764;P61764-2	2	5	5	5	P61764	10.3	67.568	Syntaxin-binding protein 1	STXBP1	STXBP1		STXBP1	0.963939	0.969199	1.95289	0	0	0	1.88988	0	0	0.641768
1927	P61769	1	10	10	10	P61769	58	13.714	Beta-2-microglobulin;Beta-2-microglobulin form pI 5.3	B2M	B2M		B2M	50.1249	22.2916	65.4217	48.1393	33.1929	33.5853	35.9078	55.7855	43.0277	43.053
1928	P61812;P61812-2	2	14	14	14	P61812	35.5	47.747	Transforming growth factor beta-2;Latency-associated peptide	TGFB2	TGFB2		TGFB2	19.2788	3.8768	0.976444	2.13952	12.8489	47.4145	33.073	19.6282	25.0161	18.2502
1929	P61916;P61916-2	2	12	12	12	P61916	51.7	16.57	Epididymal secretory protein E1	NPC2	NPC2		NPC2	34.7018	46.5216	42.9635	63.1159	47.1125	35.5609	29.2932	48.554	38.0245	42.872
1930	P61923;P61923-4;P61923-5;P61923-2;P61923-3	5	4	4	4	P61923	27.1	20.198	Coatomer subunit zeta-1	COPZ1	COPZ1		COPZ1	4.8197	3.8768	3.90578	3.20929	2.14148	2.96341	4.72471	4.13226	8.00516	4.19762
1931	P61956-2;P61956	2	5	5	3	P61956-2	54.9	8.1111	Small ubiquitin-related modifier 2	SUMO2	SUMO2		SUMO2	6.74758	8.72279	13.6702	10.6976	5.35369	12.8414	9.44942	12.3968	12.0077	10.2097
1932	P61960;P61960-2	2	3	3	3	P61960	60	9.1175	Ubiquitin-fold modifier 1	UFM1	UFM1		UFM1	2.89182	3.8768	3.90578	2.13952	3.21221	4.93901	3.77977	3.09919	3.00193	3.42734
1933	P61962	1	3	3	3	P61962	10.2	38.926	DDB1- and CUL4-associated factor 7	DCAF7	DCAF7		DCAF7	0.963939	1.9384	1.95289	0	0	0.987803	0.944942	0	0	0.754219
1934	P61964	1	11	11	11	P61964	42.5	36.588	WD repeat-containing protein 5	WDR5	WDR5		WDR5	7.71152	8.72279	7.81155	10.6976	10.7074	5.92682	7.55953	6.19839	8.00516	8.14897
1935	P61966;P61966-2;Q96PC3-3;Q96PC3-4;Q96PC3;Q96PC3-2	6	4	4	3	P61966	24.7	18.733	AP-1 complex subunit sigma-1A	AP1S1;AP1S3	AP1S1;AP1S3		AP1S1	1.92788	3.8768	2.92933	1.06976	3.21221	1.97561	2.83483	1.03306	3.00193	2.42905
1936	P61970	1	6	6	6	P61970	61.4	14.478	Nuclear transport factor 2	NUTF2	NUTF2		NUTF2	13.4952	20.3532	19.5289	17.1162	23.5562	15.8048	17.9539	19.6282	11.0071	17.6049
1937	P61978-2;P61978	2	29	1	1	P61978-2	65.9	51.028	Heterogeneous nuclear ribonucleoprotein K	HNRNPK	HNRNPK		HNRNPK	0.963939	0	0	0	0	0	0	0	0	0.107104
1938	P61978-3	1	30	30	2	P61978-3	64.1	48.562	Heterogeneous nuclear ribonucleoprotein K	HNRNPK	HNRNPK		HNRNPK	96.3939	108.55	90.8093	102.697	89.942	82.9754	99.2189	84.7113	99.0638	94.9291
1939	P61981	1	19	12	12	P61981	57.1	28.302	14-3-3 protein gamma;14-3-3 protein gamma, N-terminally processed	YWHAG	YWHAG		YWHAG	49.1609	51.3676	50.7751	40.6509	51.3954	60.256	48.192	41.3226	37.0238	47.7938
1940	P62070;P62070-4;P62070-3;P62070-2	4	7	7	5	P62070	42.2	23.399	Ras-related protein R-Ras2	RRAS2	RRAS2		RRAS2	0.963939	6.78439	1.95289	6.41857	4.28295	3.95121	3.77977	8.26452	5.00322	4.60016
1941	P62072	1	1	1	1	P62072	15.6	10.333	Mitochondrial import inner membrane translocase subunit Tim10	TIMM10	TIMM10		TIMM10	0.963939	0	0.976444	2.13952	0	0.987803	0.944942	1.03306	0	0.782857
1942	P62081	1	11	11	11	P62081	61.9	22.127	40S ribosomal protein S7	RPS7	RPS7		RPS7	8.67546	12.5996	10.7409	7.48833	4.28295	13.8292	8.50448	9.29758	11.0071	9.60284
1943	P62136;P62136-2;P62136-3	3	17	17	5	P62136	43.9	37.512	Serine/threonine-protein phosphatase PP1-alpha catalytic subunit	PPP1CA	PPP1CA		PPP1CA	16.387	22.2916	18.5524	11.7674	11.7781	20.7439	25.5134	16.529	18.0116	17.9527
1944	P62140	1	15	5	5	P62140	40.1	37.186	Serine/threonine-protein phosphatase PP1-beta catalytic subunit	PPP1CB	PPP1CB		PPP1CB	6.74758	3.8768	5.85866	2.13952	5.35369	7.90242	5.66965	5.16532	7.00451	5.52424
1945	P62191;P62191-2	2	14	14	14	P62191	35	49.184	26S protease regulatory subunit 4	PSMC1	PSMC1		PSMC1	17.3509	18.4148	8.788	7.48833	4.28295	11.8536	17.9539	14.4629	16.0103	12.9562
1946	P62195;P62195-2	2	16	16	15	P62195	50.2	45.626	26S protease regulatory subunit 8	PSMC5	PSMC5		PSMC5	10.6033	11.6304	9.76444	9.62786	7.49517	3.95121	18.8988	11.3637	12.0077	10.5936
1947	P62241	1	15	15	15	P62241	64.9	24.205	40S ribosomal protein S8	RPS8	RPS8		RPS8	13.4952	19.384	14.6467	8.55809	5.35369	12.8414	16.064	13.4298	15.0097	13.1981
1948	P62244	1	9	9	9	P62244	57.7	14.839	40S ribosomal protein S15a	RPS15A	RPS15A		RPS15A	9.63939	9.69199	7.81155	7.48833	3.21221	7.90242	12.2842	8.26452	8.00516	8.25554
1949	P62249	1	15	15	15	P62249	70.5	16.445	40S ribosomal protein S16	RPS16	RPS16		RPS16	15.423	23.2608	19.5289	14.9767	9.63664	11.8536	18.8988	12.3968	16.0103	15.7762
1950	P62253	1	4	4	4	P62253	22.4	19.509	Ubiquitin-conjugating enzyme E2 G1;Ubiquitin-conjugating enzyme E2 G1, N-terminally processed	UBE2G1	UBE2G1		UBE2G1	0.963939	0	0.976444	2.13952	0	1.97561	0.944942	1.03306	4.00258	1.33734
1951	P62256;P62256-2	2	6	6	6	P62256	32.2	20.655	Ubiquitin-conjugating enzyme E2 H	UBE2H	UBE2H		UBE2H	8.67546	5.81519	8.788	4.27905	6.42443	5.92682	11.3393	4.13226	8.00516	7.04285
1952	P62258;P62258-2	2	32	29	29	P62258	85.5	29.174	14-3-3 protein epsilon	YWHAE	YWHAE		YWHAE	132.06	131.811	201.147	227.859	194.874	229.17	137.961	186.985	207.133	183.222
1953	P62263	1	10	10	10	P62263	41.7	16.273	40S ribosomal protein S14	RPS14	RPS14		RPS14	16.387	13.5688	9.76444	7.48833	2.14148	7.90242	12.2842	11.3637	13.0084	10.4343
1954	P62266	1	6	6	6	P62266	30.1	15.807	40S ribosomal protein S23	RPS23	RPS23		RPS23	4.8197	4.846	4.88222	4.27905	1.07074	2.96341	6.61459	3.09919	4.00258	4.06416
1955	P62269	1	15	15	15	P62269	60.5	17.718	40S ribosomal protein S18	RPS18	RPS18		RPS18	18.3149	20.3532	19.5289	12.8371	5.35369	10.8658	24.5685	15.496	15.0097	15.8142
1956	P62273;P62273-2	2	3	3	3	P62273	46.4	6.6767	40S ribosomal protein S29	RPS29	RPS29		RPS29	0.963939	4.846	1.95289	1.06976	0	0.987803	2.83483	3.09919	5.00322	2.3064
1957	P62277	1	10	10	10	P62277	51	17.222	40S ribosomal protein S13	RPS13	RPS13		RPS13	8.67546	16.4764	8.788	5.34881	4.28295	7.90242	11.3393	11.3637	9.0058	9.24254
1958	P62280	1	14	14	14	P62280	60.8	18.431	40S ribosomal protein S11	RPS11	RPS11		RPS11	13.4952	12.5996	12.6938	10.6976	6.42443	10.8658	13.2292	10.3306	14.009	11.5939
1959	P62304	1	3	3	3	P62304	29.3	10.803	Small nuclear ribonucleoprotein E	SNRPE	SNRPE		SNRPE	3.85576	4.846	7.81155	10.6976	8.5659	3.95121	5.66965	4.13226	7.00451	6.28161
1960	P62306	1	7	7	7	P62306	58.1	9.7251	Small nuclear ribonucleoprotein F	SNRPF	SNRPF		SNRPF	13.4952	10.6612	11.7173	18.186	18.2025	10.8658	13.2292	11.3637	13.0084	13.4144
1961	P62310	1	3	3	3	P62310	29.4	11.845	U6 snRNA-associated Sm-like protein LSm3	LSM3	LSM3		LSM3	0	0.969199	0.976444	2.13952	0	0	0.944942	0	1.00064	0.670084
1962	P62312	1	8	8	8	P62312	60	9.1275	U6 snRNA-associated Sm-like protein LSm6	LSM6	LSM6		LSM6	4.8197	4.846	4.88222	4.27905	3.21221	7.90242	7.55953	5.16532	4.00258	5.18545
1963	P62314	1	4	4	4	P62314	37.8	13.281	Small nuclear ribonucleoprotein Sm D1	SNRPD1	SNRPD1		SNRPD1	0.963939	0.969199	0.976444	4.27905	3.21221	1.97561	3.77977	1.03306	3.00193	2.24347
1964	P62316	1	9	9	2	P62316	61.9	13.527	Small nuclear ribonucleoprotein Sm D2	SNRPD2	SNRPD2		SNRPD2	10.6033	17.4456	17.576	20.3255	22.4855	10.8658	21.7337	15.496	15.0097	16.8379
1965	P62316-2	1	8	1	1	P62316-2	64.8	12.398	Small nuclear ribonucleoprotein Sm D2	SNRPD2	SNRPD2		SNRPD2	0	0	0	1.06976	0	0	0	0	0	0.118862
1966	P62318-2;P62318	2	6	6	6	P62318-2	55.8	13.291	Small nuclear ribonucleoprotein Sm D3	SNRPD3	SNRPD3		SNRPD3	6.74758	12.5996	12.6938	17.1162	13.9196	7.90242	14.1741	13.4298	11.0071	12.1767
1967	P62328	1	7	7	7	P62328	88.6	5.0526	Thymosin beta-4;Hematopoietic system regulatory peptide	TMSB4X	TMSB4X		TMSB4X	3.85576	2.9076	0	0	5.35369	2.96341	2.83483	8.26452	3.00193	3.24241
1968	P62330	1	3	3	3	P62330	21.1	20.082	ADP-ribosylation factor 6	ARF6	ARF6		ARF6	0	0	0	0	0	0	1.88988	0	1.00064	0.32117
1969	P62333	1	16	16	16	P62333	49.6	44.172	26S protease regulatory subunit 10B	PSMC6	PSMC6		PSMC6	9.63939	9.69199	4.88222	8.55809	4.28295	6.91462	9.44942	6.19839	10.0064	7.73595
1970	P62424	1	13	13	13	P62424	44.7	29.995	60S ribosomal protein L7a	RPL7A	RPL7A		RPL7A	4.8197	19.384	7.81155	1.06976	1.07074	1.97561	8.50448	2.06613	4.00258	5.63384
1971	P62487	1	5	5	5	P62487	36.6	19.294	DNA-directed RNA polymerase II subunit RPB7	POLR2G	POLR2G		POLR2G	0	4.846	1.95289	0	0	1.97561	2.83483	0	1.00064	1.40111
1972	P62495;P62495-2	2	14	14	14	P62495	43	49.03	Eukaryotic peptide chain release factor subunit 1	ETF1	ETF1		ETF1	12.5312	15.5072	11.7173	8.55809	6.42443	11.8536	18.8988	10.3306	6.00387	11.3139
1973	P62633-2;P62633;P62633-7;P62633-5;P62633-6	5	14	14	0	P62633-2	68.2	18.742	Cellular nucleic acid-binding protein	CNBP	CNBP		CNBP	18.3149	14.538	18.5524	21.3952	19.2733	15.8048	13.2292	15.496	27.0174	18.1801
1974	P62633-8;P62633-4	2	13	1	1	P62633-8	68.4	18.871	Cellular nucleic acid-binding protein	CNBP	CNBP		CNBP	0.963939	0.969199	0.976444	2.13952	1.07074	0.987803	0.944942	2.06613	2.00129	1.34667
1975	P62699	1	2	2	2	P62699	21.5	13.841	Protein yippee-like 5	YPEL5	YPEL5		YPEL5	0	1.9384	0	0	0	0	0	0	0	0.215378
1976	P62701;Q8TD47	2	16	16	8	P62701	49.8	29.597	40S ribosomal protein S4, X isoform;40S ribosomal protein S4, Y isoform 2	RPS4X;RPS4Y2	RPS4X;RPS4Y2		RPS4X;RPS4Y2	9.63939	18.4148	9.76444	8.55809	3.21221	6.91462	12.2842	9.29758	8.00516	9.56561
1977	P62714	1	13	1	1	P62714	50.2	35.575	Serine/threonine-protein phosphatase 2A catalytic subunit beta isoform	PPP2CB	PPP2CB		PPP2CB	0	0	0	0	1.07074	0.987803	0	0	0	0.228727
1978	P62750	1	10	10	10	P62750	51.9	17.695	60S ribosomal protein L23a	RPL23A	RPL23A		RPL23A	11.5673	11.6304	8.788	10.6976	8.5659	11.8536	9.44942	10.3306	13.0084	10.6546
1979	P62753	1	7	7	7	P62753	27.7	28.68	40S ribosomal protein S6	RPS6	RPS6		RPS6	2.89182	8.72279	5.85866	0	0	3.95121	6.61459	0	3.00193	3.449
1980	P62760;Q9UM19	2	6	6	6	P62760	32.5	22.142	Visinin-like protein 1	VSNL1;HPCAL4	VSNL1;HPCAL4		VSNL1	0	5.81519	3.90578	0	1.07074	0	5.66965	0	4.00258	2.27377
1981	P62805	1	15	15	15	P62805	65	11.367	Histone H4	HIST1H4A	HIST1H4J		HIST1H4A	35.6658	51.3676	33.1991	37.4417	14.9903	28.6463	33.073	60.9508	16.0103	34.5939
1982	P62820;P62820-2;P62820-3;Q92928	4	11	11	5	P62820	51.7	22.677	Ras-related protein Rab-1A	RAB1A;RAB1C	RAB1A;RAB1C		RAB1A	2.89182	6.78439	11.7173	9.62786	11.7781	5.92682	6.61459	7.23145	8.00516	7.84195
1983	P62826	1	19	19	19	P62826	54.6	24.423	GTP-binding nuclear protein Ran	RAN	RAN		RAN	42.4133	61.0595	43.94	48.1393	43.9003	68.1584	63.3111	55.7855	52.0335	53.1934
1984	P62829	1	8	8	8	P62829	66.4	14.865	60S ribosomal protein L23	RPL23	RPL23		RPL23	7.71152	8.72279	4.88222	8.55809	7.49517	8.89023	8.50448	7.23145	11.0071	8.11145
1985	P62837;P62837-2	2	4	2	2	P62837	26.5	16.735	Ubiquitin-conjugating enzyme E2 D2	UBE2D2	UBE2D2		UBE2D2	0.963939	1.9384	2.92933	2.13952	1.07074	1.97561	2.83483	2.06613	3.00193	2.10227
1986	P62841	1	6	6	6	P62841	42.1	17.04	40S ribosomal protein S15	RPS15	RPS15		RPS15	8.67546	14.538	10.7409	4.27905	2.14148	6.91462	12.2842	11.3637	10.0064	8.99376
1987	P62847-2;P62847-3;P62847;P62847-4	4	5	5	5	P62847-2	27.7	15.069	40S ribosomal protein S24	RPS24	RPS24		RPS24	4.8197	4.846	1.95289	2.13952	0	1.97561	3.77977	2.06613	5.00322	2.95365
1988	P62851	1	8	8	8	P62851	42.4	13.742	40S ribosomal protein S25	RPS25	RPS25		RPS25	8.67546	8.72279	8.788	5.34881	3.21221	4.93901	7.55953	6.19839	5.00322	6.49416
1989	Q5JNZ5;P62854	2	2	2	2	Q5JNZ5	18.3	13.002	Putative 40S ribosomal protein S26-like 1;40S ribosomal protein S26	RPS26P11;RPS26	RPS26P11;RPS26		RPS26P11;RPS26	0	0.969199	0	0	0	0	0.944942	0	0	0.212682
1990	P62857	1	6	6	6	P62857	60.9	7.8409	40S ribosomal protein S28	RPS28	RPS28		RPS28	12.5312	10.6612	11.7173	11.7674	8.5659	9.87803	11.3393	10.3306	10.0064	10.7553
1991	P62861	1	1	1	1	P62861	16.9	6.6478	40S ribosomal protein S30	FAU	FAU		FAU	0.963939	0.969199	0.976444	1.06976	0	0.987803	0.944942	1.03306	1.00064	0.882866
1992	P62873-2;P62873;P16520-2;P16520	4	10	10	5	P62873-2	32.5	36.297	Guanine nucleotide-binding protein G(I)/G(S)/G(T) subunit beta-1	GNB1;GNB3	GNB1;GNB3		GNB1	5.78364	8.72279	2.92933	5.34881	7.49517	8.89023	4.72471	4.13226	7.00451	6.1146
1993	P62877	1	4	4	4	P62877	30.6	12.274	E3 ubiquitin-protein ligase RBX1;E3 ubiquitin-protein ligase RBX1, N-terminally processed	RBX1	RBX1		RBX1	3.85576	6.78439	4.88222	7.48833	6.42443	3.95121	5.66965	6.19839	5.00322	5.58418
1994	P62879;Q9HAV0;P62879-2	3	10	5	5	P62879	31.8	37.331	Guanine nucleotide-binding protein G(I)/G(S)/G(T) subunit beta-2;Guanine nucleotide-binding protein subunit beta-4	GNB2;GNB4	GNB2;GNB4		GNB2;GNB4	5.78364	2.9076	0.976444	2.13952	1.07074	0.987803	2.83483	6.19839	2.00129	2.76669
1995	P62888	1	8	8	8	P62888	59.1	12.784	60S ribosomal protein L30	RPL30	RPL30		RPL30	11.5673	15.5072	14.6467	18.186	10.7074	12.8414	17.9539	13.4298	17.011	14.6501
1996	Q59GN2;P62891	2	1	1	1	Q59GN2	19.6	6.3225	Putative 60S ribosomal protein L39-like 5;60S ribosomal protein L39	RPL39P5;RPL39	RPL39P5;RPL39		RPL39P5;RPL39	0.963939	0.969199	0.976444	0	0	0.987803	0.944942	1.03306	2.00129	0.875187
1997	P62899;P62899-3;P62899-2	3	6	6	6	P62899	45.6	14.463	60S ribosomal protein L31	RPL31	RPL31		RPL31	3.85576	7.75359	4.88222	3.20929	2.14148	4.93901	7.55953	4.13226	5.00322	4.83071
1998	P62906	1	18	18	18	P62906	63.1	24.831	60S ribosomal protein L10a	RPL10A	RPL10A		RPL10A	53.0167	43.614	53.7044	74.8833	57.8198	47.4145	41.5774	55.7855	56.0361	53.7613
1999	P62910	1	6	6	6	P62910	43.7	15.86	60S ribosomal protein L32	RPL32	RPL32		RPL32	3.85576	7.75359	3.90578	1.06976	0	2.96341	6.61459	0	2.00129	3.12935
2000	P62913	1	11	11	1	P62913	55.1	20.252	60S ribosomal protein L11	RPL11	RPL11		RPL11	12.5312	14.538	11.7173	16.0464	8.5659	8.89023	11.3393	12.3968	14.009	12.226
2001	P62913-2	1	11	1	1	P62913-2	54.8	20.124	60S ribosomal protein L11	RPL11	RPL11		RPL11	0	1.9384	0	1.06976	0	0.987803	0.944942	1.03306	1.00064	0.774957
2002	P62917	1	10	10	10	P62917	32.3	28.024	60S ribosomal protein L8	RPL8	RPL8		RPL8	7.71152	13.5688	3.90578	5.34881	4.28295	7.90242	11.3393	5.16532	5.00322	7.13646
2003	P62937	1	21	21	6	P62937	93.3	18.012	Peptidyl-prolyl cis-trans isomerase A;Peptidyl-prolyl cis-trans isomerase A, N-terminally processed	PPIA	PPIA		PPIA	158.086	261.684	208.959	281.347	295.524	252.878	228.676	215.91	242.156	238.358
2004	P62937-2	1	13	1	1	P62937-2	90.5	11.418	Peptidyl-prolyl cis-trans isomerase A;Peptidyl-prolyl cis-trans isomerase A, N-terminally processed	PPIA	PPIA		PPIA	0	0.969199	0.976444	1.06976	1.07074	0.987803	0.944942	0	2.00129	0.891131
2005	P62942	1	7	7	7	P62942	50.9	11.951	Peptidyl-prolyl cis-trans isomerase FKBP1A	FKBP1A	FKBP1A		FKBP1A	18.3149	13.5688	17.576	12.8371	28.9099	22.7195	20.7887	23.7605	35.0226	21.4998
2006	P62979	1	15	15	3	P62979	68.6	17.965	Ubiquitin-40S ribosomal protein S27a;Ubiquitin;40S ribosomal protein S27a	RPS27A	RPS27A		RPS27A	90.6103	115.335	110.338	152.976	131.701	129.402	122.842	155.993	169.109	130.923
2007	P62993;P62993-2	2	16	16	16	P62993	64.5	25.206	Growth factor receptor-bound protein 2	GRB2	GRB2		GRB2	22.1706	25.1992	18.5524	26.744	20.344	14.817	21.7337	26.8597	25.0161	22.3819
2008	P62995;P62995-3;P62995-2	3	7	7	7	P62995	27.4	33.665	Transformer-2 protein homolog beta	TRA2B	TRA2B		TRA2B	2.89182	2.9076	2.92933	1.06976	0	0	3.77977	1.03306	0	1.62348
2009	P63000;P63000-2;P60763	3	12	12	6	P63000	56.2	21.45	Ras-related C3 botulinum toxin substrate 1;Ras-related C3 botulinum toxin substrate 3	RAC1;RAC3	RAC1;RAC3		RAC1;RAC3	19.2788	28.1068	28.3169	21.3952	21.4148	26.6707	23.6235	24.7936	24.0155	24.1795
2010	P63010;P63010-2;P63010-3	3	32	32	16	P63010	33.5	104.55	AP-2 complex subunit beta	AP2B1	AP2B1		AP2B1	18.3149	48.46	42.9635	26.744	25.6977	36.5487	41.5774	23.7605	27.0174	32.3427
[truncated: 2,477 more rows]
