# Supplementary material for: Secreted protein markers in oral squamous cell carcinoma (OSCC)
Source: Clin Proteomics. 2022 Feb 8;19:4. doi: 10.1186/s12014-022-09341-5 (PMC8903575; doi:10.1186/s12014-022-09341-5)
Supplement: Supplementary file 7 — Additional file 7: Table S6. Overlap analysis of these robustly identified secretome proteins with the differential OSCC tissue proteins revealed 132 promising OSCC proteins as candidate non-invasive markers. Underscoring their value as potential OSCC marker, 131 proteins were also cancer-associated in the large-scale proteomics analysis of OSCC tissue recently reported by Huang et al. [7]. [file 12014_2022_9341_MOESM7_ESM.xlsx]

## Sheet: Additional file 7. Table S6
Additional file 7. Table S6
Tumor vs NAT OSCC	Fold changes	HNSCC Cell line Secrotome	Average Counts	HNSCC tissue dataset (Huang et al., 2021)
AARS	2.40959	AARS	78.4665	AARS
ACBD3	3.68742	ACBD3	12.1164	ACBD3
ADAR	2.19546	ADAR	5.157	ADAR
AP2A2	2.53237	AP2A2	7.0051	AP2A2
APEX1	2.14925	APEX1	39.911	APEX1
ARHGAP1	2.01991	ARHGAP1	5.83606	ARHGAP1
ARPC1B	2.0118	ARPC1B	16.725	ARPC1B
ATXN10	2.91286	ATXN10	9.08701	ATXN10
BPNT1	2.29564	BPNT1	12.7077	BPNT1
CAD	4	CAD	45.0522	CAD
CARS	2.96944	CARS	58.2795	CARS
CKAP5	3.24582	CKAP5	29.2352	CKAP5
CLINT1	2.23091	CLINT1	9.68584	CLINT1
CNPY2	3.10175	CNPY2	12.3774	CNPY2
COLGALT1	2.26834	COLGALT1	10.639	COLGALT1
COPA	2.37047	COPA	38.7741	COPA
COPB1	2.37966	COPB1	22.4424	COPB1
COPB2	2.69873	COPB2	41.8057	COPB2
COPE	2.82508	COPE	15.6502	COPE
COPG1	2.8209	COPG1	21.4673	COPG1
COTL1	2.21395	COTL1	37.857	COTL1
DNAJB11	3.41389	DNAJB11	13.414	DNAJB11
DNAJC3	2.99329	DNAJC3	17.5707	Not present
EFTUD2	2.2406	EFTUD2	25.5105	EFTUD2
EHD1	2.405	EHD1	11.1873	EHD1
EIF2AK2	3.4177	EIF2AK2	5.90501	EIF2AK2
EIF2S2	2.44788	EIF2S2	18.6899	EIF2S2
EIF3L	2.53188	EIF3L	25.6292	EIF3L
EML4	3.92568	EML4	11.0494	EML4
ERAP1	2.23409	ERAP1	47.0794	ERAP1
EVL	5.36847	EVL	14.9151	EVL
GALNT2	2.93015	GALNT2	49.0648	GALNT2
GART	2.54117	GART	47.1445	GART
GCN1	2.57088	GCN1	9.86816	GCN1
GFPT1	4	GFPT1	5.87422	GFPT1
GLG1	2.49256	GLG1	33.7023	GLG1
GOLGA3	3.81501	GOLGA3	12.586	GOLGA3
GOLGB1	4	GOLGB1	13.1894	GOLGB1
HCFC1	3.17211	HCFC1	22.2068	HCFC1
HDLBP	2.20052	HDLBP	45.5059	HDLBP
HNRNPUL1	2.34088	HNRNPUL1	28.9196	HNRNPUL1
HYOU1	2.05929	HYOU1	37.2673	HYOU1
IGF2R	3.99557	IGF2R	80.4401	IGF2R
ITGA3	3.37398	ITGA3	6.93271	ITGA3
KLC1	2.23916	KLC1	5.5057	KLC1
LAMC2	2.54096	LAMC2	529.403	LAMC2
LARS	2.62544	LARS	25.201	LARS
LGALS3BP	2.53682	LGALS3BP	269.247	LGALS3BP
LMAN1	2.02745	LMAN1	6.90723	LMAN1
LMAN2	2.11667	LMAN2	7.17971	LMAN2
LRP1	2.10179	LRP1	18.7781	LRP1
LRRC59	2.91032	LRRC59	8.59171	LRRC59
LTBP2	2.68395	LTBP2	64.9993	LTBP2
MACF1	3.01127	MACF1	74.6473	MACF1
MANF	3.45991	MANF	26.1999	MANF
MAT2B	2.74539	MAT2B	16.116	MAT2B
MRC2	2.58436	MRC2	10.4702	MRC2
MTDH	2.67705	MTDH	6.84449	MTDH
MX1	2.81881	MX1	14.4638	MX1
MYDGF	2.14882	MYDGF	12.051	MYDGF
MYH10	2.65694	MYH10	8.44979	MYH10
MYO1B	2.63382	MYO1B	5.69947	MYO1B
MYOF	2.12919	MYOF	13.8858	MYOF
NPC2	2.49104	NPC2	42.872	NPC2
NPLOC4	3.06301	NPLOC4	6.14346	NPLOC4
NUCB2	3.80071	NUCB2	8.80281	NUCB2
OAT	2.52524	OAT	25.9267	OAT
P3H1	2.37041	P3H1	9.87541	P3H1
P4HA1	3.46809	P4HA1	7.51978	P4HA1
PACSIN2	2.93934	PACSIN2	13.7163	PACSIN2
PAK2	2.13367	PAK2	17.0215	PAK2
PALLD	2.32765	PALLD	7.63012	PALLD
PARP1	2.05022	PARP1	57.3923	PARP1
PFDN2	2.75149	PFDN2	13.2879	PFDN2
PLOD1	3.45562	PLOD1	73.7244	PLOD1
PNPT1	3.32251	PNPT1	5.44852	PNPT1
PPIL1	2.38913	PPIL1	10.9672	PPIL1
PPP1R12A	2.60846	PPP1R12A	14.4279	PPP1R12A
PRDX4	2.50716	PRDX4	19.2606	PRDX4
PRKDC	3.18334	PRKDC	66.6513	PRKDC
PRPF8	2.81396	PRPF8	28.1502	PRPF8
PSMB9	3.21222	PSMB9	10.3061	PSMB9
PTK7	2.55371	PTK7	57.4278	PTK7
PTPN1	3.3972	PTPN1	5.11593	PTPN1
QARS	2.07197	QARS	29.367	QARS
RAD50	3.10428	RAD50	11.2814	RAD50
RANBP2	2.53502	RANBP2	9.43748	RANBP2
RCC1	2.82289	RCC1	13.3374	RCC1
RECQL	2.28562	RECQL	12.9541	RECQL
RPL4	2.29226	RPL4	5.54332	RPL4
RPL5	2.31419	RPL5	38.2864	RPL5
RPS27	3.02442	RPS27	6.72731	RPS27
RRBP1	2.09869	RRBP1	49.1987	RRBP1
S100A13	2.56388	S100A13	7.58848	S100A13
SDCBP	2.06222	SDCBP	18.1317	SDCBP
SDF2L1	2.80443	SDF2L1	5.14002	SDF2L1
SEC13	2.029	SEC13	5.83611	SEC13
SEC23A	2.16586	SEC23A	15.5445	SEC23A
SEC23B	3.46039	SEC23B	22.2523	SEC23B
SEC24C	2.66619	SEC24C	19.2601	SEC24C
SF3B1	2.76387	SF3B1	30.4112	SF3B1
SF3B3	2.54945	SF3B3	69.9649	SF3B3
SMC1A	2.54466	SMC1A	28.2598	SMC1A
SMC3	2.38426	SMC3	26.0085	SMC3
SNRNP200	2.81751	SNRNP200	40.3844	SNRNP200
SNX2	2.05671	SNX2	14.6112	SNX2
SQOR	2.04522	SQOR	22.5618	SQOR
SRP72	2.81814	SRP72	6.10443	SRP72
SRRT	2.31334	SRRT	24.2141	SRRT
SRSF1	2.21221	SRSF1	15.8021	SRSF1
SRSF9	2.76257	SRSF9	12.3454	SRSF9
STAT1	2.64306	STAT1	27.9559	STAT1
SUMF2	2.34107	SUMF2	14.1753	SUMF2
SWAP70	6.3168	SWAP70	10.5341	SWAP70
TARS	2.27475	TARS	148.75	TARS
TES	2.92419	TES	20.5417	TES
TFG	2.40356	TFG	15.5845	TFG
TFRC	3.01808	TFRC	94.5927	TFRC
THBS2	2.8943	THBS2	34.1382	THBS2
THYN1	2.78538	THYN1	5.54896	THYN1
TJP1	2.30988	TJP1	31.8642	TJP1
TNC	3.16777	TNC	51.1003	TNC
TPP2	2.33872	TPP2	114.903	TPP2
TPR	2.08012	TPR	90.0691	TPR
TXNDC5	2.07621	TXNDC5	20.7798	TXNDC5
UBE2I	2.21118	UBE2I	23.6704	UBE2I
UGGT1	2.1744	UGGT1	48.3876	UGGT1
UNC45A	2.62275	UNC45A	13.3912	UNC45A
UPF1	2.95981	UPF1	26.2689	UPF1
VPS35	2.11793	VPS35	56.482	VPS35
XPO1	2.34105	XPO1	35.3761	XPO1
ZC3HAV1	3.46548	ZC3HAV1	5.69394	ZC3HAV1
