# Supplementary material for: Secreted protein markers in oral squamous cell carcinoma (OSCC)
Source: Clin Proteomics. 2022 Feb 8;19:4. doi: 10.1186/s12014-022-09341-5 (PMC8903575; doi:10.1186/s12014-022-09341-5)
Supplement: Supplementary file 8 — Additional file 8: Table S7. 132 overlapping OSCC tissue and HNSCC secretome candidates had a predicted signal peptide in their sequence. [file 12014_2022_9341_MOESM8_ESM.xlsx]

## Sheet: Additional file 8. Table S7
Additional file 8. Table S7
Tumor vs NATs OSCC and HNSCC Cell line Secrotome Common Identified Proteins	Signal Peptide (Sec/SPI)	Other	NN-score	Odds	Cleavage site	Subcellular localization
AARS	0.0009	0.9991	0.402	0.781		Cytosol
ACBD3	0.0013	0.9987	0.524	1.225		golgi apparatus
ADAR	0.0014	0.9986	0.278	0.522		Nucleus
AP2A2	0.0022	0.9978	0.444	0.855		Plasma membrane
APEX1	0.0047	0.9953	0.655	1.729		Cytoskeleton
ARHGAP1	0.0004	0.9996	0.48	0.958		Cytosol
ARPC1B	0.009	0.991	0.222	0.431		Cytoskeleton
ATXN10	0.0012	0.9988	0.429	0.832		Cytosol
BPNT1	0.0044	0.9956	0.682	1.908		Cytosol
CAD	0.9806	0.0194	0.179	0.362	Cleavage site between pos. 22 and 23: WLC-QE. Probability: 0.5034	Nucleus
CARS	0.0019	0.9981	0.177	0.356		Cytosol
CKAP5	0.0003	0.9997	0.195	0.382		Plasma membrane
CLINT1	0.0011	0.9989	0.074	0.171		Nucleus
CNPY2	0.2759	0.7241	0.871	5.272		endoplasmic reticulum
COLGALT1	0.9793	0.0207	0.759	2.636	Cleavage site between pos. 36 and 37: ADA-YF. Probability: 0.6276	extracellular
COPA	0.0009	0.9991	0.447	0.932		Cytosol
COPB1	0.0012	0.9988	0.416	0.813		Cytosol
COPB2	0.0006	0.9994	0.458	0.932		Nucleus
COPE	0.0025	0.9975	0.295	0.551		Cytosol
COPG1	0.0009	0.9991	0.381	0.738		Cytosol
COTL1	0.0018	0.9982	0.765	2.965		endoplasmic reticulum
DNAJB11	0.8452	0.1548	0.707	2.494	Cleavage site between pos. 22 and 23: VIA-GR. Probability: 0.5316	endoplasmic reticulum
DNAJC3	0.623	0.377	0.38	0.705	Cleavage site between pos. 31 and 32: AEC-GV. Probability: 0.3202	Nucleus
EFTUD2	0.0004	0.9996	0.538	1.22		Plasma membrane
EHD1	0.0012	0.9988	0.319	0.59		Cytosol
EIF2AK2	0.0002	0.9998	0.339	0.63		Cytosol
EIF2S2	0.0001	0.9999	0.399	0.774		Cytosol
EIF3L	0.0007	0.9993	0.383	0.718		Cytoskeleton
EML4	0.0007	0.9993	0.344	0.644		extracellular
ERAP1	0.8179	0.1821	0.562	1.262	Cleavage site between pos. 32 and 33: SWC-QS. Probability: 0.4356	Cytosol
EVL	0.0007	0.9993	0.712	2.27		golgi apparatus
GALNT2	0.2634	0.7366	0.647	1.672		extracellular
GART	0.0017	0.9983	0.526	1.125		Cytosol
GCN1	0.0007	0.9993	0.226	0.434		extracellular
GFPT1	0.0006	0.9994	0.473	0.935		golgi apparatus
GLG1	0.9334	0.0666	0.352	0.667	Cleavage site between pos. 27 and 28: AGA-EK. Probability: 0.6774	Nucleus
GOLGA3	0.0027	0.9973	0.186	0.371		golgi apparatus
GOLGB1	0.004	0.996	0.226	0.436		Nucleus
HCFC1	0.002	0.998	0.386	0.73		Cytosol
HDLBP	0.0021	0.9979	0.241	0.46		Nucleus
HNRNPUL1	0.0006	0.9994	0.106	0.231		endoplasmic reticulum
HYOU1	0.762	0.238	0.221	0.428	Cleavage site between pos. 30 and 31: ALS-DT. Probability: 0.3578	Plasma membrane
IGF2R	0.999	0.001	0.565	1.319	Cleavage site between pos. 42 and 43: AQA-AP. Probability: 0.6104	Plasma membrane
ITGA3	0.9307	0.0693	0.446	0.87	Cleavage site between pos. 32 and 33: VSA-FN. Probability: 0.7113	Cytoskeleton
KLC1	0.0003	0.9997	0.36	0.68		extracellular
LAMC2	0.9988	0.0012	0.379	0.713	Cleavage site between pos. 21 and 22: ARA-TS. Probability: 0.8252	extracellular
LARS	0.0494	0.9506	0.871	5.28		endoplasmic reticulum
LGALS3BP	0.9892	0.0108	0.738	2.397	Cleavage site between pos. 18 and 19: TQG-VN. Probability: 0.9067	Plasma membrane
LMAN1	0.9252	0.0748	0.589	1.437	Cleavage site between pos. 30 and 31: VRG-DG. Probability: 0.8410	Plasma membrane
LMAN2	0.9621	0.0379	0.222	0.438	Cleavage site between pos. 44 and 45: VTA-DI. Probability: 0.9073	Nucleus
LRP1	0.9994	0.0006	0.609	1.449	Cleavage site between pos. 20 and 21: AAA-ID. Probability: 0.4677	extracellular
LRRC59	0.0008	0.9992	0.655	1.943		Plasma membrane
LTBP2	0.9175	0.0825	0.389	0.741	Cleavage site between pos. 35 and 36: GHA-QR. Probability: 0.8132	extracellular
MACF1	0.0009	0.9991	0.259	0.493		Cytosol
MANF	0.9963	0.0037	0.75	2.671	Cleavage site between pos. 24 and 25: SRA-LR. Probability: 0.9443	Plasma membrane
MAT2B	0.0023	0.9977	0.519	1.09		Nucleus
MRC2	0.9225	0.0775	0.588	1.393	Cleavage site between pos. 33 and 34: GAP-GD. Probability: 0.2135	Nucleus
MTDH	0.001	0.999	0.403	0.777		extracellular
MX1	0.0034	0.9966	0.211	0.411		Plasma membrane
MYDGF	0.9759	0.0241	0.906	5.87	Cleavage site between pos. 31 and 32: AEA-VS. Probability: 0.8239	Plasma membrane
MYH10	0.0005	0.9995	0.343	0.653		Plasma membrane
MYO1B	0.0004	0.9996	0.378	0.699		extracellular
MYOF	0.0007	0.9993	0.192	0.379		Nucleus
NPC2	0.9998	0.0002	0.931	6.67	Cleavage site between pos. 19 and 20: AQA-EP. Probability: 0.9119	extracellular
NPLOC4	0.0003	0.9997	0.522	1.138		Mitochondrian
NUCB2	0.9898	0.0102	0.332	0.61	Cleavage site between pos. 24 and 25: LEA-VP. Probability: 0.8092	extracellular
OAT	0.0048	0.9952	0.452	0.882		Mitochondrian
P3H1	0.9852	0.0148	0.805	3.572	Cleavage site between pos. 22 and 23: SQA-EV. Probability: 0.6067	Plasma membrane
P4HA1	0.9848	0.0152	0.781	2.942	Cleavage site between pos. 17 and 18: SLA-HP. Probability: 0.8664	Nucleus
PACSIN2	0.0014	0.9986	0.522	1.136		Plasma membrane
PAK2	0.0003	0.9997	0.414	0.787		Mitochondrian
PALLD	0.0004	0.9996	0.199	0.391		Mitochondrian
PARP1	0.0005	0.9995	0.192	0.379		extracellular
PFDN2	0.0002	0.9998	0.583	1.476		Mitochondrian
PLOD1	0.9993	0.0007	0.573	1.308	Cleavage site between pos. 18 and 19: AEA-KG. Probability: 0.5806	Nucleus
PNPT1	0.0007	0.9993	0.456	0.888		Cytoskeleton
PPIL1	0.0005	0.9995	0.309	0.574		extracellular
PPP1R12A	0.0009	0.9991	0.074	0.168		Nucleus
PRDX4	0.9838	0.0162	0.724	2.546	Cleavage site between pos. 37 and 38: VQG-WE. Probability: 0.8042	Nucleus
PRKDC	0.0027	0.9973	0.348	0.65		Nucleus
PRPF8	0.0005	0.9995	0.32	0.597		Plasma membrane
PSMB9	0.0054	0.9946	0.557	1.283		endoplasmic reticulum
PTK7	0.9574	0.0426	0.601	1.478	Cleavage site between pos. 30 and 31: TQT-AI. Probability: 0.8001	Cytosol
PTPN1	0.0006	0.9994	0.34	0.622		Nucleus
QARS	0.0031	0.9969	0.42	0.812		Nucleus
RAD50	0.0029	0.9971	0.189	0.375		Nucleus
RANBP2	0.0015	0.9985	0.309	0.575		Nucleus
RCC1	0.0051	0.9949	0.573	1.473		Nucleus
RECQL	0.0005	0.9995	0.4	0.746		Nucleus
RPL4	0.0017	0.9983	0.24	0.475		Nucleus
RPL5	0.0005	0.9995	0.413	0.784		endoplasmic reticulum
RPS27	0.0012	0.9988	0.452	1.147		Plasma membrane
RRBP1	0.0058	0.9942	0.573	1.326		Plasma membrane
S100A13	0.0002	0.9998	0.369	0.981		endoplasmic reticulum
SDCBP	0.0013	0.9987	0.232	0.456		Nucleus
SDF2L1	0.9923	0.0077	0.926	6.391	Cleavage site between pos. 28 and 29: GGA-AK. Probability: 0.5149	endoplasmic reticulum
SEC13	0.002	0.998	0.649	1.623		endoplasmic reticulum
SEC23A	0.0015	0.9985	0.612	1.51		Cytosol
SEC23B	0.0017	0.9983	0.579	1.325		Nucleus
SEC24C	0.0051	0.9949	0.636	1.589		Nucleus
SF3B1	0.0007	0.9993	0.494	0.981		Cytoskeleton
SF3B3	0.0073	0.9927	0.732	2.354		Cytoskeleton
SMC1A	0.0003	0.9997	0.249	0.474		Nucleus
SMC3	0.0013	0.9987	0.115	0.251		endosome
SNRNP200	0.0003	0.9997	0.204	0.397		Mitochondrian
SNX2	0.0003	0.9997	0.508	1.106		endoplasmic reticulum
SQOR	0.035	0.96	0.556	1.219		Nucleus
SRP72	0.0021	0.9979	0.087	0.197		Nucleus
SRRT	0.002	0.998	0.231	0.441		Nucleus
SRSF1	0.1037	0.8963	0.815	4.606		endoplasmic reticulum
SRSF9	0.0009	0.9991	0.408	0.792		Plasma membrane
STAT1	0.0005	0.9995	0.405	0.776		Cytosol
SUMF2	0.9735	0.0265	0.796	3.16	Cleavage site between pos. 25 and 26: GNG-QA. Probability: 0.7398	Plasma membrane
SWAP70	0.0036	0.9964	0.13	0.275		endoplasmic reticulum
TARS	0.0014	0.9986	0.337	0.636		Plasma membrane
TES	0.0011	0.9989	0.407	0.765		extracellular
TFG	0.0006	0.9994	0.301	0.565		Nucleus
TFRC	0.0029	0.9971	0.611	1.514		Plasma membrane
THBS2	0.9985	0.0015	0.529	1.129	Cleavage site between pos. 18 and 19: TQA-GH. Probability: 0.9524	extracellular
THYN1	0.0009	0.9991	0.692	1.984		Nucleus
TJP1	0.0018	0.9982	0.343	0.633		Cytoskeleton
TNC	0.9765	0.0235	0.49	0.992	Cleavage site between pos. 22 and 23: TEG-GV. Probability: 0.7806	endoplasmic reticulum
TPP2	0.0012	0.9988	0.535	1.212		Nucleus
TPR	0.0005	0.9995	0.141	0.295		endoplasmic reticulum
TXNDC5	0.7913	0.2087	0.657	1.91	Cleavage site between pos. 31 and 32: GGG-GR. Probability: 0.2074	Nucleus
UBE2I	0.0035	0.9965	0.749	2.707		Nucleus
UGGT1	0.5703	0.4297	0.688	1.969	Cleavage site between pos. 42 and 43: VKA-DS. Probability: 0.5077	Cytosol
UNC45A	0.0036	0.9964	0.434	0.827		Nucleus
UPF1	0.0019	0.9981	0.463	0.903		Cytosol
VPS35	0.0005	0.9995	0.566	1.285		Nucleus
XPO1	0.0019	0.9981	0.561	1.29		Nucleus
ZC3HAV1	0.0028	0.9972	0.279	0.522		endoplasmic reticulum
