# Supplementary material for: Secreted protein markers in oral squamous cell carcinoma (OSCC)
Source: Clin Proteomics. 2022 Feb 8;19:4. doi: 10.1186/s12014-022-09341-5 (PMC8903575; doi:10.1186/s12014-022-09341-5)
Supplement: Supplementary file 9 — Additional file 9: Table S8.Public proteomics datasets; salivary proteome healthy vs. OSCC dataset by Chu et al. [8], human salivary proteome by Sivadasan et al. [9] and Normal Saliva Proteome database (https://salivaryproteome.nidcr.nih.gov/) [file 12014_2022_9341_MOESM9_ESM.xlsx]

## Sheet: Saliva dataset details
Additional file 9: Table S8
Human salivary proteome dataset (Sivadasan et al., 2015)	Salivary proteome healthy vs. OSCC dataset ( Chu et al., 2019)	Normal saliva Proteome database wiki
A1BG	HSP90AA1	ZYX
A2M	FLNA	ZYG11A
A2ML1	PLEC	ZUP1
AAGAB*	FLNB	ZSWIM9
AARS	ACTN4	ZSCAN16
AASDHPPT	AHSG	ZNRF3
ABCC1	HSPA8	ZNF804A
ABCC4	PKM	ZNF790
ABCD3	GAPDH	ZNF75D
ABCE1	ENO1	ZNF75CP
ABHD12	HSP90AB1	ZNF749
ABHD14A	C3	ZNF732
ABHD14B	FAT2	ZNF717
ABI1	AHNAK	ZNF714
ABLIM1	ACTB	ZNF677
ABR	EEF2	ZNF667
ABRACL*	LAMB3	ZNF646
ACAA1	FASN	ZNF638
ACAA2	ALDOA	ZNF618
ACAD11	LAMA3	ZNF609
ACADM	SPTAN1	ZNF585B
ACADS	LAMC1	ZNF579
ACADSB	CLTC	ZNF534
ACADVL	ACTN1	ZNF527
ACAP1	HSPA5	ZNF518A
ACAP2	THBS1	ZNF487
ACAT1	FN1	ZNF469
ACAT2	HNRNPA2B1	ZNF407
ACBD3	SPTBN1	ZNF35
ACE*	TGFBI	ZNF341
ACE2*	HSPA4	ZNF33A
ACLY	EEF1A1	ZNF334
ACO1	MSN	ZNF324
ACO2	TKT	ZNF318
ACOT7	NCL	ZNF292
ACOX1	CFH	ZNF251
ACOX3	PPIA	ZNF248
ACP1	YWHAZ	ZNF225
ACP5	VCL	ZNF208
ACPP	CFL1	ZNF106
ACSL1	LMNA	ZMYM6
ACSL3	LDHA	ZMYM4
ACSS2	HSP90B1	ZMYM3
ACTA1	PGK1	ZMYM2
ACTA2	PDIA3	ZMYM1
ACTB	APP	ZKSCAN5
ACTBL2	TPI1	ZGRF1
ACTC1	VCP	ZG16B
ACTG1	IQGAP1	ZFR
ACTG2	TLN1	ZFP92
ACTL6A	FSCN1	ZFP2
ACTN1	YWHAE	ZFHX4
ACTN1*	HNRNPA1	ZFC3H1
ACTN2	EZR	ZFAND4
ACTN3	GSTP1	ZDHHC2
ACTN4	PRDX1	ZDHHC14
ACTR1A	GPC1	ZCCHC9
ACTR1B	HSPH1	ZCCHC24
ACTR2	TUBB4B	ZCCHC17
ACTR3	PYGB	ZCCHC14
ACTR3*	GANAB	ZC3H4
ACTR3B	KTN1	ZC3H13
ACVRL1	P4HB	ZC2HC1B
ACY1	DDB1	ZBTB40
ACYP1	PFN1	ZBTB24
ACYP2*	CALR	ZBED9
ADAM10	SFN	ZBED1
ADAM15	HMGB1	ZBBX
ADAM9	STIP1	YWHAZ
ADAMTS2	DYNC1H1	YWHAQ
ADAMTS3	LDHB	YWHAH
ADD1	PYGL	YWHAG
ADD3	FKBP4	YWHAE
ADH1	CTSD	YWHAB
ADH5	PSAP	YTHDC2
ADH7	C1R	YLPM1
ADIRF*	TUBA1C	YIPF3
ADK	PGAM1	YEATS2
ADM	EEA1	YBX3
ADPGK	EPRS	XYLT2
ADPRHL2	TPM3	XRRA1
ADRA2B*	EIF5A	XRN2
ADRBK1	WDR1	XRN1
ADRM1	QSOX1	XRCC6
ADSL	NPEPPS	XRCC2
ADSS	NME2	XRCC1
AEBP1	PLS3	XPNPEP1
AFM	UBA1	XIRP2
AGA	CD44	XIAP
AGAP2	PA2G4	WWC2
AGFG1	CAP1	WSCD1
AGL	PDIA4	WRN
AGR2	SFPQ	WNK1
AGR3	MAN2A1	WIZ
AGRN	EIF3A	WHRN
AGT	EIF3B	WHAMM
AHCTF1	PABPC1	WFS1
AHCY	FABP5	WFDC2
AHCY*	HNRNPK	WDR97
AHNAK	G6PD	WDR87
AHNAK2	GSN	WDR86
AHSA1	NUMA1	WDR7
AHSG	ITIH2	WDR6
AIF1	GARS	WDR49
AIF1L	PPIB	WDR45
AIFM2	IPO5	WDR35
AIM1	LCN2	WDR33
AIMP1	CD109	WDR31
AIP	HNRNPD	WDR3
AK1	CTNNA1	WDR13
AK2	GRN	WDR1
AKAP12	DPP3	WDFY4
AKD1	PGD	WDFY3
AKR1A1	EEF1G	WASHC5
AKR1B1	ACLY	WASHC2A
AKR1B10	SYNCRIP	WASF2
AKR1C1	MAP4	WAPL
AKR1C2	ILF3	VWDE
AKR7A2	GDI2	VWA8
AKT2	PEBP1	VWA3B
AKTIP	HSPD1	VWA3A
ALAD	AHCY	VWA2
ALB	TAGLN2	VWA1
ALCAM*	LAMB2	VTN
ALDH16A1	KHSRP	VSIG4
ALDH1A1	PDLIM1	VSIG10L
ALDH1A2*	PPL	VRK1
ALDH1A3	NUCB1	VPS8
ALDH2	CCT3	VPS50
ALDH3A1	PSMA7	VPS45
ALDH3A2	LTA4H	VPS35L
ALDH3B2	CCT8	VPS13D
ALDH4A1	CST3	VPS13C
ALDH7A1	YWHAB	VPS13B
ALDH9A1	KPNB1	VPS13A
ALDOA	CTSB	VIRMA
ALDOC	CLIC1	VIM
ALK	PSMA6	VDAC2
ALOX12	CAND1	VDAC1
ALOX5	DHX9	VCP
ALPK2	PDCD6IP	VCL
AMACR	IDH1	VCAN
AMBP	DSG2	VAV2
AMOTL1	XRCC5	VAT1
AMOTL2*	EIF4G1	VASP
AMPD2	PSMD2	VASH2
AMPD3	ATRN	VARS
AMY1A	TXNRD1	VANGL2
AMY1B*	DSP	VAC14
AMY1C	YWHAQ	UTRN
AMY2A	PARK7	UTP20
AMY2B	RCC2	USP9Y
ANG	PRDX6	USP9X
ANGPT1	PSMA1	USP7
ANGPTL1	CLU	USP54
ANK1	IARS	USP44
ANK3	GSTO1	USP43
ANKIB1	CCT2	USP42
ANKK1	PLG	USP40
ANKRD13A	SND1	USP4
ANKRD31	PPA1	USP36
ANKRD36B	HNRNPA3	USP34
ANKRD44	CAPN1	USP29
ANP32A	TALDO1	USP25
ANP32B	MDH2	USP24
ANP32C*	HNRNPL	USP16
ANP32E	DAG1	USO1
ANPEP	WARS	USH2A
ANXA1	HSPA9	USF3
ANXA11	CSE1L	URB2
ANXA13	EIF3C	UQCRC2
ANXA2	HNRNPC	UPF2
ANXA3	DIAPH1	UNC80
ANXA4	SPINT1	UNC5C
ANXA5	PSMA3	UNC5B
ANXA6	ATIC	UNC45A
ANXA7	LCP1	UNC13D
ANXA8	EIF4A1	UNC13A
AP1B1	VARS	UHRF1BP1L
AP1G1	SSB	UHRF1
AP1G2	RPSA	UGP2
AP1M1	RPL10A	UGGT2
AP2A1	GOT2	UBTF
AP2A2	LASP1	UBR5
AP2B1	RAN	UBR4
AP2M1*	LMNB1	UBN2
AP3D1	PSAT1	UBE4B
APAF1	HEXB	UBE3C
APBB1	SERPINB5	UBE2V2
APBB1IP	PSMB1	UBE2O
APCDD1L	HDGF	UBA6
APCS	PSMA5	UBA1
APEH	MTHFD1	UAP1L1
APEX1	FSTL1	U2AF2
API5	HSPB1	TYW1
APIP	FUBP1	TYR
APLP2	EEF1D	TYK2
APOA1	HMGB2	TXNDC17
APOA1BP	DSC3	TXNDC15
APOA2	ANXA2	TXN
APOA4	ECM1	TXLNB
APOB	YWHAG	TXK
APOB48R	CCT5	TWF2
APOC1	NAMPT	TWF1
APOC3	ALDOC	TUT7
APOD	HNRNPU	TUFM
APOE	SERPINA1	TUBB
APOH	JUP	TTR
APOL1	CTSH	TTN
APOL2	CCT7	TTLL7
APP	CAST	TTLL4
APP*	PTBP1	TTC41P
APPL1	PPP2R1A	TTC39B
APRT	CLIP1	TTC38
AQP5*	CCT4	TTC37
AQR	PRKCSH	TTC3
ARAP1	PCBP1	TTC28
ARCN1	TIMP1	TTC27
ARD1A	FAM3C	TTC24
ARF1	CTSC	TTC13
ARF3	SERBP1	TTC12
ARF4	ARHGDIA	TSTA3
ARF5	RNPEP	TSSK6
ARF6	TCP1	TSSK4
ARFIP1	PSMA2	TSR1
ARG1	SERPINB2	TSPYL4
ARHGAP1	GGH	TSPOAP1
ARHGAP23	B2M	TSNAX
ARHGAP25	SOD1	TSHZ2
ARHGAP4	ITIH4	TSGA10
ARHGAP9	HBA1	TSG101
ARHGDIA	HNRNPH1	TSC22D4
ARHGDIB	ALB	TSC2
ARHGEF1	PLXNB2	TRRAP
ARL8B	TPM4	TRPM5
ARMCX3	RPL12	TRPM3
ARMET	SERPINF2	TRPM2
ARPC1A	YWHAH	TRMT1L
ARPC1B	CAPZB	TRMT12
ARPC2	KARS	TRMT1
ARPC3	BASP1	TRIP12
ARPC4	TPT1	TRIP11
ARPC5	HSPE1	TRIO
ARRB2	ACO1	TRIM69
ARRDC1*	ST13	TRIM56
ARSA	UBR4	TRIM55
ASAH1	KLK10	TRIM45
ASAH1*	EFHD2	TRIM32
ASAP1	CBR1	TRIM28
ASCC3	AKR1B1	TRIM25
ASH2L	XRCC6	TREH
ASL	SDF4	TRDMT1
ASMTL	MDH1	TRAPPC4
ASNA1	HBB	TRAPPC12
ASPH	LMNB2	TRAP1
ASPRV1	ERP29	TRANK1
ASS1	CAPZA1	TRAF7
ASTN1	DDX39B	TRAF1
ATAD5	NARS	TRA2B
ATG3	PTPRS	TPT1
ATG7	COL6A1	TPRN
ATIC	RAD23B	TPR
ATP13A1	PREP	TPP1
ATP1A1	HNRNPF	TPMT
ATP1A2	GOT1	TPM4
ATP1A3	HARS	TPM3
ATP2A1	TXN	TPI1
ATP2A2	GLUD1	TPGS2
ATP2A3	TUBB	TP53BP1
ATP4A	DDX17	TOR4A
ATP5A1	APEH	TOPAZ1
ATP5B	RDX	TONSL
ATP5C1	RNH1	TOMM22
ATP5F1	KIF5B	TOGARAM2
ATP5H	RBMX	TOGARAM1
ATP5J	DDT	TNS2
ATP5J2	RPS3	TNRC6C
ATP5L	HIST1H4A	TNRC18
ATP5O	HUWE1	TNNI3
ATP6AP1	CNDP2	TNKS1BP1
ATP6AP2	EIF4B	TNIP1
ATP6V1A	PSMB5	TNFRSF19
ATP6V1B1	MAT2A	TNFAIP3
ATP6V1B2	CCT6A	TNC
ATP6V1C1	LGMN	TMTC4
ATP6V1E1	PSMD1	TMSB4X
ATP6V1F	ANXA1	TMPRSS9
ATP6V1G1	CDH1	TMPRSS11E
ATP6V1H	MANBA	TMPRSS11D
ATP8A1	PSME1	TMPO
ATP9B	GDI1	TMF1
ATRN	MAPRE1	TMEM94
ATRNL1	TPP1	TMEM80
ATXN3	PNP	TMEM64
ATXN7L3*	ARHGDIB	TMEM63C
AZGP1	PSMA4	TMEM246
AZU1	S100A11	TMEM201
B2M	RPLP2	TMEM177
B3GALNT2	PSMB2	TMEM176B
B3GAT3	HEXA	TMEM163
B3GNT1	HNRNPAB	TMEM161B
B3GNT2	CTSZ	TMEM132A
B3GNT3	RPS12	TMEM131L
B3GNT9	CAPRIN1	TMEM131
B4GALT1	ARCN1	TMCC2
B4GALT4	ACTR3	TMCC1
B4GALT5*	PRDX5	TM9SF1
BAG3	AP2B1	TM7SF2
BAIAP2	GLO1	TLR7
BANF1*	LRRFIP1	TLN2
BASP1	AKR1A1	TLN1
BAT1	THOP1	TLK1
BAT2L1	PSMB3	TLE2
BAX	NACA	TKTL2
BCAN	OTUB1	TKT
BCAP31	RARS	TJP3
BCR	KNG1	TJP2
BDH2	DSTN	TJP1
BFSP1*	CFB	TIPRL
BFSP2*	EIF5B	TINAGL1
BGN	HINT1	TIMP1
BICD1	TIMP2	TIE1
BICD2	A1BG	TICRR
BID	ME1	THPO
BIN1	GSR	THNSL2
BIN2	CLIC4	THBS1
BLMH	MARCKS	THAP9
BLOC1S1	PAICS	TGM3
BLVRA	PGM1	TGM1
BLVRB	GOLM1	TGFBR3
BMP10	USP7	TGFBR1
BMP3	FH	TGFBI
BNIP2	EIF2S3	TFF3
BOLA2B	DBNL	TFF1
BPGM	PDIA6	TF
BPI	NSFL1C	TEX14
BPIFA1*	USP14	TET3
BPIFA2*	NAP1L4	TES
BPIFB1*	PLIN3	TERT
BPIFB2*	USP5	TERF2
BPIL1	CTSA	TEP1
BPNT1	ANP32B	TENT4A
BPTF	EIF2S1	TENT2
BRAF	GGCT	TENM4
BRD4*	RCN1	TENM1
BRD8	TPD52L2	TEKT1
BRK1*	KLK6	TEK
BROX*	PRDX2	TECPR2
BSDC1	BLVRB	TDRD15
BSN	SERPIND1	TDRD1
BST1	PFKP	TCTEX1D4
BTD	CST6	TCP1
BTF3	MVP	TCOF1
BTK	SERPINB6	TCN2
BUB3	PSMB8	TCN1
C10orf116	CA2	TCHHL1
C10ORF141	EIF3D	TCF20
C10ORF97	CTNNB1	TCERG1
C11ORF54	PAFAH1B1	TC2N
C11ORF58	HMGB3	TBX3
C11ORF59	ADH5	TBX21
C11ORF73	PSMB7	TBX2
C12orf43	GSS	TBL1Y
C12orf48	PGM2	TBK1
C12ORF49	STRAP	TBCK
C12ORF5	ANP32A	TBC1D9B
C14orf166	PSMB4	TATDN2
C14orf57	HK1	TARSL2
C15orf42	SCRN1	TARS
C15orf48	CYCS	TAOK3
C16ORF13	CNN2	TANGO6
C17orf80	CDC37	TANC2
C19ORF10	ERP44	TALDO1
C19ORF33	DYNLL1	TAGLN2
C19orf56	PSME2	TAF7
C1GALT1	FUCA2	TAF6
C1GALT1C1	TJP2	TAF4
C1orf10	PAM	TAF3
C1ORF116	2021-09-09	TAF2
C1ORF123	GNS	TAF1L
C1ORF128	PGLS	TAF1C
C1ORF38	NUDT5	TADA2A
C1ORF58	AIMP1	TAB2
C1QB	CPA4	TAAR1
C1QBP*	PCMT1	SZT2
C1QC	OLA1	SYTL2
C1QTNF3	RAB7A	SYT11
C1QTNF3*	GALNT7	SYPL1
C1R	RAC1	SYNPO2L
C1RL	ACTR2	SYNPO
C1S	TSN	SYNJ1
C2	BAG3	SYNE3
C20orf114	ARPC2	SYNE2
C20ORF27	RPLP0	SYNE1
C20orf3	ARF3	SYCP2L
C20orf70	UBE2L3	SYCP1
C21orf33	S100A2	SYCE1
C22ORF28	EIF4H	SWAP70
C22orf46	ESD	SVOPL
C22ORF9	CMPK1	SULT1C2
C2ORF54	HPRT1	SUCO
C2ORF7	CSTB	SUCLA2
C3	LRPPRC	STXBP2
C3ORF10	STMN1	STX8
C3orf19	DNAJB1	STT3A
C3orf32	TNPO1	STRN3
C3ORF58	APOH	STOX2
C4A	MIF	STN1
C4B	PTGES3	STMN1
C4BPA	VTN	STK32C
C4ORF40	HNRNPM	STK11IP
C4orf7	CALU	STIP1
C5	EIF3I	STIL
C5orf46	CTSL	STC1
C6	GLOD4	STAU1
C6ORF10	SERPINB1	STATH
C6orf211*	MAN2B1	STAT1
C6orf58	GLRX3	STARD9
C7	ILF2	STAG1
C7ORF20	DCTN1	ST8SIA4
C8A	GRB2	ST6GALNAC1
C8B	S100A10	ST5
C8G	HLA-C	ST3GAL6
C9	AFM	ST3GAL1
C9ORF142	ACAT2	SSX2IP
C9orf170*	FAM49B	SRRM2
C9ORF46	SLK	SRPK3
CA1	CAPN2	SRMS
CA13	RPS19	SRCAP
CA2	DDX1	SRARP
CA3	CAPG	SPTBN5
CA6	FKBP1A	SPTBN4
CA6*	LAP3	SPTBN2
CA6*	EIF6	SPTBN1
CAB39	TACSTD2	SPTB
CAB39L	CORO1C	SPTAN1
CACNA1C	2021-09-07	SPTA1
CACNA1H	USO1	SPSB1
CACYBP	AK2	SPRYD3
CAD	NQO1	SPRR3
CADM4*	ATP6AP2	SPRR2G
CADPS	AK1	SPRR2A
CALB2	PPIF	SPRR1B
CALD1*	UGP2	SPRR1A
CALM1	C1QBP	SPPL2B
CALM2*	LGALS3	SPOCD1
CALM3	VIM	SPINT2
CALML3	TBCA	SPINT1
CALML5	FAM129B	SPINK7
CALR	COMT	SPINK5
CALU	TXNDC17	SPIDR
CALU*	TWF1	SPICE1
CAMK2A	RPS3A	SPEF2
CAMK2B	TMPO	SPECC1L
CAMK2D	2021-09-02	SPECC1
CAMK2G	GM2A	SPC24
CAMK4	ITIH3	SPATA5L1
CAMKK2	TMEM132A	SPATA31D1
CAMP	SEC31A	SPATA16
CAND1	ATP1A1	SPAST
CAND2	EIF5	SPART
CANT1	TTLL12	SPARCL1
CANX	UBE2N	SPAG17
CAP1	PPP2CA	SPAG1
CAPG	ALDH9A1	SP5
CAPG*	PPT1	SOX9
CAPN1	FDPS	SOX30
CAPN12	PITPNB	SOWAHB
CAPN2	ADK	SOS2
CAPNS1	MTAP	SORT1
CAPNS2	CYFIP1	SORL1
CAPZA1	GAA	SORCS3
CAPZA2	PSMD11	SORCS2
CAPZB	GNPDA1	SORBS2
CARD8	NIT2	SOHLH1
CARHSP1	PRSS22	SOGA3
CARKD	PPP1CA	SOD3
CARM1	RHOA	SOD1
CASC3	CAPNS1	SNX9
CASC4	MYL12A	SNX4
CASP1	COPS4	SNX27
CASP14	PSMB6	SNX25
CASP3	PTGR1	SNX19
CASP5*	NUTF2	SNTB2
CASQ2*	PLTP	SNTB1
CAST	PEPD	SNRNP200
CAT	PDLIM5	SMYD4
CBFB	ECHS1	SMTN
CBL	ASS1	SMR3B
CBR1	UBE2V1	SMR3A
CBR3	PSMC2	SMPDL3B
CBX1	UBA6	SMG5
CBX3	MYL6	SMG1
CBX5	ZYX	SMCHD1
CCBL2	NANS	SMC4
CCDC110	DLD	SMC3
CCDC130*	PSMD5	SMC1B
CCDC168*	PCBP2	SMC1A
CCDC39*	CAB39	SMARCC2
CCDC43	IMPDH2	SMARCAL1
CCDC6	CRKL	SMARCAD1
CCDC88B	PSMD3	SMARCA4
CCDC9	ALDH16A1	SMARCA1
CCL28	NMT1	SMAD6
CCT2	CANT1	SLX4
CCT3	EEF1B2	SLU7
CCT4	TROVE2	SLPI
CCT5	ADSS	SLF2
CCT6A	MDK	SLC9C1
CCT6B	MCTS1	SLC9A3R1
CCT7	NAPRT	SLC6A17
CCT8	CFI	SLC6A12
CD109	SARS	SLC4A2
CD14	RPS16	SLC4A11
CD177	RAB14	SLC4A10
CD2AP	VASP	SLC44A1
CD44	PKP3	SLC3A2
CD55	CBX3	SLC38A10
CD55*	AKR1C1	SLC2A4RG
CD58	DCTN2	SLC2A10
CD59	GBE1	SLC27A6
CD5L*	SLC9A3R1	SLC26A9
CD63	PRCP	SLC26A4
CD74	KHDRBS1	SLC25A5
CD81	TPD52	SLC25A1
CD9	SKP1	SLC20A2
CDA	ARPC3	SLC16A8
CDC37	DBI	SLC12A7
CDC42	S100A16	SKOR1
CDC42*	USP9X	SKIV2L
CDC73	DENR	SKIL
CDCP1	PSMD6	SIRPA
CDH1	PHGDH	SIPA1L3
CDH11	PDCD5	SIPA1L2
CDHR3	CNN3	SIPA1L1
CDK6	VPS26A	SIPA1
CDSN	AP1B1	SIN3A
CEACAM1	GLB1	SIMC1
CEACAM5	2021-09-11	SIL1
CEACAM6	CREG1	SIK2
CEACAM8	FKBP2	SIGLEC1
CECR1	VPS29	SIAE
CECR2	FAH	SHROOM3
CEL	AP2A1	SHPRH
CELSR2	EVPL	SHOC1
CENPF	ARPC4	SHKBP1
CENPJ	PPP3CA	SHC1
CEP170	PSMD9	SHANK3
CEP250*	SAMD9	SHANK2
CEP97	F2	SHANK1
CES1	EWSR1	SH3TC2
CES2	HNRNPUL2	SH3RF3
CFB	SERPING1	SH3BGRL3
CFH	ALYREF	SH3BGRL
CFHR1	LFNG	SH2D7
CFHR2*	BLVRA	SH2D4A
CFHR5	TWF2	SGTA
CFI	EPS8L2	SGPP2
CFL1	PSMC1	SGO2
CFL2	SOD2	SFTA3
CFP	RAB2A	SFSWAP
CGN	SLPI	SFRP1
CGREF1	CS	SFN
CHAD	BANF1	SFMBT1
CHD2	NAPA	SFI1
CHD4	SMARCC2	SEZ6L
CHD6	DAZAP1	SETX
CHD7	ATP6V1A	SETD5
CHD9	RPS5	SETD3
CHI3L1	AGA	SETD2
CHI3L2	HSPA4L	SESN2
CHID1	RPL11	SERPINI2
CHIT1	SMS	SERPINI1
CHKB	CTNND1	SERPING1
CHMP1B	PSMD13	SERPINF1
CHMP2A	DYNLL2	SERPINE1
CHMP4A	RAP1GDS1	SERPINC1
CHMP4B	ANXA8	SERPINB9
CHMP4C	AHSA1	SERPINB8
CHMP5	CALML3	SERPINB6
CHMP6	UGDH	SERPINB5
CHORDC1	PSMD12	SERPINB4
CHP1*	PDCD10	SERPINB3
CHRNA5*	NEDD8	SERPINB2
CHST1	RPS11	SERPINB13
CHST12*	NAGLU	SERPINB12
CHST14	C21orf33	SERPINB10
CHST6	ARPC5	SERPINB1
CHST8	USP15	SERPINA6
CIAO1	TBCB	SERPINA4
CIAPIN1	ETF1	SERPINA3
CKAP4	B4GALT1	SERPINA13P
CKAP5	CRYZ	SERPINA1
CKB	ADI1	SEPTIN9
CKM	NT5C2	SENP2
CKMT1A	DSC2	SEMA3G
CKMT1B	BLMH	SEMA3D
CKMT2	TSTA3	SELENOP
CLASP1	PRKAR1A	SELENBP1
CLC*	RPL22	SEC31B
CLCA4	PPA2	SEC24D
CLEC3B	GUSB	SEC22A
CLGN	B4GAT1	SDK1
CLIC1	TMOD3	SDHA
CLIC3	EML2	SDF4
CLIC4*	RPS28	SDCBP
CLIC6	SPTBN2	SDAD1
CLINT1	PSMC3	SCRIB
CLIP1	PDCD6	SCPEP1
CLK4*	SERPINB13	SCN9A
CLN2	XPNPEP1	SCN8A
CLN5*	DNAJC8	SCN5A
CLPX	RPL23A	SCN11A
CLSPN	PSMC5	SCN10A
CLSTN1	RNASET2	SCGN
CLSTN3	OXCT1	SCGB3A1
CLTB	RPS14	SCGB2A1
CLTC	GRHPR	SCGB1A1
CLTCL1	FLII	SCG2
CLU	DNASE2	SCFD2
CLUL1	EPPK1	SCEL
CMAS	CAT	SCAPER
CMPK1	SIL1	SCAF11
CNBD1	NIF3L1	SCAF1
CNDP1	FARSA	SBSN
CNDP2	KPNA4	SBNO2
CNDP2*	TRIM29	SBF2
CNN2	DDX3X	SBF1
CNN3	NAGK	SASH1
CNP	ABHD14B	SAMHD1
CNPY2	S100A14	SAMD9L
CNTLN	PLBD2	SAMD15
COASY	STAT3	SAGE1
COL14A1	OSTF1	SACS
COL15A1	CAPZA2	SAA1
COL18A1	RPS10	S100P
COL1A1	SH3BGRL3	S100A9
COL1A2	FEN1	S100A8
COL21A1	PITHD1	S100A7
COL4A2	SRI	S100A6
COL4A3BP	ASPH	S100A4
COL6A1	RPS7	S100A2
COL6A2	RPS4X	S100A16
COL6A3	DNM1L	S100A14
COL8A2*	AHNAK2	S100A12
COL9A3	TSNAX	S100A11
COMT	HTRA1	S100A10
COPA	DCUN1D1	RYR3
COPB1	ZNF185	RYR2
COPB2	PDXK	RYR1
COPE	TNPO3	RUSC2
COPG	STAM	RUFY4
COPS2	RPS13	RTTN
COPS3	ENOPH1	RTN4RL1
COPS4	SAA1	RTN4
COPS5	MSLN	RTL9
COPS6	IVL	RTCB
COPS7B	SH3KBP1	RTCA
COPZ1	QDPR	RSU1
CORO1A	F11R	RSF1
CORO1B	CPPED1	RSBN1
CORO1C	ECI1	RRM1
CORO6	CPE	RRBP1
CORO7	AKR1B10	RPSA
COTL1	CARHSP1	RPS7
COX16	CTSS	RPS6KA6
COX2	CKB	RPS5
COX4I1	UBE2V2	RPS3A
COX4NB	GALNS	RPS3
COX5A	GLUL	RPS19
COX5B	GLA	RPS11
COX6A1	ARPC1A	RPLP2
COX6B1	CSTA	RPL7A
COX7A2	FAM129A	RPL7
CP	UFC1	RPL5
CPA4	ATP6AP1	RPL13
CPB2	SNX6	RPIA
CPD	LRBA	RPH3A
CPD*	CDA	RPGR
CPE	PTX3	RPE65
CPM	NCKAP1	RPE
CPN1	RPL23	RP1
CPN2	EIF3F	ROS1
CPNE1	PTPRJ	ROR2
CPNE2*	MEMO1	ROGDI
CPNE3	ACTR1A	ROCK2
CPNE8	PYCARD	ROCK1
CPPED1*	EIF4G2	ROBO2
CPQ*	EIF3E	RNPEP
CPT1A	STX7	RNH1
CPXM2	SIRPA	RNF40
CR1	CLN5	RNF214
CRABP2	TP53I3	RNF213
CRCT1	TLDC1	RNF208
CREB3L1	PAFAH1B2	RNF123
CREG1	ETFB	RNASET2
CRIM1*	CBR3	RNASE4
CRIP1	RAB1A	RNASE2
CRIP2	RPL17	RLF
CRISP2	HEBP2	RLBP1
CRISP3	PSMC6	RIPOR3
CRISPLD1	NADSYN1	RIPK4
CRISPLD2	EIF4E	RIPK1
CRK	BAIAP2	RIOX1
CRKL	CRABP2	RINL
CRLF3	ADA	RIN2
CRMP1	ALDH7A1	RIMS1
CRNN	REXO2	RIF1
CROCC	ALDH3A1	RICTOR
CRTAP	ITIH1	RHOT1
CRYAA	S100A6	RHOA
CRYAB	LYPD3	RHCG
CRYBA1*	CUL2	RGS22
CRYBA2*	DSG3	RGS2
CRYBA4*	TUFM	RGS12
CRYBB1*	HSPA13	RGMB
CRYBB2*	LSM2	RFX6
CRYBB3*	EIF3H	RFX5
CRYGC*	ATP6V1B2	RFX2
CRYGD*	IFIT1	RFWD3
CRYGN*	CANX	RFC1
CRYGS*	PPP6C	RETN
CRYL1	HIST2H3A	REST
CRYM	SCP2	RESF1
CRYZ	NT5C3A	REPS2
CRYZ*	RPL8	REPS1
CS	VAT1	RENBP
CSDA	RPL13	RELN
CSDE1	IL18	RELCH
CSE1L	IMPA1	REL
CSK	ADPRHL2	RDX
CSN1S1	ALDH2	RDH14
CSN1S2	SH3BGRL	RCOR2
CSN2	RAB6A	RCN1
CSN3	LAMP1	RCHY1
CSNK2A1	GALNT6	RCC1L
CSPG4	NQO2	RBP4
CSRP1	GYG1	RBM6
CST1	ANXA5	RBM20
CST2	GALNT3	RBM12B
CST3	LUM	RBL2
CST4	PSMD8	RBL1
CST5	DCXR	RBBP8NL
CST6	PPME1	RBBP5
CSTA	GNPTG	RAX
CSTB	RPS25	RASSF7
CTBP1	PSMC4	RASGRF2
CTBS	CUTA	RASAL2
CTHRC1	TUBB6	RARS2
CTIF*	ROCK1	RARRES1
CTNNA1	MAP2K1	RAPSN
CTNNB1	EPHA2	RAPGEF3
CTNNBIP1	SNRPE	RAPGEF2
CTNND1	PSMD7	RAPGEF1
CTPS	QPCT	RALGDS
CTSA	CPNE3	RALBP1
CTSB	GNB1	RAI14
CTSC	DPP7	RAI1
CTSD	RPL7	RAG1
CTSF	WFDC2	RAF1
CTSG	DNM2	RAD54L
CTSH	CUL3	RAD52
CTSL*	TRIM25	RAD51AP2
CTSL1	CHID1	RAD50
CTSL2	LRG1	RAD23B
CTSO	ATP6V1G1	RACK1
CTSS	ASL	RAC2
CTSV*	HIST1H1C	RABEP1
CTSZ	UBLCP1	RAB7A
CTTN	RAP1B	RAB43
CUGBP2	SEC22B	RAB40B
CUL2	PLS1	RAB3GAP1
CUL3	IST1	RAB17
CUL4B	LAMP2	RAB11FIP2
CUTA	APRT	RAB11FIP1
CXCL17	RPL7A	R3HDM1
CXCL5*	LYPLA1	QSOX1
CXORF26	SERPINI1	QPCT
CXORF38	PPP2R2A	PZP
CYB5B	BAX	PYGM
CYB5R1	NDRG1	PYGL
CYB5R2	PPP1CB	PYGB
CYB5R3	HRAS	PXDN
CYB5R4	MMP9	PWWP3B
CYBA	SEPHS1	PUS7L
CYBB	SH3GL1	PUM3
CYC1	ACAT1	PTPRZ1
CYCS	RAB21	PTPRT
CYFIP1	C5	PTPRS
CYP2S1	FNTA	PTPRR
CYR61	ENSA	PTPRJ
CYTH1	APOE	PTPRG
CYTSB	AKR7A2	PTPRF
DAAM2	EIF4A2	PTPRE
DAG1	DCPS	PTPRD
DAK	COL6A2	PTPRC
DARS	PROS1	PTPRB
DBI	RPL9	PTPN7
DBNL	C7	PTPN13
DCBLD2*	RNASE4	PTN
DCC	PPM1B	PTK2B
DCD	NENF	PTH2R
DCI	STX12	PTGS1
DCK	GFPT1	PTGR1
DCN	CAD	PTCH1
DCPS	EML4	PTAR1
DCTN1	NUCB2	PSRC1
DCTN2	MANF	PSMF1
DCTN6	PLOD1	PSME4
DCXR	DNAJB11	PSME1
DDAH1	PSMB9	PSMD7
DDAH2	PRKDC	PSMD2
DDB1	CNPY2	PSMB3
DDHD1	DNAJC3	PSMA6
DDI2	CARS	PSMA5
DDOST	UPF1	PSMA3
DDR1	LRRC59	PSMA2
DDT	COPG1	PSMA1
DDX1	MX1	PSD2
DDX17	SNRNP200	PSD
DDX19B	PFDN2	PSAP
DDX21	STAT1	PRX
DDX39	LARS	PRUNE2
DDX39B*	PPP1R12A	PRUNE1
DDX3X	SMC1A	PRTN3
DDX3Y	GART	PRTG
DDX4	LGALS3BP	PRSS8
DDX42	EIF3L	PRSS3
DDX58	PRDX4	PRSS27
DECR1	GLG1	PRSS23
DEF6	NPC2	PRSS16
DEFA1	EIF2S2	PRRC2C
DEFA1B	AARS	PRRC2B
DEFA3	EHD1	PRR5
DEFB1	COPB1	PRR4
DEFB4A	COPA	PRR27
DENND4A	XPO1	PRR14
DENR	HNRNPUL1	PRR11
DERA	RPL5	PRPF4B
DES	TJP1	PRPF4
DGKI	BPNT1	PRPF38B
DHRS1	RPL4	PROSER2
DHRS11	TARS	PROM1
DHX15	ERAP1	PROB1
DHX9	COTL1	PRMT9
DIAPH1	SRSF1	PRMT2
DISC1	UGGT1	PRKG2
DKFZp686C02218	SEC23A	PRKG1
DKFZp761K0511	APEX1	PRKDC
DKK3	MYDGF	PRKD3
DLD	PAK2	PRKCSH
DLEC1	VPS35	PRKCG
DLG1	LMAN2	PRH1;PRH2
DLG4	RRBP1	PREX2
DLG5	TXNDC5	PRELP
DLST	QARS	PRDX6
DMAP1	HYOU1	PRDX5
DMBT1	SNX2	PRDX4
DMGDH*	LMAN1	PRDX2
DMKN	ARHGAP1	PRDX1
DNAH10	ARPC1B	PRDM5
DNAH5	GN	PRDM16
DNAH7	IGLC2	PRDM15
DNAH8	HBD	PRDM11
DNAJA2	IGKC	PRCP
DNAJB1	SPRR3	PRB4
DNAJB11	S100A8	PRB3
DNAJB6	AMY1A	PRB2
DNAJB9	SPRR2D	PRB1
DNAJC3	SPRR2E	PRAG1
DNAJC5	S100A12	PPT1
DNAJC7	IGHA2	PPRC1
DNAJC9	IGHA1	PPP4R3C
DNASE1	TF	PPP4R3A
DNASE2	IGLC7	PPP4R1
DNER	LGALS7	PPP3CC
DNM1L	CST5	PPP2R5D
DNM2	LTF	PPP2R3C
DNM3	HSPA1A	PPP1R13L
DNMT1	CST1	PPP1R12C
DNPH1*	PIP	PPP1R12A
DNTTIP2	SPRR1B	PPM1L
DOK1	S100A7	PPM1H
DOK3	AMY2B	PPL
DOK6	ADIRF	PPIP5K1
DPEP1	CST4	PPIC
DPM3	CST2	PPIB
DPP3	SMR3B	PPIA
DPP4	S100A7A	PPFIBP2
DPP7	BPIFB1	PPFIA3
DPP9	S100A9	PPEF2
DPY30	TGM3	PPEF1
DPYD*	GC	PPAT
DPYSL2	HP	PON3
DPYSL3	LYZ	POLRMT
DRG1	IGHG4	POLR3B
DSC1	CA6	POLR2C
DSC2	HBG1	POLR2B
DSC3	APOA1	POLR2A
DSG1	CRNN	POLR1E
DSG2	SPRR2F	POLR1A
DSG3	SPRR1A	POLQ
DSP	UBC	POLE
DSTN	AZGP1	POLA2
DTYMK	CALML5	POLA1
DUSP14	IGHG1	POGZ
DUSP3	IGJ	POF1B
DYNC1H1	IL36A	PODXL
DYNC1I2	LPO	PNPLA2
DYNC1LI1	IGHG3	PNP
DYNLL1	NME1	PNMA6A
DYNLL2	A2M	PNKP
DYNLRB1	FAM25A	PMM2
DYNLRB2	PIGR	PLXND1
DYNLT1	FGB	PLXNB3
DYSF	ANXA3	PLXNB2
ECH1	RBP4	PLXNA4
ECHS1	ZG16B	PLTP
ECM1	HIST2H2AC	PLS3
ECM1*	MPO	PLS1
EEA1	FAM3D	PLOD3
EEF1A1	A2ML1	PLOD1
EEF1A2	LCN1	PLIN2
EEF1B2	IGHM	PLG
EEF1D	HPX	PLEKHM2
EEF1G	IGHG2	PLEKHH3
EEF2	SCGB1A1	PLEKHH1
EFCAB4B	CRISP3	PLEKHG3
EFEMP1*	HOPX	PLEKHG2
EFEMP2	LEG1	PLEKHG1
EFHD1	CORO1A	PLEKHA8P1
EFHD2	TTR	PLEKHA7
EFNA1	PGLYRP1	PLEKHA6
EFR3B	MYH9	PLEC
EFTUD2	ATP5B	PLCH1
EGF	RPS17L	PLCG2
EGLN1	GPI	PLCG1
EHD1	BPIFA2	PLCD1
EHD4	HIST1H2BK	PLCB4
EHHADH	LSM8	PLCB1
EIF1AX	CA1	PLBD1
EIF1AY	IGLL5	PLAA
EIF2B1*	SERPINB3	PKP3
EIF2C1	RAC2	PKP1
EIF2S1	H3F3A	PKN2
EIF2S2	ANXA6	PKM
EIF2S3	KLK1	PKLR
EIF3A	PKP1	PKHD1L1
EIF3B	HIST1H3A	PKHD1
EIF3C	CDC42	PKD1
EIF3CL	CASP14	PJVK
EIF3D	BPIFB2	PIWIL2
EIF3G	SBSN	PITPNM1
EIF3H	ACTC1	PITPNB
EIF3I	ARG1	PIP
EIF3J	CP	PIKFYVE
EIF3K	ATP6V1F	PIK3R3
EIF3L	RAB1B	PIK3R2
EIF4A1	FAM3B	PIK3CA
EIF4A2	APOA2	PIK3C3
EIF4A3	SERPINB4	PIK3C2B
EIF4B	CHI3L2	PIK3C2A
EIF4E	ARF4	PIH1D1
EIF4E3	TUBA4A	PIGR
EIF4G1	CLIC3	PIAS4
EIF4G2	C4B	PIAS1
EIF4H	ERO1L	PI4KA
EIF5	S100P	PI3
EIF5A	SERPINB10	PHRF1
EIF5A2	GCA	PHLDB3
EIF5B	TCEB2	PHLDB1
EIF6	FGG	PHLDA1
ELA2	PPP1R14B	PHKB
ELAC2*	TYMP	PHKA2
ELANE	SCGB2A1	PHIP
ELMO1	GBP6	PHF3
ELN	BPI	PHF20
EML2	SERPINC1	PHEX
EML3	ELANE	PHC1
EML4	HPR	PGM5
ENDOD1	SERPINF1	PGM3
ENDOU	DMBT1	PGM2
ENO1	GLRX	PGM1
ENO1*	CHI3L1	PGLYRP2
ENO1B	ANXA4	PGLYRP1
ENO1P	BPIFA1	PGLS
ENO2	FOLR1	PGK1
ENO3	CKMT1A	PGGT1B
ENOPH1*	CHAD	PGD
ENPP3	HK3	PGAM1
EP400	IL36G	PFN1
EPB41	NCF4	PFKP
EPHB4	MMP8	PEX1
EPHX1	ORM1	PER1
EPHX2	C8G	PEPD
EPN1	APOA4	PEG3
EPPK1	KLK13	PEF1
EPRS	SH3BGRL2	PEBP4
EPS15L1	SERPINA3	PEBP1
EPS8L1	DPY30	PDZD7
EPS8L2	RAB11A	PDZD4
EPS8R2	S100A4	PDZD2
EPX	BID	PDS5B
ERAP1	CLC	PDS5A
ERBB4	RALB	PDLIM5
ERCC4	APOC1	PDK1
ERH	MNDA	PDIA6
ERO1L	STOM	PDIA3
ERO1LB	SCEL	PDGFRA
ERP29	NCF1	PDGFC
ERP29*	NMES1	PDE6A
ERP44	ALAD	PDE4DIP
ESD	IL1RN	PDE4B
ESYT1	NCCRP1	PDE4A
ETF1	OLFM4	PDE1B
ETFA	VDAC1	PDE1A
ETFB	ATP5A1	PDCD6IP
ETHE1	SULT1A1	PDCD11
ETS1	ITGAM	PCYOX1
EVI2B	PRTN3	PCSK5
EVPL	CTNNBIP1	PCNX3
EWSR1	GNAI3	PCNT
EXOC1*	GNB2	PCNA
EXOSC1	TCEB1	PCMT1
EXOSC10	BST1	PCM1
EZR	CES1	PCLO
F11R	TMSB4X	PCDHGC5
F12	IDH2	PCDHGB6
F13A1	GSTM1	PCDHGA8
F2	TCN1	PCDHA11
F5	BRK1	PCDH19
F8*	HMOX1	PCCA
F9	TGM1	PCBD1
FABP12	ADH7	PC
FABP4	DNPH1	PATL2
FABP5	UQCRH	PARS2
FABP5L7	RPL10	PARPBP
FABP5L9	GNAI2	PARP8
FADD	SCGB3A1	PARP6
FAH	CTSG	PARP14
FAHD1	SNRPD1	PARK7
FAHD2A	MAPK3	PARD3
FAM105B	AMBP	PANK2
FAM107B	HDHD2	PAM
FAM108A6	ENDOU	PALLD
FAM110B	KLK11	PALB2
FAM114A1	KRTDAP	PADI3
FAM114A2	IGLL1	P4HB
FAM123A	HSD17B10	OTUD4
FAM129A	AZU1	OTOL1
FAM129B	RAB5B	OSTM1
FAM13A	SAA4	OSMR
FAM20A	RAB5C	OSGIN1
FAM20C	GMFG	OS9
FAM25A	ANXA11	ORM2
FAM25B	CES2	ORM1
FAM25C	DEFA1	OR5AC2
FAM25D	APOD	OR51D1
FAM3B	CD14	OPHN1
FAM3C	H2AFY	OLFM4
FAM3D	TIMM13	OLA1
FAM49A	SKAP2	OGFR
FAM49B	CALM1	OFD1
FAM53B	ITLN1	ODF2
FAM63A	RHOG	OCA2
FAM65B	SPARCL1	OBSCN
FAM75A7	GID8	OBI1
FAM90A1*	CD5L	OAT
FAM96A	ALDH1A1	OAF
FARSA	ANXA9	NYX
FARSB	FUT3	NYNRIN
FASN	FABP4	NYAP2
FAT2	DSG1	NYAP1
FBLN1	CAPNS2	NXF3
FBLN2	AGT	NXF2;NXF2B
FBLN5	IL36RN	NXF1
FBP1	TPPP3	NWD1
FBXO10	GLTP	NUTF2
FBXO18	FOLR3	NUP98
FBXO6	FGA	NUP54
FCGBP	TMED10	NUP210L
FCGR3A	VDAC2	NUP205
FCGR3B	RETN	NUP160
FCHO1	NDRG2	NUP153
FCN1	SELENBP1	NUMA1
FCN3*	GMFB	NUCB2
FCRL5	SFRP1	NUCB1
FDPS	RPS2	NUAK2
FEN1	CD59	NTAN1
FERMT3	TMED2	NT5C3B
FETUB	AIF1L	NT5C2
FGA	MGP	NSUN6
FGB	PRR27	NSFL1C
FGB*	ETHE1	NSD3
FGD3	MAPK14	NSD1
FGD4	CKAP4	NRXN3
FGD5	APOB	NRXN2
FGFRL1	ITGB2	NRROS
FGG	CLCA4	NRK
FGR	POR	NRIP1
FH	SCGB1D2	NRG2
FHAD1	PADI4	NRDE2
FIGNL1	CHP1	NRAP
FILIP1L*	ORM2	NR2E3
FKBP1A	GPX1	NPM1
FKBP3	FLOT2	NPEPPS
FKBP4	RAB18	NPDC1
FKBP5	VPS4B	NPC2
FKBP8	RPS6	NOXO1
FLG	RAP2C	NOTCH3
FLG2	H1F0	NOTCH2
FLII	PLBD1	NOTCH1
FLJ00343	RPL15	NOS3
FLJ00385	RNASE2	NOS1AP
FLJ11151	RPL18A	NOS1
FLJ37576	RARRES1	NOP2
FLJ43093	RAB27A	NOL6
FLJ43860	PON1	NOL4
FLJ44635*	CGREF1	NOC3L
FLNA	PHB	NMI
FLNB	ARL6IP5	NME3
FLNC	RAB25	NLRP4
FLOT1	GSTM2	NLRP10
FLOT2	TMPRSS11D	NLRC5
FLRT1	SPINK7	NLRC4
FMNL1	RPL32	NLRC3
FMOD	SCGB1D1	NKTR
FN1	VSNL1	NKRF
FNBP1	GSTA1	NKD1
FNTA	FCGBP	NIPBL
FOLH1	NUDT3	NIPAL4
FOLH1B*	GNB2L1	NIN
FOLR1	COX4I1	NID1
FPR1	CTBS	NIBAN2
FPR3	CAMP	NHS
FREM1	CPNE1	NGEF
FSCN1	PROM1	NFS1
FSTL1	DPP4	NFRKB
FTH1	DHRS1	NFKB2
FTL*	TMPRSS11E	NFE2L2
FUBP1	LYPLA2	NFATC1
FUCA1	HADHA	NF1
FUCA2*	BIN2	NEXN
FURIN	CYB5R2	NEU1
FUS	RSU1	NET1
FUT3	OAF	NEPRO
FUT6	GSTM3	NEO1
FUT8	ATP6V1E1	NEMF
FXYD3	NDUFS3	NEK3
FZD2*	LHPP	NEFM
G3BP1	PPP2R4	NEFL
G3BP2	PLP2	NEFH
G6PD	FUT6	NECTIN2
GAA	MSRA	NEB
GABARAP	PLEK	NDUFAF4
GABARAPL1	NCF2	NDUFA12
GABARAPL2	RPN1	NDST2
GAK	PFDN4	NDRG2
GAL3ST2	RAB8B	NDEL1
GAL3ST4	ARL8A	NDE1
GALC	SERPINA5	NCOR2
GALE	ARF6	NCOR1
GALK1	C14orf166	NCOA5
GALK2	GCNT3	NCOA3
GALM*	ACADVL	NCLN
GALNS*	FMOD	NCL
GALNT1	TOLLIP	NCKAP1L
GALNT10	SLC25A5	NCCRP1
GALNT12	FLOT1	NCBP3
GALNT14	OLR1	NCAPH
GALNT2	SPINK5	NCAPG2
GALNT3	PI3	NCAPG
GALNT4	DAK	NCAPD3
GALNT5	MAN1A1	NCAPD2
GALNT6	GLIPR2	NBN
GALNT7	ANPEP	NBEAL2
GALNTL1	RPIA	NBEAL1
GALNTL4	APOA1BP	NBEA
GALP*	CRYAB	NBAS
GALT	PFKL	NAXE
GAN	NUDT2	NAV2
GANAB	SERPINA6	NAT16
GANAB*	PITPNA	NAT10
GAPD	TFF3	NARS
GAPDH	GIPC1	NARF
GAPDH*	RPS23	NAMPT
GAPDHS	GSTK1	NAGLU
GARNL1	CPQ	NAGK
GARS	RAET1L	NAGA
GAS6	MYH14	NACAD
GAS7	APMAP	NACA
GATM	DDRGK1	NAALADL2
GBA	MYO1F	NAA35
GBE1	RAB32	NAA15
GBP2	HSD17B12	MYT1L
GBP5	APCS	MYRIP
GBP6	SQRDL	MYORG
GC	EPX	MYOM2
GCA	CD177	MYOM1
GCC2	DDAH2	MYOF
GCLM	RAB10	MYO9B
GCN1L1	RPE	MYO9A
GCNT3	GNAS	MYO7B
GCSH	IGFALS	MYO7A
GDA*	KCNAB2	MYO6
GDI1	RPL6	MYO5C
GDI2	APOBR	MYO5B
GDI2*	PGLYRP2	MYO5A
GDPD3	ACTR1B	MYO3B
GFAP	RP2	MYO1H
GFPT1	VPS25	MYO1C
GFPT2	ATP5C1	MYO18B
GGA1	RPL18	MYO18A
GGA3	MAP2K3	MYO16
GGCT	POF1B	MYO15B
GGCT*	ACPP	MYO15A
GGH	CHIT1	MYO10
GGT6	RAB3D	MYLK
GIGYF1	EPS8L1	MYL6
GIMAP4	ATP5D	MYH9
GIPC1	RPL34	MYH7B
GIT2	ASAH1	MYH2
GJB6	TOM1	MYH15
GLA	ENDOD1	MYH14
GLB1	WDR61	MYH13
GLG1	AMPD3	MYH11
GLIPR2	RPL24	MYH10
GLO1	LGALSL	MYH1
GLOD4	SOD3	MYEF2
GLRX	HRG	MYCBPAP
GLT8D1	MPST	MYCBP2
GLTP	HCK	MYBPC1
GLUD1	C9	MYBL1
GLUD2	C11orf54	MXRA5
GLUL	PTGDS	MVP
GM2A	GDPD3	MUC7
GMDS	PMVK	MUC5B
GMFB	MUC7	MUC5AC
GMFG	FBP1	MUC21
GMIP	GALE	MUC2
GMPPA	IDI1	MUC19
GMPPB	STK26	MTUS2
GMPS	LXN	MTUS1
GNA12	ACOX1	MTTP
GNA13	HSD17B4	MTR
GNAI1	PADI2	MTPN
GNAI2	TMED9	MTO1
GNAI3	GMDS	MTHFD1L
GNAL	FAM213A	MTHFD1
GNAO1	FURIN	MTERF1
GNAS	FCN1	MTCL1
GNAT1	COX5B	MSN
GNAT2	ECH1	MSLNL
GNB1	CASP3	MSLN
GNB2	FGR	MSH6
GNB2L1	SSBP1	MSH4
GNB3	FCGR3A	MSANTD4
GNB4	ISOC1	MRPS22
GNG12	RPS9	MRPS18B
GNG2	C8A	MRPS15
GNPDA1	PRSS27	MRPL47
GNPTG	HLA-DRA	MRPL44
GNS	CYP4F3	MRPL39
GOLGA2	FUCA1	MRPL38
GOLGB1	ATP6V1D	MROH2A
GOLM1	PROSC	MROH1
GOLPH3	PRKAR2A	MRI1
GORASP1	KLK14	MRGPRG
GORASP2	GALT	MPRIP
GOT1	PADI1	MPP6
GOT2	PSMD14	MPP4
GP2	CYBB	MPP2
GPC1	SUN2	MPO
GPC4	CECR1	MPDZ
GPD1L	GIMAP4	MOV10L1
GPI	CALB2	MOV10
GPLD1	RPL14	MON2
GPR126*	SERPINA7	MOGS
GPR56	CNPY3	MOCS1
GPR64*	H6PD	MOCOS
GPR98	SEPP1	MNS1
GPRC5B	ALDH4A1	MNDA
GPRC5C	SIAE	MN1
GPS1*	DLST	MMRN2
GPX1	PPIC	MMRN1
GPX3	ETFA	MMP9
GPX4	MGLL	MMP8
GRB2	FCGR3B	MMP7
GRB2*	APPL1	MMP23B
GREM2	VNN2	MMP16
GRHPR	PRSS8	MMP11
GRK6	ENPP3	MMP10
GRN	MME	MLYCD
GSDMA	OGDH	MLH1
GSDMB	PDLIM2	MIPEP
GSDMD	SCIN	MINDY4
GSK3A	CEACAM5	MINAR1
GSN	RPL3	MIF
GSN*	LYN	MICAL3
GSPT1	JMJD7	MIB2
GSR	OXSR1	MIB1
GSR*	INPP1	MIA2
GSS	ANXA7	MIA2
GSTA1	CEACAM1	MGP
GSTA4	C2	MGAT1
GSTK1	CAB39L	MGAM
GSTM1*	GPX3	MGA
GSTM1*	NSDHL	MFN2
GSTM2*	HIST1H1B	MFN1
GSTM4*	IGBP1	METTL3
GSTO1	ARHGEF1	METAP2
GSTP1	PRKACA	MEPE
GSTT2B	SULT2B1	MENT
GTF2F1	CAMK2G	MEN1
GUF1*	ICAM3	MELTF
GUK1	C4BPA	MED24
GUSB*	PHB2	MED23
GYG1	DHRS7	MED17
GYS1	ALDH3A2	MED14
H1F0	SERPINB12	MED12L
H1FX	CRLF3	MECP2
H2AFV	UQCRC1	ME2
H2AFX	NSF	ME1
H2AFY	TMX4	MDN1
H2AFY2	SCRN2	MDK
H3F3A	ALOX12	MDH2
H3F3B	ATG3	MDH1
H3F3C*	ATL3	MCTP2
H6PD	PPM1F	MCM6
HADH	EPHX1	MCM2
HADHA	NRBP1	MCM10
HADHB	C2orf54	MCFD2
HAGH	CSNK1A1	MCC
HAL	C16orf89	MBD5
HAPLN1	OS9	MBD2
HARS	ACAA1	MATN4
HARS2	ERLIN1	MAST4
HBA1	VSIG10L	MARK4
HBA2	CROT	MARF1
HBAD	PLEKHO2	2021-03-08
HBB	GP2	MAPT
HBD	B3GNT3	MAPRE2
HBE1	STK10	MAPKBP1
HBG1	IMPDH1	MAPK6
HBG2	SDCBP2	MAPK3
HBM*	AKTIP	MAP9
HBP	HADHB	MAP7D3
HBS1L	ALOX5	MAP7
HCFC1*	FMNL1	MAP6D1
HCG1781062	SH3GLB2	MAP6
HCK	RPN2	MAP4
HCLS1	STAU1	MAP3K4
HDAC2	PRPS2	MAP3K21
HDAC9	UBA3	MAP3K19
HDDC2	ASNA1	MAP2K3
HDDC3	DECR1	MAP2
HDGF	MGAT1	MAP1B
HDHD1*	GMPPA	MAP1A
HDHD2*	TRIP10	MANBA
HEATR7B1	C8B	MAN2B1
HEBP1	MGAM	MAN2A1
HEBP2	WASF2	MAN1B1
HECW2	PPP2R5A	MAN1A2
HERC4*	WIPF1	MAN1A1
HEXA	CPD	MAMLD1
HEXB	NADK	MALRD1
HGS	PRELP	MAK
HIBADH	PLCD1	MAGI3
HIBCH	PRKCD	MAGI2
HIC2	WAS	MAGED1
HINT1	HAGH	MADD
HINT2	ACAP2	MAD1L1
HINT3	ARSA	MACF1
HIP1R	IL6ST	MAB21L1
HISPPD2A	FAM114A1	LZTS3
HIST1H1A	SH3BP1	LZTS1
HIST1H1B	COPG2	LYZ
HIST1H1C	ATP6V1H	LYST
HIST1H1D	EVI2B	LYPD3
HIST1H1E	FNTB	LUC7L3
HIST1H1T	THEMIS2	LTF
HIST1H2AB	BAG5	LTBP2
HIST1H2AC	APBB1IP	LTBP1
HIST1H2AD	RAB11FIP1	LTA4H
HIST1H2AH	SPTLC1	LSR
HIST1H2AI	CPN2	LSP1
HIST1H2AJ	FOLH1	LSM6
HIST1H2BA	SLC2A3	LSM2
HIST1H2BB	C5AR1	LSM14B
HIST1H2BC	ATP6V0D1	LRRTM4
HIST1H2BD	ATP2A2	LRRN3
HIST1H2BH	TOM1L2	LRRK2
HIST1H2BJ	ILK	LRRK1
HIST1H2BK	ABI1	LRRIQ4
HIST1H2BL	CD55	LRRIQ3
HIST1H2BM	TMPRSS11A	LRRIQ1
HIST1H2BN	POSTN	LRRD1
HIST1H2BO	STK4	LRRC9
HIST1H3A	CDSN	LRRC8D
HIST1H3F	GPD2	LRRC71
HIST1H3I	TARDBP	LRRC53
HIST1H4A*	NCK2	LRRC49
HIST1H4I	EGF	LRRC32
HIST2H2AA3	DLAT	LRRC31
HIST2H2AC	AGL	LRRC26
HIST2H2BE	GPLD1	LRRC23
HIST2H3C	DPYD	LRRC1
HIST2H4A	PLCG2	LRPPRC
HIST3H2A	ADRBK1	LRP8
HIST3H2BB	SLC4A1	LRP4
HIST3H3	ANKRD13A	LRP2
HIST4H4	AHCYL1	LRP1B
HIVEP1	PPCS	LRP1
HK1	PLA2G4B	LRMP
HK2	DMKN	LRIT3
HK3	FGD3	LRIT1
HLA-A	PTPN12	LRG1
HLA-B	CTSF	LRFN2
HLA-C	UNC13D	LRBA
HLA-E	SELL	LPO
HLA-F	EXOC5	LOXHD1
HLA-G	TTC22	LONRF3
HMBS	PPP4R1	LONRF2
HMCN1	ADD1	LNX1
HMG20B	CASP1	LMTK3
HMGA1	VASN	LMOD1
HMGB1	ADD3	LMO7
HMGB2	FNBP1	LMNB2
HMGCS1	NLRC4	LMNB1
HMGN2	AIM1	LMNA
HMHA1	MFI2	LMAN1
HMOX1	ELMO2	LIPM
HMOX2	EPHX2	LIPI
HN1	FES	LIPA
HNMT	KLKB1	LIMA1
HNRNPA0	LRSAM1	LIFR
HNRNPA1	GCN1L1	LIF
HNRNPA2B1	NDUFS1	LHFPL5
HNRNPA3	MYO18A	LGMN
HNRNPAB	ACAP1	LGALSL
HNRNPC	COL14A1	LGALS8
HNRNPD	KIAA1468	LGALS7;LGALS7B
HNRNPF	IKBKB	LGALS3BP
HNRNPH1	COL4A3BP	LGALS3
HNRNPH2	SYTL1	LEKR1
HNRNPH3	ARHGAP9	LEG1
HNRNPK	EML3	LDHC
HNRNPL	TOMM70A	LDHB
HNRNPM	MAN2C1	LDHAL6B
HNRNPR	DDOST	LDHAL6A
HNRNPU	LMO7	LDHA
HNRNPUL1	MYO1D	LCP1
HNRNPUL2	MYO6	LCOR
HOOK3	FLG	LCN2
HOPX	DIAPH2	LCN1
HP	MUC5AC	LBR
HP*	MLLT4	LARP4
HPCAL1*	NBEAL2	LARGE1
HPR	PLCB2	LAMTOR4
HPRT1	GMIP	LAMB3
HPSE	ACSL1	LAMB2
HPX	NCSTN	LAMA5
HRAS	MYO1C	LAMA4
HRG	CCDC88B	LAMA2
HRNR	PIK3CD	LAMA1
HS1BP3	GAK	LACRT
HS3ST3B1	DOPEY2	L1CAM
HSBP1	HMHA1	KSR2
HSD17B10	MUC1	KSR1
HSD17B4	MUC4	KRT9
HSDL2	COL3A1	KRT85
HSP90AA1	DYSF	KRT84
HSP90AB1	ARFGEF1	KRT83
HSP90AB1*	DOCK2	KRT82
HSP90AB2P	TTC12	KRT80
HSP90B1	MYH1	KRT8
HSPA13	COL6A3	KRT79
HSPA1A	MUC16	KRT78
HSPA1B	VWF	KRT77
HSPA1L	AKAP13	KRT76
HSPA2	SYNE1	KRT75
HSPA4	RYR2	KRT74
HSPA4L	MYO1G	KRT73
HSPA5	PTPRC	KRT72
HSPA6	GMPPB	KRT71
HSPA8	SERPINB9	KRT7
HSPA8*	HCLS1	KRT6C
HSPA9	RAB35	KRT6B
HSPB1	STXBP2	KRT6A
HSPB8	STIM1	KRT5
HSPC159	CSK	KRT4
HSPD1	AGR2	KRT4
HSPE1	CORO7	KRT38
HSPG2	PTPN6	KRT36
HSPH1	IQGAP2	KRT32
HTATIP2	MUC5B	KRT31
HTN1	FERMT3	KRT3
HTN3	LSP1	KRT28
HTRA1	HP1BP3	KRT27
HUWE1		KRT26
HXK3		KRT24
HYAL1		KRT2
HYOU1		KRT19
HYPK		KRT18
IARS		KRT17
IARS2		KRT16
ICAM1		KRT15
ICAM3		KRT14
ICOSLG		KRT13
ID2B		KRT12
IDE		KRT10
IDH1		KRT1
IDH2		KPRP
IDH3A		KNG1
IDH3B		KNDC1
IDUA		KMT2E
IFI16		KMT2D
IFI30*		KMT2C
IFI35		KMT2B
IFIT2		KMT2A
IFITM1		KLRG2
IFT74		KLLN
IGF2R		KLK6
IGFALS		KLK5
IGFBP2		KLK13
IGFBP3		KLK12
IGFBP4		KLK11
IGFBP5		KLK10
IGFBP6		KLK1
IGFBP7		KLHL7
IGFL1*		KLHL33
IGHA1		KLHL25
IGHA2		KLHL20
IGHD		KLHL17
IGHG1		KLHL12
IGHG2		KLC4
IGHG3		KIF6
IGHG4		KIF5B
IGHM		KIF3A
IGHMBP2		KIF2C
IGHV1-69		KIF27
IGHV1OR15-1		KIF26A
IGHV1OR15-5		KIF21B
IGHV3-23		KIF20A
IGHV3-30		KIF1C
IGHV3-48		KIF1B
IGHV7-81		KIF1A
IGJ		KIF18B
IGK		KIF18A
IGKC		KIF16B
IGKV1-5		KIF15
IGKV1D-8		KIF14
IGKV3-20		KIF13B
IGKV3D-11		KIF11
IGKV3D-15		KIAA2026
IGKV4-1		KIAA1755
IGLC1		KIAA1671
IGLC7		KIAA1586
IGLL1		KIAA1257
IGLL5*		KIAA1217
IGLL5*		KIAA1210
IGLV10-54		KIAA1109
IGLV3-19		KIAA1107
IGLV3-25		KIAA0825
IGLV4-3		KIAA0753
IGLV4-69		KIAA0319L
IGLV6-57		KIAA0100
IGLV7-43		KHDC4
IGLV8-61		KDM6B
IGSF8		KDM5B
IL16		KDM5A
IL18		KDM4A
IL1A		KDM2B
IL1F5		KDM2A
IL1F6		KCTD19
IL1F9		KCNQ5
IL1RAP		KCNK5
IL1RN		KCNH5
IL36A*		KCNG4
IL36G*		KCNG1
IL6ST		KCNB1
IL6ST*		KCNAB2
ILF2		KBTBD11
ILF3		KATNAL1
IMPA1		KAT6A
IMPA2		KAT2A
IMPAD1		KANK3
IMPDH1		KANK2
IMPDH2		JUP
INA		JPT1
INHBA		JPH3
INHBB		JMY
INPP1		JMJD1C
INPP5B		JCHAIN
INPP5D		JCAD
INPP5F		JAKMIP3
IPO5		JAKMIP2
IPO9		JAKMIP1
IQCG		JAK3
IQGAP1		JADE2
IQGAP2		IVL
IQSEC1		ITPRIPL2
IRAK4		ITPRID2
IRGQ		ITPR3
ISLR		ITPR2
ISOC1		ITIH4
ITGA3*		ITIH2
ITGA7		ITIH1
ITGAM		ITGB5
ITGAX		ITGB4
ITGB2		ITGB2
ITGBL1*		ITGAX
ITIH1		ITGAM
ITIH2		ITGAL
ITIH3		ITGA6
ITIH4		ITGA2
ITLN1		ITGA11
ITLN2		ITCH
ITM2B*		IRS4
ITM2C		IRF2BP2
ITPKC		IRAK4
ITSN2		IRAK2
IVD		IQSEC3
IVL		IQGAP3
IVL*		IQGAP2
JMJD7*		IQGAP1
JMJD7-PLA2G4B		IQCN
JMJD8*		IQCE
JUP		IQCD
K1M1		IQCC
K2M1		IQCA1
K2M2		IPPK
K2M3		IPO5
K5B		IPO11
KAL1		INVS
KARS		INTS4
KATNAL1		INTS13
KCNAB2*		INTS10
KCNB1		INTS1
KCNC3*		INSR
KCTD12		INPPL1
KDM6B		INPP5D
KHDRBS1		INPP4B
KHDRBS2		INHBA
KHSRP		ING1
KIAA0174		INF2
KIAA0240		INA
KIAA0319L		IMPG2
KIAA0415		IMPDH2
KIAA0467		IMPDH1
KIAA0513		IMPA2
KIAA0776		IMMT
KIAA1967		ILKAP
KIF13A		ILF3
KIF13B		IL6ST
KIF1B		IL36RN
KIF27*		IL36G
KIF2A		IL36A
KIF5B		IL1RN
KLC1		IL1RL2
KLK1		IL1RAP
KLK10		IL16
KLK11		IGSF3
KLK12		IGSF22
KLK13		IGSF10
KLK14		IGLV6-57
KLK2		IGLV3-21
KLK5		IGLV3-19
KLK6		IGLV1-51
KLK7		IGLV1-47
KLK8		IGLL1
KLK9		IGLC7
KLKB1		IGLC6
KNG1		IGKV4-1
KNG1*		IGKV3-20
KPNA1		IGKV2-30
KPNA4		IGKV1-5
KPNB1		IGKV1-16
KPRP		IGKC
KRAS		IGHV3-7
KRT1		IGHV3-48
KRT10		IGHV2-5
KRT12		IGHV1-46
KRT13		IGHMBP2
KRT14		IGHM
KRT15		IGHM
KRT16		IGHG4
KRT17		IGHG3
KRT18		IGHG2
KRT19		IGHA2
KRT2		IGHA1
KRT20		IGFBP7
KRT23		IGF2R
KRT24		IGF2BP3
KRT27		IFT81
KRT28		IFT74
KRT3		IFT140
KRT31		IFNA7
KRT32		IDUA
KRT33A		IDH3A
KRT33B		IDH2
KRT34		IDH1
KRT35		IDE
KRT36		IBTK
KRT37		HYOU1
KRT38		HYI
KRT4		HYDIN
KRT40		HUWE1
KRT5		HTRA1
KRT6		HTN3
KRT6A		HTN1
KRT6B		HSPH1
KRT6C		HSPG2
KRT6D		HSPE1
KRT6IRS		HSPD1
KRT7		HSPB1
KRT71		HSPA9
KRT72		HSPA8
KRT73		HSPA6
KRT74		HSPA5
KRT75		HSPA4
KRT76		HSPA2
KRT77		HSPA1L
KRT78		HSPA13
KRT79		HSPA12B
KRT8		HSPA12A
KRT80		HSP90B1
KRT81		HSP90AB1
KRT82		HSP90AA1
KRT83		HRNR
KRT84		HRG
KRT85		HPX
KRT86		HPS3
KRT8L1		HPD
KRT9		HP
KRTAP13-1		HOPX
KRTAP3-3		HOOK1
KRTAP4		HNRNPM
KRTDAP		HNRNPK
KTN1		HNRNPA2B1
LACRT		HNRNPA0
LACTB*		HMSD
LAD1		HMGN2
LAMA3		HMGCS2
LAMA4		HMGCR
LAMB2		HMCN2
LAMC1		HMCN1
LAMC2		HLX
LAMC3*		HLTF
LAMP1		HLA-DQB2
LAMP2*		HK3
LAP3		HK1
LARP1		HJURP
LARS		HIVEP2
lasA		HIVEP1
LASP1		HIST1H2BA
LASS3		HIST1H1D
LBP		HIST1H1C
LBR		HIST1H1B
LCA5L*		HIRIP3
LCN1		HIC2
LCN15		HFM1
LCN2		HEXB
LCP1		HEXA
LCP2		HERC6
LDHA		HERC2
LDHAL6A		HERC1
LDHAL6B		HEPH
LDHB		HEMGN
LDHC		HELZ2
LDLR		HELZ
LEMD3		HELLS
LETM1		HECW2
LFNG		HECW1
LGALS1		HECTD4
LGALS3		HECTD1
LGALS3BP		HEBP2
LGALS7		HEATR9
LGALS7B		HEATR5B
LGALS8		HEATR4
LGMN		HEATR1
LHPP		HDLBP
LILRA3		HDDC2
LILRB2		HCN1
LIM2*		HCLS1
LIMA1*		HCFC1
LIMK2		HBD
LMAN1		HBB
LMAN2		HBA1;HBA2
LMNA		HAPLN2
LMNB1		HAL
LMNB2		HACD3
LMO7		HAAO
LOC100128009		H6PD
LOC100130372		H4C1;H4C2;H4C3;H4C4;H4C5;H4C6;H4C8;H4C9;H4C11;H4C12;H4C13;H4C14;H4C15;H4-16
LOC100131375		GZF1
LOC100131845		GYG1
LOC100132544		GVINP1
LOC100132941		GUCY1A1
LOC100133189		GTSE1
LOC100133382		GTPBP8
LOC100133421		GTF3C1
LOC100133511		GTF2H1
LOC100133623		GTF2E2
LOC100133665		GSTP1
LOC100133770		GSTO1
LOC100133862		GSTM3
LOC100133944		GSN
LOC100134331		GRSF1
LOC100134369		GRN
LOC100290992		GRM7
LOC100291056		GRIP2
LOC100653194*		GRIN2C
LOC101060361*		GRIN2B
LOC101060545*		GRIN1
LOC101060621*		GRIK3
LOC101060789*		GRID2
LOC101060798*		GRID1
LOC124220		GRHPR
LOC147645		GRHL2
LOC26010		GREB1L
LOC284064		GREB1
LOC284100		GRB2
LOC344382		GRAMD1C
LOC388885		GPRC6A
LOC401847		GPRASP1
LOC440335		GPR179
LOC440786		GPR143
LOC440871		GPI
LOC441294		GPHN
LOC494115		GPD2
LOC642131		GPC1
LOC645490		GPATCH4
LOC646057		GP5
LOC646913		GOT2
LOC648541		GOT1
LOC650405		GON4L
LOC651536		GOLM1
LOC651751		GOLGB1
LOC651789		GOLGA5
LOC652102		GOLGA4
LOC652128		GOLGA3
LOC652494		GOLGA2
LOC652599		GNPTG
LOC652694		GNPAT
LOC652900		GNMT
LOC653269		GNE
LOC653506		GNAT2
LOC653781		GNAS
LOC653888		GNAO1
LOC728188		GNAI3
LOC728320		GNA13
LOC728970		GNA12
LOC729034		GM2A
LOC729454		GLUL
LOC729659		GLTP
LOC729898		GLRA2
LOC729973		GLOD4
LOC730605		GLO1
LOC730839		GLMN
LOX		GLI2
LPA*		GLI1
LPLUNC4		GLG1
LPO		GLE1
LPO*		GLDN
LRBA		GK2
LRG1		GINS1
LRP2		GIGYF2
LRP6		GIGYF1
LRPAP1		GGT6
LRRC26		GGN
LRRC45		GGH
LRRC47		GGCT
LRRFIP1		GFPT1
LRRTM2		GFM2
LRSAM1		GFM1
LSM2*		GFI1
LSM3		GFAP
LSM4		GEN1
LSM6		GDI2
LSM7		GDI1
LSP1		GDAP2
LSR		GCNT3
LTA4H		GCN1
LTBP1		GCKR
LTBP2		GCC2
LTBP3		GC
LTF		GBP6
LTF*		GBP1
LUC7L2		GBF1
LUM		GATM
LXN		GATAD2A
LY6D		GAS2L2
LY6G6C		GAS2L1
LY75		GART
LYN		GAPDHS
LYNX1		GAPDH
LYPD2		GANAB
LYPD3		GALNT7
LYPLA1		GALNT6
LYPLA2		GALNT5
LYZ		GALNT2
LZIC		GALNT16
LZTFL1		GALNT11
M6PRBP1		GAL3ST4
MACF1		GAL3ST2
MADD		GAK
MAGI2		GABRR1
MAMDC2		GABRA3
MAN1A1		GABPB2
MAN1A2		GABBR1
MAN1B1		GAB4
MAN2A1		G6PD
MAN2B1		FYCO1
MANBA		FUT8
MANF*		FUT6
MANSC1		FURIN
MAOB		FUCA1
MAP1S		FTCD
MAP2K1		FSTL5
MAP2K2		FSIP2
MAP2K3		FSD2
MAP2K4		FRYL
MAP3K5		FRY
MAP4		FRMPD3
MAP7		FRMD4B
MAPK1		FREM3
MAPK14		FREM2
MAPK14*		FREM1
MAPK3		FOSL2
MAPK6		FOLR3
MAPKAP1		FOLR1
MAPKAPK2		FOLH1
MAPKAPK3		FOCAD
MAPRE1		FNIP2
MAPRE2		FNDC1
MAPT		FN1
MARCKS		FMOD
MARK3		FMNL2
MARK4		FMNL1
MARS		FMN1
MAST4		FLT3
MAT2A		FLT1
MAT2B		FLRT2
MATN4		FLNC
MATR3		FLNB
MB		FLNA
MCFD2		FLG2
MCTS1		FLG
MDH1		FKBP1A
MDH2		FILIP1L
MDK		FILIP1
ME1		FICD
ME2		FHDC1
MED6		FHAD1
MEFV		FH
MEMO1		FGG
METAP1		FGF3
METAP2		FGD5
METRN		FGD4
METTL3		FGB
METTL7A		FGA
MFAP4*		FES
MFI2		FER1L6
MGA		FER1L5
MGAM		FDXACB1
MGAT1		FDCSP
MGAT2		FCRL5
MGAT4A		FCN2
MGAT5		FCHSD1
MGEA5		FCGBP
MGLL		FCAMR
MGP		FBXW7
MIA		FBXO38
MIA3		FBXL16
MICAL1		FBXL14
MIF		FBN3
MINPP1		FBN1
MKI67		FBH1
MLEC		FAT4
MLKL		FAT3
MLL2		FAT2
MLLT4		FAT1
MMD		FASTKD2
MMP1		FASN
MMP12		FARP1
MMP19		FANCM
MMP7		FANCD2
MMP8		FAM83B
MMP9		FAM78A
MNDA		FAM47DP
MNS1*		FAM47C
MOBKL1B		FAM47A
MOSPD2		FAM3D
MPO		FAM3C
MPP1		FAM3B
MPST		FAM219B
MRI1		FAM20A
[truncated: 1,451 more rows]
